# Supplementary material for: Early cell cycle genes in cortical organoid progenitors predict interindividual variability in infant brain growth trajectories
Source: bioRxiv. 2025 Feb 8:2025.02.07.637106. Preprint. [Version 1] doi: 10.1101/2025.02.07.637106 (PMC11839139; doi:10.1101/2025.02.07.637106)
Supplement: Supplement 3 [file media-3.xlsx]

## Sheet: description
	Column	Description
	Target group	Subset group used as group 1 (name of subcluster; major cell class)
	gene	Gene name
	avg_log2FC	Log2 fold change of the average expression between the two groups
	pct.1	A fraction of cells expressed the gene in the target group (group 1)
	pct.2	A fraction of cells expressed the gene in all other groups (group 2)
	p_val	P-value
	pval_adj	FDR (BH-adjusted P-value)
	Note p_val/pval_adj was set to 0 if the value < 2.225074x10-308

## Sheet: a. marker genes (subclusters)
Target group	gene	avg_log2FC	pct.1	pct.2	p_val	p_val_adj
sc_0	LINC02428	2.0275	0.213	0.079	0	0
sc_0	SLCO6A1	1.98015	0.079	0.021	0	0
sc_0	ENSG00000231772	1.87486	0.106	0.034	0	0
sc_0	MIR4713HG	1.76553	0.111	0.034	0	0
sc_0	GNGT1	1.75802	0.141	0.052	0	0
sc_0	ENSG00000289349	1.7204	0.211	0.088	0	0
sc_0	WNT7A	1.60266	0.11	0.038	0	0
sc_0	LINC02899	1.52714	0.157	0.065	0	0
sc_0	SMOC1	1.52194	0.324	0.164	0	0
sc_0	ENSG00000250049	1.40131	0.217	0.106	0	0
sc_0	EPHA3	1.27874	0.545	0.318	0	0
sc_0	BMPR1B	1.24532	0.462	0.244	0	0
sc_0	ADGRL2	1.22773	0.668	0.386	0	0
sc_0	LINC01414	1.17986	0.724	0.461	0	0
sc_0	RGMA	1.15263	0.421	0.215	0	0
sc_0	ZEB2	1.04051	0.568	0.335	0	0
sc_0	GREB1L	1.03633	0.635	0.411	0	0
sc_0	JAG1	0.979899	0.305	0.163	0	0
sc_0	NPAS3	0.978072	0.814	0.662	0	0
sc_0	MECOM	0.976679	0.677	0.403	0	0
sc_0	PTPRZ1	0.960281	0.797	0.471	0	0
sc_0	BOC	0.957635	0.677	0.422	0	0
sc_0	LRIG1	0.935052	0.408	0.247	0	0
sc_0	ZBTB16	0.926684	0.467	0.281	0	0
sc_0	GREB1	0.920174	0.607	0.383	0	0
sc_0	SEMA5B	0.908248	0.303	0.168	0	0
sc_0	MEIS2	0.899591	0.555	0.349	0	0
sc_0	ST8SIA1	0.899014	0.358	0.209	0	0
sc_0	SOX5	0.898776	0.915	0.724	0	0
sc_0	VCAN	0.867868	0.672	0.423	0	0
sc_0	SHROOM3	0.846936	0.784	0.564	0	0
sc_0	TOX	0.830113	0.508	0.341	0	0
sc_0	LIN28B	0.809231	0.404	0.246	0	0
sc_0	TOX3	0.791427	0.505	0.325	0	0
sc_0	GLI3	0.7881	0.839	0.591	0	0
sc_0	CEMIP2	0.776884	0.579	0.402	0	0
sc_0	KIF21A	0.76586	0.606	0.463	0	0
sc_0	GLI2	0.747553	0.646	0.431	0	0
sc_0	NES	0.743641	0.382	0.228	0	0
sc_0	NR2F1-AS1	0.717222	0.672	0.515	0	0
sc_0	PRTG	0.709618	0.741	0.584	0	0
sc_0	MIR325HG	0.699459	0.721	0.595	0	0
sc_0	QKI	0.693746	0.808	0.61	0	0
sc_0	PTPN13	0.692515	0.678	0.485	0	0
sc_0	RNF130	0.63755	0.709	0.56	0	0
sc_0	SDK2	0.634899	0.828	0.614	0	0
sc_0	FAT3	0.627626	0.745	0.592	0	0
sc_0	SETBP1	0.619256	0.807	0.641	0	0
sc_0	ZNF462	0.600276	0.674	0.539	0	0
sc_0	DACH1	0.594193	0.791	0.635	0	0
sc_0	KCNT2	0.588655	0.663	0.493	0	0
sc_0	BAZ2B	0.587233	0.798	0.667	0	0
sc_0	PLCH1	0.579692	0.752	0.598	0	0
sc_0	TCF7L2	0.56809	0.729	0.585	0	0
sc_0	SSBP2	0.537653	0.804	0.712	0	0
sc_0	TENM3	0.529212	0.89	0.767	0	0
sc_0	CHD7	0.517936	0.814	0.644	0	0
sc_0	CDH2	0.503676	0.84	0.74	0	0
sc_0	MAGI2	-0.680822	0.521	0.665	0	0
sc_0	NFIA	-0.904207	0.396	0.576	0	0
sc_0	PPP2R2B	-0.949447	0.249	0.426	0	0
sc_0	TRPM3	-1.06718	0.576	0.717	0	0
sc_0	RTN1	-1.08065	0.18	0.345	0	0
sc_0	SAMD5	-1.15856	0.272	0.482	0	0
sc_0	ENSG00000227681	-1.21532	0.209	0.396	0	0
sc_0	SYT14	-1.22116	0.141	0.306	0	0
sc_0	LRP1B	-1.23572	0.392	0.603	0	0
sc_0	TANC1	-1.24942	0.166	0.327	0	0
sc_0	CACNA1C	-1.24952	0.247	0.436	0	0
sc_0	PRICKLE2	-1.27917	0.168	0.341	0	0
sc_0	AKAP6	-1.28523	0.208	0.381	0	0
sc_0	CCSER1	-1.30076	0.303	0.523	0	0
sc_0	COLEC12	-1.52633	0.136	0.305	0	0
sc_0	LMX1A	-1.61382	0.142	0.343	0	0
sc_0	RBM47	-1.63937	0.148	0.345	0	0
sc_0	OPCML	-1.66252	0.138	0.302	0	0
sc_0	DCX	-1.70086	0.12	0.274	0	0
sc_0	DIAPH3	-1.71273	0.132	0.282	0	0
sc_0	CNTNAP2	-1.72933	0.245	0.423	0	0
sc_0	NRXN1	-1.76586	0.191	0.343	0	0
sc_0	HTR2C	-1.78415	0.147	0.321	0	0
sc_0	CFAP43	-1.91309	0.114	0.264	0	0
sc_0	LINGO2	-1.96385	0.173	0.403	0	0
sc_0	KCNMA1	-2.02424	0.068	0.206	0	0
sc_0	CLSTN2	-2.02796	0.101	0.284	0	0
sc_0	GRM8	-2.48824	0.173	0.432	0	0
sc_0	MYT1L	-2.76011	0.043	0.177	0	0
sc_0	CELF4	-2.85024	0.049	0.18	0	0
sc_0	IGF2BP3	0.512845	0.704	0.559	7.33981e-308	3.21608e-303
sc_0	ENSG00000267284	1.53581	0.145	0.059	3.78157e-307	1.65697e-302
sc_0	MEIS1	0.755618	0.409	0.261	5.29177e-304	2.31869e-299
sc_0	SOX21-AS1	1.65088	0.099	0.033	8.30962e-303	3.64103e-298
sc_0	CASC9	1.13591	0.361	0.232	6.88302e-300	3.01593e-295
sc_0	IGDCC3	0.885171	0.331	0.195	1.71528e-299	7.51582e-295
sc_0	IGF2BP1	0.663071	0.462	0.305	2.95286e-298	1.29385e-293
sc_0	PTCH1	0.829309	0.377	0.235	1.14619e-296	5.02227e-292
sc_0	NCALD	0.634527	0.599	0.452	3.17996e-296	1.39336e-291
sc_0	LDLRAD4	-1.26608	0.162	0.316	8.07554e-294	3.53846e-289
sc_0	ANKRD6	0.793896	0.441	0.296	5.62546e-293	2.46491e-288
sc_0	RGS7	-1.54699	0.121	0.268	2.62253e-292	1.14911e-287
sc_0	EDNRB	1.23681	0.148	0.062	7.62302e-290	3.34018e-285
sc_0	PREX2	0.788473	0.395	0.252	6.63874e-289	2.9089e-284
sc_0	CEP128	-1.15355	0.177	0.331	1.61397e-288	7.07192e-284
sc_0	NMNAT2	-1.94335	0.055	0.183	4.0386e-287	1.76959e-282
sc_0	RPS6KA2	0.612801	0.583	0.436	7.38553e-284	3.23612e-279
sc_0	ELMO1	0.836114	0.346	0.209	1.1196e-283	4.90575e-279
sc_0	XKR4	-1.88962	0.095	0.23	7.99412e-282	3.50278e-277
sc_0	DTX4	0.916635	0.273	0.151	3.3125e-281	1.45144e-276
sc_0	VWA3A	-2.27032	0.056	0.181	4.86899e-280	2.13345e-275
sc_0	KCTD8	-1.63575	0.091	0.228	1.06312e-277	4.65827e-273
sc_0	NALF1	-1.10109	0.332	0.482	1.37024e-277	6.00397e-273
sc_0	GRIA2	-2.11877	0.046	0.168	2.20304e-277	9.65306e-273
sc_0	ENSG00000249413	1.491	0.129	0.052	7.01574e-277	3.07408e-272
sc_0	TNIK	-0.826448	0.277	0.438	1.5543e-275	6.81049e-271
sc_0	SGCD	-1.83128	0.102	0.238	2.31093e-275	1.01258e-270
sc_0	WASF3	0.774187	0.379	0.241	4.84729e-273	2.12394e-268
sc_0	FIRRE	0.989836	0.262	0.146	1.30081e-272	5.69974e-268
sc_0	SALL4	1.19031	0.161	0.072	3.90244e-271	1.70993e-266
sc_0	CPNE8	0.951375	0.27	0.151	8.31745e-271	3.64446e-266
sc_0	FIGN	0.60592	0.518	0.368	4.57618e-270	2.00514e-265
sc_0	GRID2	0.789085	0.479	0.341	1.60951e-269	7.0524e-265
sc_0	PCDH18	1.38872	0.123	0.049	8.1426e-268	3.56784e-263
sc_0	LINC01088	-2.18265	0.068	0.192	3.8878e-267	1.70352e-262
sc_0	RHBDL3	0.937798	0.231	0.122	2.03027e-263	8.89602e-259
sc_0	CPEB4	-1.28729	0.111	0.248	5.15891e-262	2.26048e-257
sc_0	ATP2B2	-1.43348	0.109	0.244	3.28749e-261	1.44048e-256
sc_0	ABHD2	-1.35786	0.119	0.256	2.87808e-260	1.26109e-255
sc_0	ENSG00000259280	1.41715	0.113	0.044	1.55799e-258	6.82664e-254
sc_0	ENSG00000258312	-2.09639	0.067	0.189	1.04902e-257	4.5965e-253
sc_0	TAFA4	1.16627	0.239	0.133	9.8009e-257	4.29446e-252
sc_0	CLIC6	-2.15136	0.041	0.155	9.89454e-257	4.33549e-252
sc_0	CGNL1	-2.04196	0.048	0.165	1.56798e-256	6.87044e-252
sc_0	AGBL4	-1.56442	0.171	0.307	5.73995e-253	2.51508e-248
sc_0	RGS20	0.960067	0.243	0.133	4.18113e-252	1.83205e-247
sc_0	CFAP70	-1.66268	0.096	0.223	8.41854e-252	3.68875e-247
sc_0	PLCL1	-1.78014	0.068	0.189	5.03223e-251	2.20497e-246
sc_0	TCF12	0.352142	0.867	0.799	1.39966e-250	6.1329e-246
sc_0	LINC01242	1.99419	0.057	0.015	2.06881e-250	9.0649e-246
sc_0	TTR	-1.90138	0.084	0.209	1.0601e-249	4.64502e-245
sc_0	LINC01362	1.36317	0.152	0.07	6.38347e-249	2.79705e-244
sc_0	SOX2	0.845276	0.296	0.176	1.22054e-247	5.34802e-243
sc_0	DTNA	-0.833316	0.279	0.428	1.99903e-247	8.75915e-243
sc_0	CIT	-1.45622	0.104	0.233	2.6865e-247	1.17714e-242
sc_0	CASC15	0.336075	0.851	0.73	6.98775e-247	3.06182e-242
sc_0	LINC00491	2.09691	0.049	0.012	7.81935e-247	3.42621e-242
sc_0	IGFBP7	-2.11414	0.055	0.169	1.53262e-246	6.71549e-242
sc_0	ANO4	-2.04477	0.046	0.157	2.81829e-244	1.23489e-239
sc_0	NR3C2	-1.42797	0.107	0.235	8.82705e-244	3.86775e-239
sc_0	PDE3A	0.854852	0.307	0.187	3.11634e-243	1.36549e-238
sc_0	IGF2BP2	0.403413	0.779	0.676	1.30225e-242	5.70608e-238
sc_0	HS3ST3B1	1.3125	0.137	0.06	5.13362e-241	2.2494e-236
sc_0	STMN2	-2.60368	0.031	0.134	7.14177e-240	3.12931e-235
sc_0	AASS	0.615784	0.422	0.282	6.69273e-239	2.93255e-234
sc_0	EPB41L4A	-0.892123	0.238	0.38	1.60109e-236	7.01551e-232
sc_0	PARD3	0.340678	0.868	0.781	6.86046e-235	3.00605e-230
sc_0	SPRED1	0.645758	0.463	0.329	1.25093e-233	5.4812e-229
sc_0	KLHL29	-1.05389	0.223	0.363	4.504e-233	1.97352e-228
sc_0	DNAH6	-1.51166	0.146	0.273	3.31025e-232	1.45045e-227
sc_0	CNTN1	-1.73237	0.082	0.2	1.41201e-231	6.18698e-227
sc_0	MALAT1	-0.189936	1	1	2.57582e-231	1.12865e-226
sc_0	COL4A5	0.377838	0.765	0.624	2.81533e-231	1.23359e-226
sc_0	PCAT1	-1.34196	0.21	0.339	4.98101e-231	2.18253e-226
sc_0	LINC01338	1.89275	0.061	0.018	5.36735e-231	2.35181e-226
sc_0	ENSG00000243620	-0.73555	0.237	0.383	9.04574e-231	3.96357e-226
sc_0	DGKI	-1.13094	0.16	0.293	2.20996e-230	9.68338e-226
sc_0	TRIM24	0.579333	0.571	0.445	1.36209e-228	5.96827e-224
sc_0	HS6ST3	-1.37565	0.155	0.285	3.7155e-228	1.62802e-223
sc_0	SRGAP3	0.372867	0.787	0.687	6.09711e-227	2.67157e-222
sc_0	CFAP54	-1.50677	0.178	0.303	6.95345e-227	3.0468e-222
sc_0	PDZRN4	-1.89014	0.071	0.184	4.11771e-226	1.80426e-221
sc_0	ENSG00000280241	0.933578	0.254	0.148	1.09145e-225	4.7824e-221
sc_0	PIK3C2B	0.869982	0.254	0.147	1.59909e-224	7.00674e-220
sc_0	SLC16A10	-1.3115	0.147	0.272	1.61964e-223	7.09677e-219
sc_0	CADPS	-1.25682	0.206	0.335	4.21653e-223	1.84756e-218
sc_0	PRAG1	0.863779	0.246	0.141	2.36228e-222	1.03508e-217
sc_0	COBLL1	-1.82697	0.104	0.221	1.80449e-221	7.90673e-217
sc_0	WDR49	-1.53836	0.131	0.252	2.8258e-220	1.23818e-215
sc_0	PCDH7	-0.879138	0.196	0.333	1.0451e-219	4.5793e-215
sc_0	VIM	0.738792	0.364	0.241	1.32472e-219	5.80452e-215
sc_0	CYP19A1	2.02585	0.047	0.012	4.1953e-219	1.83825e-214
sc_0	NAALAD2	0.934487	0.207	0.111	1.63408e-218	7.16003e-214
sc_0	TFDP2	0.582272	0.497	0.368	4.3453e-218	1.90398e-213
sc_0	LINC01967	1.13319	0.171	0.086	1.34123e-217	5.87687e-213
sc_0	KCNIP1	-1.18	0.146	0.273	2.4878e-217	1.09008e-212
sc_0	PVT1	0.761494	0.386	0.265	3.94298e-217	1.7277e-212
sc_0	SUMF1	0.562369	0.536	0.41	1.04726e-216	4.58877e-212
sc_0	ENSG00000257060	0.549054	0.498	0.36	3.33674e-215	1.46206e-210
sc_0	DPP6	-1.54865	0.111	0.229	1.95763e-214	8.57776e-210
sc_0	WNT5B	0.718314	0.396	0.272	2.58418e-214	1.13231e-209
sc_0	NR2F1	0.629177	0.378	0.252	8.76524e-214	3.84066e-209
sc_0	ZSWIM6	0.418151	0.773	0.687	7.46443e-213	3.27069e-208
sc_0	ANKS1B	-0.813359	0.286	0.42	9.7837e-212	4.28692e-207
sc_0	NEK11	-1.34828	0.129	0.249	6.19736e-211	2.7155e-206
sc_0	TMEM161B-DT	0.660009	0.474	0.351	1.21799e-209	5.33689e-205
sc_0	KDM3A	0.557745	0.52	0.394	4.27886e-208	1.87487e-203
sc_0	ENSG00000214942	1.61527	0.078	0.028	7.7943e-208	3.41523e-203
sc_0	FGFR3	1.19605	0.14	0.066	2.03127e-207	8.9004e-203
sc_0	NFASC	-1.43614	0.119	0.235	4.26621e-206	1.86932e-201
sc_0	ELOVL6	0.583354	0.478	0.35	1.56724e-205	6.86719e-201
sc_0	DNER	-1.40605	0.1	0.214	9.17294e-205	4.01931e-200
sc_0	GUCY1A2	-1.28575	0.113	0.23	1.83285e-204	8.03098e-200
sc_0	ACVR2A	0.752717	0.338	0.224	3.91807e-203	1.71678e-198
sc_0	RALYL	-2.46144	0.06	0.16	3.73686e-202	1.63738e-197
sc_0	CACNA1B	-1.64993	0.079	0.185	4.69094e-202	2.05543e-197
sc_0	PATJ	-1.0238	0.251	0.379	1.54861e-201	6.78553e-197
sc_0	LGR4	0.79869	0.397	0.285	7.24087e-201	3.17273e-196
sc_0	CACNA1E	-1.38553	0.091	0.201	9.12818e-201	3.9997e-196
sc_0	RRM2	-1.60505	0.078	0.185	1.05422e-200	4.61926e-196
sc_0	ZNF423	0.431829	0.655	0.532	2.44877e-200	1.07298e-195
sc_0	TUT4	0.440529	0.684	0.585	4.8196e-200	2.1118e-195
sc_0	GAS7	-1.16402	0.127	0.245	2.16714e-199	9.49576e-195
sc_0	SNHG14	-0.485516	0.803	0.846	5.28935e-199	2.31763e-194
sc_0	HECW1	-1.72219	0.064	0.166	2.17683e-198	9.53823e-194
sc_0	NRG3	-0.651034	0.551	0.662	2.72611e-198	1.1945e-193
sc_0	MAML3	0.333899	0.725	0.596	1.29036e-197	5.65399e-193
sc_0	SMARCC1	0.381675	0.724	0.624	3.18364e-197	1.39498e-192
sc_0	CNTNAP5	-3.11216	0.046	0.139	9.9925e-197	4.37841e-192
sc_0	RIMBP2	-1.05132	0.136	0.256	1.00037e-196	4.38334e-192
sc_0	ZMIZ1	0.41916	0.663	0.544	7.71698e-196	3.38135e-191
sc_0	GABRB3	-1.24673	0.136	0.251	3.63699e-195	1.59362e-190
sc_0	A2M	0.854512	0.203	0.112	5.18503e-195	2.27192e-190
sc_0	SRRM4	-1.96781	0.053	0.15	6.31654e-195	2.76772e-190
sc_0	ABCC4	0.630862	0.383	0.264	1.50472e-193	6.59321e-189
sc_0	ENSG00000225087	1.69703	0.059	0.019	7.72673e-193	3.38562e-188
sc_0	GAP43	-1.58888	0.077	0.18	3.51568e-192	1.54047e-187
sc_0	EPHB2	0.571045	0.471	0.348	1.08319e-191	4.74619e-187
sc_0	TOP2A	-1.7558	0.1	0.206	1.5652e-191	6.85825e-187
sc_0	LAMA1	0.545522	0.437	0.309	2.45878e-191	1.07737e-186
sc_0	CACNA2D1	-1.59746	0.195	0.309	9.31648e-191	4.0822e-186
sc_0	ARHGEF3	-1.12069	0.122	0.235	2.5832e-189	1.13188e-184
sc_0	ENSG00000235726	1.53294	0.072	0.026	5.20694e-189	2.28152e-184
sc_0	SEMA6D	-1.37404	0.167	0.282	7.34782e-189	3.21959e-184
sc_0	CFAP46	-1.74686	0.103	0.207	5.97369e-187	2.61749e-182
sc_0	GPM6B	0.57741	0.458	0.336	9.51197e-187	4.16786e-182
sc_0	LAMB1	-0.958878	0.166	0.285	7.09925e-186	3.11068e-181
sc_0	SRRM3	-2.24254	0.03	0.114	1.15311e-185	5.05258e-181
sc_0	TMEM108	-0.833133	0.202	0.327	1.38022e-185	6.04769e-181
sc_0	NECTIN3	0.687688	0.349	0.237	2.16301e-185	9.47766e-181
sc_0	SLC1A3	0.514661	0.323	0.209	4.22146e-185	1.84972e-180
sc_0	RIMS2	-0.799833	0.307	0.43	5.5902e-185	2.44946e-180
sc_0	SCN2A	-2.32628	0.028	0.112	1.23154e-184	5.39625e-180
sc_0	SEZ6L	-1.474	0.078	0.18	1.64009e-184	7.18637e-180
sc_0	GLDN	1.95072	0.043	0.012	3.23674e-184	1.41824e-179
sc_0	DSCAML1	-1.45721	0.149	0.261	4.34663e-184	1.90456e-179
sc_0	BPTF	0.351081	0.78	0.71	5.36744e-184	2.35185e-179
sc_0	FGFR1	0.535294	0.48	0.359	5.57456e-184	2.44261e-179
sc_0	PCDH9	-1.19621	0.298	0.41	1.86198e-183	8.15866e-179
sc_0	MAPT	-1.38057	0.097	0.201	3.62161e-183	1.58688e-178
sc_0	STK3	0.483627	0.536	0.412	4.97353e-183	2.17925e-178
sc_0	CA10	-2.75371	0.025	0.105	7.45196e-183	3.26522e-178
sc_0	SLC4A10	-0.997472	0.153	0.271	1.51012e-182	6.61688e-178
sc_0	LINC00492	2.20972	0.033	0.007	4.81384e-182	2.10928e-177
sc_0	BICDL1	-1.62099	0.049	0.142	6.95238e-182	3.04632e-177
sc_0	ZMYM2	0.426326	0.632	0.524	8.89698e-182	3.89839e-177
sc_0	SLC7A8	-1.32555	0.077	0.178	7.51712e-181	3.29377e-176
sc_0	SERINC5	-0.977439	0.153	0.269	1.48959e-180	6.52695e-176
sc_0	ABCA4	-2.27137	0.034	0.118	6.4359e-180	2.82002e-175
sc_0	UNC13A	-2.30794	0.023	0.102	2.60716e-179	1.14238e-174
sc_0	EPHA7	0.325186	0.687	0.555	3.03771e-178	1.33103e-173
sc_0	FYB2	-1.73209	0.059	0.152	7.99722e-178	3.50414e-173
sc_0	DYNC1I1	-1.86253	0.042	0.129	1.745e-177	7.64605e-173
sc_0	FHIP1A	-1.50331	0.07	0.167	1.90137e-177	8.33122e-173
sc_0	ZNF516	0.574799	0.413	0.296	3.47153e-177	1.52112e-172
sc_0	RASGEF1B	-2.14386	0.044	0.132	1.50684e-176	6.60251e-172
sc_0	SORCS3	-1.3637	0.075	0.173	6.63413e-176	2.90687e-171
sc_0	LINC01473	0.485005	0.601	0.497	1.40188e-175	6.1426e-171
sc_0	PACRG	-1.14204	0.163	0.274	4.2307e-175	1.85377e-170
sc_0	ENSG00000266268	1.45083	0.088	0.036	4.89416e-175	2.14447e-170
sc_0	PLAG1	0.930483	0.173	0.094	5.02508e-175	2.20184e-170
sc_0	LINC01619	0.519774	0.486	0.369	2.58182e-174	1.13128e-169
sc_0	GUSBP1	0.380753	0.715	0.623	5.92215e-174	2.59491e-169
sc_0	DNM3	-1.06016	0.149	0.26	8.23605e-174	3.60879e-169
sc_0	SPSB4	0.731583	0.275	0.176	1.24994e-173	5.47686e-169
sc_0	ASXL3	-0.774867	0.261	0.38	2.38453e-173	1.04483e-168
sc_0	GALNT10	-1.00967	0.163	0.276	5.68106e-173	2.48927e-168
sc_0	ENSG00000239268	-1.22799	0.132	0.24	1.21489e-172	5.3233e-168
sc_0	BUB1B	-1.57106	0.059	0.151	2.36427e-172	1.03595e-167
sc_0	SPINK5	0.777905	0.275	0.177	4.53072e-172	1.98523e-167
sc_0	RYR2	-2.08444	0.052	0.14	5.87743e-172	2.57532e-167
sc_0	MGAT4C	-2.83024	0.032	0.112	7.08522e-172	3.10453e-167
sc_0	SPAG17	-1.6676	0.105	0.204	7.12994e-170	3.12413e-165
sc_0	TMEM131L	0.639362	0.31	0.204	2.92786e-169	1.2829e-164
sc_0	VCL	0.444156	0.601	0.489	8.89723e-169	3.8985e-164
sc_0	PDE4D	-0.768606	0.32	0.442	1.08201e-168	4.74106e-164
sc_0	SLIT2	-0.381464	0.489	0.63	2.25554e-168	9.88312e-164
sc_0	PLXNA4	-2.00443	0.052	0.14	8.89795e-168	3.89882e-163
sc_0	MLLT10	0.417275	0.633	0.53	1.18255e-167	5.18158e-163
sc_0	PBX1	0.333557	0.751	0.648	1.30306e-167	5.70962e-163
sc_0	NSG2	-2.70407	0.016	0.087	1.85788e-167	8.14068e-163
sc_0	SLCO1A2	1.16534	0.115	0.055	2.7096e-167	1.18726e-162
sc_0	RFTN2	1.00083	0.154	0.081	1.15125e-166	5.04442e-162
sc_0	NYAP2	-2.18841	0.031	0.109	1.85649e-166	8.13458e-162
sc_0	DCLK1	-0.673779	0.358	0.465	1.02436e-165	4.48842e-161
sc_0	HSPA12A	-1.27089	0.083	0.179	1.17585e-165	5.15222e-161
sc_0	COL4A2	0.571547	0.333	0.225	2.28919e-164	1.00306e-159
sc_0	PTPRO	-1.23795	0.146	0.251	3.32548e-164	1.45713e-159
sc_0	TET1	0.557041	0.397	0.286	2.74352e-163	1.20213e-158
sc_0	ATXN1	-0.625831	0.319	0.438	3.20197e-163	1.40301e-158
sc_0	ADGB	-2.47973	0.034	0.112	1.12331e-162	4.92203e-158
sc_0	KIF4A	-1.66374	0.05	0.135	1.59271e-162	6.97876e-158
sc_0	MAP2K6	0.729507	0.259	0.164	1.69088e-162	7.40894e-158
sc_0	MITF	-1.34083	0.06	0.148	2.49461e-162	1.09306e-157
sc_0	GRIN2B	-1.20899	0.122	0.224	4.89778e-162	2.14606e-157
sc_0	DCBLD2	0.557247	0.375	0.265	1.57313e-161	6.89297e-157
sc_0	SLC4A5	-1.61719	0.054	0.139	2.25159e-161	9.86581e-157
sc_0	STK39	-0.795543	0.437	0.524	4.96594e-161	2.17593e-156
sc_0	MTUS2	-1.32131	0.095	0.192	9.05069e-161	3.96574e-156
sc_0	ENSG00000249364	1.30086	0.083	0.035	1.46863e-160	6.4351e-156
sc_0	LINC01697	1.15741	0.125	0.063	1.75773e-160	7.70183e-156
sc_0	SYNE1	-0.974633	0.249	0.357	1.978e-160	8.66698e-156
sc_0	PURPL	0.795776	0.214	0.128	2.64292e-160	1.15805e-155
sc_0	DNAH12	-2.07377	0.067	0.154	2.70382e-160	1.18473e-155
sc_0	WDR1	0.601939	0.34	0.234	8.72845e-160	3.82454e-155
sc_0	DNAH11	-1.40002	0.175	0.275	1.97088e-159	8.63579e-155
sc_0	ST6GAL2	0.615561	0.388	0.282	3.7377e-159	1.63775e-154
sc_0	CADPS2	-0.792083	0.219	0.331	4.74895e-159	2.08085e-154
sc_0	SLC8A1	-0.885535	0.225	0.336	1.47415e-158	6.4593e-154
sc_0	LRP2	0.604298	0.317	0.214	2.59426e-158	1.13673e-153
sc_0	DSCAM	-1.72451	0.092	0.185	3.92978e-158	1.72191e-153
sc_0	CECR2	0.377649	0.619	0.498	7.96161e-158	3.48854e-153
sc_0	SERPINI2	-1.88517	0.038	0.117	8.77385e-158	3.84444e-153
sc_0	LINC01748	1.09241	0.142	0.075	3.09744e-157	1.3572e-152
sc_0	SALL2	0.860843	0.176	0.1	5.30688e-157	2.32532e-152
sc_0	UGGT2	0.411291	0.615	0.513	6.07689e-157	2.66271e-152
sc_0	PLEKHG4B	0.65461	0.305	0.205	1.89011e-156	8.28188e-152
sc_0	AP3B1	0.528149	0.521	0.416	5.6249e-156	2.46466e-151
sc_0	GALNT18	-0.9086	0.144	0.25	7.92411e-156	3.47211e-151
sc_0	FRMD3	-0.904672	0.144	0.249	1.28194e-155	5.61706e-151
sc_0	ENSG00000259692	0.512804	0.56	0.465	1.71072e-155	7.49587e-151
sc_0	MMRN1	0.797502	0.194	0.113	1.72759e-155	7.56977e-151
sc_0	RTKN2	-1.50587	0.053	0.137	2.73896e-155	1.20013e-150
sc_0	ARFGEF3	-1.23984	0.07	0.16	2.85654e-155	1.25165e-150
sc_0	PROX1	0.968286	0.19	0.112	2.90157e-155	1.27138e-150
sc_0	LINC01980	1.02874	0.146	0.078	2.959e-155	1.29654e-150
sc_0	PDE10A	0.377165	0.498	0.382	4.86842e-155	2.13319e-150
sc_0	BRAT1	0.942692	0.161	0.088	6.30851e-155	2.7642e-150
sc_0	NHSL2	0.906115	0.183	0.106	1.49338e-154	6.54355e-150
sc_0	MYO1E	0.458393	0.538	0.426	2.07791e-154	9.10477e-150
sc_0	JAZF1	-0.705	0.246	0.358	2.0882e-154	9.14987e-150
sc_0	OTX2-AS1	-0.960096	0.179	0.286	2.41051e-154	1.05621e-149
sc_0	TRDMT1	0.73763	0.233	0.145	8.93363e-154	3.91445e-149
sc_0	TCF4	0.3132	0.723	0.613	8.97683e-154	3.93338e-149
sc_0	MBD5	0.342218	0.786	0.729	2.15491e-153	9.44217e-149
sc_0	LRRIQ1	-1.09803	0.175	0.278	2.18749e-153	9.58493e-149
sc_0	SOX21	1.67833	0.047	0.015	3.29232e-153	1.4426e-148
sc_0	LEF1	0.535884	0.458	0.349	5.55543e-153	2.43422e-148
sc_0	TMEM38B	0.797811	0.217	0.133	6.00458e-153	2.63103e-148
sc_0	CCDC30	-0.949547	0.172	0.277	6.24794e-153	2.73766e-148
sc_0	CFAP61	-1.41743	0.089	0.18	6.43797e-153	2.82093e-148
sc_0	KIF11	-1.52028	0.055	0.139	1.11257e-152	4.87494e-148
sc_0	KAZN	-0.471958	0.723	0.768	2.66753e-152	1.16883e-147
sc_0	KLHDC8A	0.750537	0.199	0.118	2.9757e-152	1.30386e-147
sc_0	NOTCH1	0.764703	0.242	0.154	3.34069e-152	1.46379e-147
sc_0	FSTL4	-2.50296	0.031	0.104	1.31969e-151	5.78249e-147
sc_0	LHFPL3	-1.36873	0.069	0.156	9.15714e-151	4.01238e-146
sc_0	DNAH7	-1.18777	0.251	0.346	2.77647e-150	1.21657e-145
sc_0	EFNB2	0.802355	0.203	0.122	5.70745e-150	2.50083e-145
sc_0	KCNC2	-3.41532	0.01	0.071	7.83871e-150	3.43469e-145
sc_0	EBF3	-2.4626	0.047	0.125	1.14947e-149	5.03662e-145
sc_0	PTPRD	-0.801475	0.64	0.701	1.18913e-149	5.2104e-145
sc_0	EFHC2	-1.87426	0.035	0.109	3.26302e-149	1.42976e-144
sc_0	TTYH1	0.851688	0.177	0.102	1.65895e-148	7.269e-144
sc_0	CFAP299	-2.07616	0.082	0.168	2.1193e-148	9.28612e-144
sc_0	KIF1A	-0.572682	0.284	0.403	2.45199e-148	1.07439e-143
sc_0	SUGCT	0.643944	0.328	0.23	7.59545e-148	3.3281e-143
sc_0	LRRC9	-1.53833	0.053	0.133	7.87821e-148	3.452e-143
sc_0	ENSG00000231827	2.10328	0.029	0.007	1.83753e-147	8.05152e-143
sc_0	CSMD1	-2.42102	0.075	0.16	2.57585e-147	1.12866e-142
sc_0	TIAM2	0.510058	0.517	0.417	4.56073e-147	1.99838e-142
sc_0	MAPK10	0.39503	0.771	0.71	4.60076e-147	2.01591e-142
sc_0	SMPD3	-1.98422	0.027	0.097	6.55342e-147	2.87151e-142
sc_0	NRXN3	-1.0435	0.275	0.385	7.66263e-147	3.35754e-142
sc_0	ATP8A2	-1.3619	0.086	0.175	1.07491e-146	4.70995e-142
sc_0	BCAT1	0.644677	0.26	0.168	1.15778e-146	5.07304e-142
sc_0	POLQ	-1.26733	0.072	0.158	1.64652e-146	7.21457e-142
sc_0	SCUBE2	0.95509	0.147	0.08	2.3004e-146	1.00796e-141
sc_0	TRIM71	0.692063	0.238	0.15	2.95996e-146	1.29697e-141
sc_0	CACNA2D3	-1.6454	0.094	0.183	3.48023e-146	1.52493e-141
sc_0	CCDC170	-2.03547	0.026	0.095	1.67225e-145	7.32728e-141
sc_0	EFNA5	0.496887	0.468	0.363	4.7046e-145	2.06141e-140
sc_0	TLL1	-1.68986	0.048	0.125	5.22056e-144	2.28749e-139
sc_0	SLC6A16	0.699863	0.232	0.147	5.94836e-144	2.60639e-139
sc_0	SVIL	0.491956	0.422	0.315	8.79709e-144	3.85462e-139
sc_0	ARMC3	-1.84465	0.033	0.104	2.56713e-143	1.12484e-138
sc_0	FGF14	-1.10107	0.191	0.291	4.64725e-143	2.03629e-138
sc_0	MEG8	1.00298	0.133	0.07	5.5243e-143	2.42058e-138
sc_0	SV2C	-1.15359	0.126	0.221	5.1487e-142	2.25601e-137
sc_0	RFX4	0.863823	0.153	0.085	8.90664e-142	3.90262e-137
sc_0	RELN	-2.24422	0.048	0.124	1.48741e-141	6.51737e-137
sc_0	ASIC2	-2.21259	0.04	0.114	1.70042e-141	7.45074e-137
sc_0	CELSR2	0.677145	0.235	0.149	8.47167e-141	3.71203e-136
sc_0	CACNA1D	-1.62504	0.047	0.123	9.20285e-141	4.03241e-136
sc_0	ZBBX	-1.5372	0.077	0.16	1.55987e-140	6.83489e-136
sc_0	KIF15	-1.37791	0.064	0.146	1.64585e-140	7.21162e-136
sc_0	NCKAP5	0.447497	0.606	0.517	2.36274e-140	1.03528e-135
sc_0	ENSG00000286757	-0.66077	0.268	0.376	3.00891e-140	1.31842e-135
sc_0	DMBX1	1.14759	0.09	0.041	3.92188e-140	1.71845e-135
sc_0	RBFOX3	-1.61681	0.075	0.158	1.28324e-139	5.62277e-135
sc_0	CDH7	0.984111	0.144	0.079	2.39154e-139	1.0479e-134
sc_0	CFAP52	-2.49017	0.016	0.077	6.58756e-139	2.88647e-134
sc_0	AFDN	0.334578	0.686	0.597	8.06648e-139	3.53449e-134
sc_0	PALLD	0.353372	0.661	0.562	2.00857e-138	8.80093e-134
sc_0	CNTN5	-2.03704	0.077	0.16	2.06202e-138	9.03516e-134
sc_0	PRSS23	0.839266	0.183	0.109	2.10666e-138	9.23074e-134
sc_0	CACNB2	-0.961199	0.187	0.285	1.85037e-137	8.10776e-133
sc_0	ADAMTS6	0.273824	0.47	0.347	3.24885e-137	1.42355e-132
sc_0	PZP	0.869456	0.16	0.091	7.8829e-137	3.45405e-132
sc_0	ST6GALNAC3	0.362776	0.628	0.521	1.90654e-136	8.35388e-132
sc_0	ASPM	-1.48053	0.107	0.194	2.11112e-136	9.25027e-132
sc_0	ZEB1	0.319249	0.691	0.601	2.17563e-136	9.53294e-132
sc_0	EPAS1	-1.54274	0.043	0.116	1.13917e-135	4.99148e-131
sc_0	CNTNAP4	-2.38785	0.019	0.081	9.98684e-135	4.37594e-130
sc_0	PANTR1	0.637864	0.276	0.186	2.1395e-134	9.37467e-130
sc_0	EPCAM-DT	0.847182	0.162	0.093	3.51556e-134	1.54041e-129
sc_0	SHANK2	-0.630125	0.292	0.395	4.31789e-134	1.89197e-129
sc_0	CPE	-0.912566	0.132	0.226	5.83401e-134	2.55629e-129
sc_0	TTC28	0.207427	0.934	0.897	6.57548e-134	2.88118e-129
sc_0	LRFN5	-1.03271	0.132	0.226	1.34365e-133	5.88746e-129
sc_0	EPHA5-AS1	1.35367	0.072	0.031	2.08426e-133	9.13261e-129
sc_0	TTLL7	-0.799542	0.171	0.269	7.65385e-133	3.35369e-128
sc_0	ENSG00000278996	-0.523087	0.436	0.54	9.909e-133	4.34183e-128
sc_0	MIR181A1HG	0.731443	0.245	0.162	1.59282e-132	6.97927e-128
sc_0	HYDIN	-1.01938	0.271	0.359	2.61823e-132	1.14723e-127
sc_0	GABBR2	-1.42306	0.048	0.121	3.78558e-132	1.65873e-127
sc_0	ACOT11	-1.68154	0.035	0.104	5.79355e-132	2.53856e-127
sc_0	DLL1	0.872515	0.128	0.068	5.91041e-132	2.58976e-127
sc_0	HS6ST2	0.596738	0.324	0.229	8.09378e-132	3.54645e-127
sc_0	MEG3	0.486332	0.186	0.113	1.72198e-131	7.5452e-127
sc_0	NXN	0.427714	0.547	0.45	5.21453e-131	2.28485e-126
sc_0	ZFHX4	0.299088	0.733	0.652	5.92925e-131	2.59802e-126
sc_0	EYA2	-1.52316	0.083	0.165	6.24188e-131	2.735e-126
sc_0	FAM13A	0.408692	0.502	0.398	6.57432e-131	2.88067e-126
sc_0	NAV3	0.32729	0.759	0.682	1.09421e-130	4.79448e-126
sc_0	NAP1L1	0.359123	0.62	0.523	1.50991e-130	6.61599e-126
sc_0	SNTG1	-1.54619	0.086	0.168	2.74518e-130	1.20286e-125
sc_0	NTRK3	0.5139	0.349	0.252	2.78367e-130	1.21972e-125
sc_0	CHN2	-0.971294	0.132	0.224	2.92858e-130	1.28321e-125
sc_0	COL21A1	-1.80554	0.034	0.101	3.11459e-130	1.36472e-125
sc_0	DNAH9	-2.27128	0.046	0.117	3.14957e-130	1.38005e-125
sc_0	CEP112	-0.424069	0.481	0.58	7.24459e-130	3.17436e-125
sc_0	SPIDR	0.391126	0.604	0.513	1.69742e-129	7.43759e-125
sc_0	EXPH5	-1.62811	0.038	0.107	2.50631e-129	1.09819e-124
sc_0	LINC01091	-1.57982	0.054	0.128	2.70273e-129	1.18425e-124
sc_0	PTK2	0.243194	0.863	0.823	2.9595e-129	1.29676e-124
sc_0	MAP3K19	-1.74507	0.038	0.106	3.55758e-129	1.55883e-124
sc_0	CALCRL-AS1	1.84813	0.045	0.016	3.89095e-129	1.7049e-124
sc_0	TPX2	-1.59209	0.047	0.119	4.99344e-129	2.18797e-124
sc_0	MSI1	0.549678	0.324	0.23	1.90674e-128	8.35478e-124
sc_0	FUT8	0.462599	0.474	0.376	2.42994e-128	1.06473e-123
sc_0	CAMKMT	0.488107	0.459	0.361	3.85331e-128	1.6884e-123
sc_0	ADGRA3	0.38692	0.532	0.427	5.2976e-128	2.32125e-123
sc_0	ETV1	0.725809	0.212	0.135	1.05166e-127	4.60805e-123
sc_0	ANLN	-1.40336	0.053	0.127	1.13019e-127	4.95215e-123
sc_0	LINC01798	1.01526	0.112	0.058	1.59169e-127	6.97429e-123
sc_0	STIM2	-0.769671	0.219	0.316	1.82411e-127	7.99269e-123
sc_0	MYO1D	-0.945386	0.104	0.191	1.15307e-126	5.0524e-122
sc_0	KLF12	0.264501	0.711	0.609	1.60663e-126	7.03977e-122
sc_0	SLCO3A1	-0.692045	0.203	0.303	1.65965e-126	7.27209e-122
sc_0	NRCAM	0.29272	0.492	0.377	5.72784e-126	2.50977e-121
sc_0	AUTS2	0.163879	0.986	0.975	6.31142e-126	2.76547e-121
sc_0	FRMD5	-0.741284	0.286	0.385	8.36292e-126	3.66438e-121
sc_0	CXXC4	0.773133	0.176	0.106	8.39784e-126	3.67968e-121
sc_0	GALNT14	-1.63405	0.038	0.106	9.32846e-126	4.08745e-121
sc_0	ENSG00000286134	1.40958	0.057	0.022	1.24474e-125	5.45406e-121
sc_0	JHY	-1.6284	0.034	0.099	1.29213e-125	5.66173e-121
sc_0	RIMS1	-1.0064	0.153	0.243	1.58809e-125	6.95852e-121
sc_0	CFAP20DC	1.07681	0.104	0.052	1.94751e-125	8.53341e-121
sc_0	SNTB1	-1.17009	0.085	0.165	9.21907e-125	4.03952e-120
sc_0	REEP1	-1.53721	0.04	0.108	1.26649e-124	5.54938e-120
sc_0	SACS	0.464193	0.394	0.295	1.27124e-124	5.5702e-120
sc_0	DNAI7	-1.34523	0.063	0.137	1.89771e-124	8.31518e-120
sc_0	KIF23	-1.70852	0.034	0.099	2.33867e-124	1.02474e-119
sc_0	TLE4	0.307874	0.679	0.583	3.9255e-124	1.72004e-119
sc_0	ELAVL3	-1.30435	0.067	0.142	4.00505e-124	1.75489e-119
sc_0	SLC35F1	0.349119	0.644	0.544	5.65162e-124	2.47637e-119
sc_0	DCC	-0.904661	0.382	0.475	7.94421e-124	3.48091e-119
sc_0	LYST	-0.805126	0.151	0.244	1.08834e-123	4.76878e-119
sc_0	FAM189A1	-0.788339	0.193	0.289	2.22239e-123	9.73784e-119
sc_0	HIBCH	0.477792	0.411	0.313	2.39017e-123	1.0473e-118
sc_0	COMMD10	0.471489	0.451	0.356	3.57956e-123	1.56846e-118
sc_0	MIR646HG	-1.22226	0.109	0.192	1.325e-122	5.80576e-118
sc_0	HMGA2	0.603034	0.294	0.206	1.78224e-122	7.80926e-118
sc_0	SLC25A21	0.636455	0.287	0.201	3.34226e-122	1.46448e-117
sc_0	TCF7L1	0.466427	0.483	0.386	4.33625e-122	1.90002e-117
sc_0	LMX1B	-1.9868	0.028	0.09	6.85941e-122	3.00559e-117
sc_0	LPP	0.312611	0.762	0.689	8.96551e-122	3.92842e-117
sc_0	DNAH5	-1.57369	0.053	0.123	1.09817e-121	4.81183e-117
sc_0	ENSG00000258631	0.382228	0.448	0.341	1.75576e-121	7.69321e-117
sc_0	MEGF10	0.647748	0.248	0.167	5.2537e-121	2.30202e-116
sc_0	ENSG00000279249	-3.01603	0.013	0.066	6.13928e-121	2.69005e-116
sc_0	PHF21B	0.44939	0.495	0.399	6.74709e-121	2.95637e-116
sc_0	SNAP91	-0.918803	0.131	0.218	7.78276e-121	3.41017e-116
sc_0	GLDC	0.509056	0.346	0.252	7.9927e-121	3.50216e-116
sc_0	SPAG1	-0.908544	0.118	0.204	8.35769e-121	3.66209e-116
sc_0	SPATA17	-1.09895	0.179	0.265	1.74899e-120	7.66354e-116
sc_0	PLAGL1	0.470039	0.423	0.326	5.68252e-120	2.48991e-115
sc_0	CDH12	0.246632	0.799	0.737	8.4746e-120	3.71331e-115
sc_0	KIF18B	-1.71265	0.032	0.094	9.25241e-120	4.05413e-115
sc_0	SPEF2	-1.27055	0.067	0.14	1.53272e-119	6.71592e-115
sc_0	TMEM47	0.853551	0.139	0.078	2.0471e-119	8.96979e-115
sc_0	DLGAP1	0.395428	0.694	0.605	2.67416e-119	1.17174e-114
sc_0	LRRC7	-0.732808	0.246	0.339	2.71166e-119	1.18817e-114
sc_0	SHOC1	0.604663	0.308	0.221	2.41885e-118	1.05987e-113
sc_0	ENSG00000287383	1.27445	0.064	0.027	4.09343e-118	1.79362e-113
sc_0	ZNF804A	-1.13658	0.124	0.207	1.05385e-117	4.61767e-113
sc_0	HS3ST2	-3.08112	0.009	0.059	1.64208e-117	7.1951e-113
sc_0	LRRC8B	0.636343	0.235	0.156	1.94816e-117	8.53627e-113
sc_0	ARHGAP32	0.356205	0.598	0.504	2.86938e-117	1.25728e-112
sc_0	KCNK1	-2.34066	0.014	0.066	8.69785e-117	3.81114e-112
sc_0	GBX2-AS1	1.18385	0.076	0.035	1.28975e-116	5.65132e-112
sc_0	NEK10	-1.23627	0.119	0.2	5.29693e-116	2.32096e-111
sc_0	FAT4	0.611902	0.329	0.241	1.0682e-115	4.68052e-111
sc_0	MKI67	-1.22431	0.161	0.243	1.22273e-115	5.35765e-111
sc_0	ANKRD17	0.273485	0.777	0.725	1.93533e-115	8.48002e-111
sc_0	TENM1	-1.53145	0.061	0.131	2.18716e-115	9.58346e-111
sc_0	TSPAN18	0.455257	0.378	0.282	3.83873e-115	1.68202e-110
sc_0	ARHGAP29	-1.77906	0.028	0.087	3.96423e-115	1.73701e-110
sc_0	KIF14	-1.51152	0.05	0.117	4.3829e-115	1.92045e-110
sc_0	PRRC2C	0.277431	0.747	0.677	1.61358e-114	7.07021e-110
sc_0	KNL1	-1.39069	0.059	0.128	1.82405e-114	7.99245e-110
sc_0	PPM1L	0.382294	0.486	0.387	2.23473e-114	9.79192e-110
sc_0	TBC1D5	0.340447	0.696	0.622	2.39737e-114	1.05045e-109
sc_0	ZNF638	0.26046	0.782	0.73	2.78373e-114	1.21975e-109
sc_0	DNAAF1	-2.07744	0.029	0.087	2.10233e-113	9.21177e-109
sc_0	MN1	0.720941	0.172	0.106	4.09255e-113	1.79323e-108
sc_0	SHTN1	-0.923962	0.093	0.171	4.91444e-113	2.15336e-108
sc_0	VRK2	0.746068	0.177	0.11	5.10883e-113	2.23853e-108
sc_0	MARCHF4	-1.99554	0.02	0.074	8.74424e-113	3.83146e-108
sc_0	BBX	0.391144	0.539	0.447	1.02947e-112	4.51084e-108
sc_0	PRLR	-2.25097	0.021	0.075	2.65197e-112	1.16201e-107
sc_0	BMP7	-0.664775	0.188	0.28	3.1933e-112	1.39921e-107
sc_0	FGD4	0.375651	0.56	0.47	3.32606e-112	1.45738e-107
sc_0	KCND3	-1.47606	0.038	0.101	5.12446e-112	2.24538e-107
sc_0	ENSG00000286406	1.41349	0.054	0.022	6.69906e-112	2.93533e-107
sc_0	PKD2	0.477136	0.387	0.295	1.0216e-111	4.47633e-107
sc_0	KIF20B	-1.11588	0.08	0.155	1.09995e-111	4.81966e-107
sc_0	PDZRN3	-0.619354	0.316	0.409	1.37193e-111	6.01137e-107
sc_0	CNTN3	-0.88907	0.137	0.221	4.35731e-111	1.90924e-106
sc_0	ATCAY	-1.5924	0.034	0.094	5.23577e-111	2.29416e-106
sc_0	INA	-2.4327	0.013	0.062	5.6288e-111	2.46637e-106
sc_0	NR3C1	-1.20072	0.05	0.116	6.9834e-111	3.05992e-106
sc_0	KSR2	-1.09888	0.072	0.145	7.37496e-111	3.23149e-106
sc_0	FRMPD3	-0.907617	0.094	0.172	9.67929e-111	4.24118e-106
sc_0	MAP7	-0.768946	0.14	0.227	9.96725e-111	4.36735e-106
sc_0	ST18	-2.38342	0.026	0.081	1.46019e-110	6.39812e-106
sc_0	SPAG6	-2.09603	0.017	0.069	1.85011e-110	8.10662e-106
sc_0	GRIK1	-1.22195	0.134	0.215	2.07949e-110	9.11168e-106
sc_0	RABGAP1L	-0.397889	0.519	0.603	2.55555e-110	1.11976e-105
sc_0	IQCM	1.57979	0.044	0.016	3.01436e-110	1.3208e-105
sc_0	PLEKHG1	0.394831	0.525	0.434	3.14064e-110	1.37613e-105
sc_0	CP	-1.80752	0.04	0.101	6.69739e-110	2.93459e-105
sc_0	PHACTR3	-1.46108	0.045	0.108	9.05714e-110	3.96857e-105
sc_0	LRRN1	0.719585	0.165	0.1	1.25857e-109	5.51468e-105
sc_0	C4orf47	-1.44653	0.046	0.109	1.4954e-109	6.55238e-105
sc_0	ANGPT1	1.13983	0.086	0.043	1.64498e-109	7.20781e-105
sc_0	GRIK4	-0.862107	0.143	0.227	2.06142e-109	9.03253e-105
sc_0	TAPT1-AS1	0.540918	0.306	0.221	2.32983e-109	1.02086e-104
sc_0	VWA5B1	-1.35439	0.05	0.115	7.27848e-109	3.18921e-104
sc_0	DCDC2	-1.90362	0.027	0.082	8.57279e-109	3.75634e-104
sc_0	ECT2	-1.17637	0.084	0.157	1.12899e-108	4.94687e-104
sc_0	FBN1	-0.646536	0.239	0.331	1.26941e-108	5.56218e-104
sc_0	CELSR1	0.607453	0.356	0.271	1.41247e-108	6.18903e-104
sc_0	COL9A1	-1.7307	0.033	0.092	1.68307e-108	7.37469e-104
sc_0	MARCHF1	-0.795697	0.294	0.38	2.20417e-108	9.658e-104
sc_0	SFRP2	0.910034	0.11	0.06	2.85711e-108	1.2519e-103
sc_0	DLG1	0.312625	0.642	0.558	3.07995e-108	1.34954e-103
sc_0	ADK	0.357145	0.605	0.522	3.70524e-108	1.62352e-103
sc_0	MTHFD2L	0.607693	0.239	0.163	4.36362e-108	1.91201e-103
sc_0	FHL2	0.850855	0.134	0.078	6.25203e-108	2.73945e-103
sc_0	LGR5	0.828964	0.17	0.106	9.09157e-108	3.98365e-103
sc_0	EMID1	0.691042	0.194	0.125	1.00596e-107	4.40781e-103
sc_0	ENSG00000283217	1.15066	0.07	0.032	1.33573e-107	5.85279e-103
sc_0	SOX13	0.677994	0.181	0.114	1.79208e-107	7.85235e-103
sc_0	KCNIP4	-1.74457	0.086	0.158	3.00752e-107	1.3178e-102
sc_0	ENSG00000286973	1.3187	0.062	0.027	3.50238e-107	1.53464e-102
sc_0	GALNT5	-2.2291	0.015	0.064	4.04113e-107	1.7707e-102
sc_0	CAMK4	-1.07172	0.093	0.168	4.5192e-107	1.98018e-102
sc_0	ENSG00000286215	-0.715004	0.214	0.304	5.83953e-107	2.55871e-102
sc_0	ZFP36L1	0.507697	0.32	0.234	6.49218e-107	2.84468e-102
sc_0	DRC1	-1.25985	0.053	0.118	6.95427e-107	3.04715e-102
sc_0	SLC41A2	-1.14512	0.057	0.124	8.56158e-107	3.75143e-102
sc_0	MYBPC1	1.76066	0.035	0.011	9.5788e-107	4.19714e-102
sc_0	CROCC2	-3.07084	0.013	0.061	2.47972e-106	1.08654e-101
sc_0	CENPF	-1.14436	0.195	0.277	6.3577e-106	2.78575e-101
sc_0	SOX2-OT	-0.790362	0.369	0.442	7.44273e-106	3.26118e-101
sc_0	SFMBT2	-0.609477	0.21	0.301	7.74797e-106	3.39493e-101
sc_0	MIPOL1	0.50487	0.347	0.261	8.13087e-106	3.5627e-101
sc_0	CHD5	-2.07601	0.02	0.072	8.64504e-106	3.788e-101
sc_0	SMC4	-0.980326	0.118	0.196	1.25404e-105	5.49482e-101
sc_0	ATP11C	-0.665731	0.237	0.325	1.44963e-105	6.35185e-101
sc_0	CCDC102B	0.699923	0.211	0.141	1.47934e-105	6.48205e-101
sc_0	MELK	-1.47931	0.038	0.097	2.55131e-105	1.11791e-100
sc_0	CFAP69	-1.08597	0.088	0.161	3.11508e-105	1.36494e-100
sc_0	CUX2	-0.548007	0.285	0.38	3.43223e-105	1.5039e-100
sc_0	MPDZ	0.365445	0.55	0.462	4.06692e-105	1.782e-100
sc_0	PPFIBP2	-1.28657	0.047	0.11	4.53019e-105	1.98499e-100
sc_0	PRMT8	1.07395	0.098	0.052	5.14752e-105	2.25549e-100
sc_0	SPRY4-AS1	-1.31462	0.046	0.108	5.39093e-105	2.36214e-100
sc_0	DNAI1	-1.32483	0.075	0.144	7.12475e-105	3.12185e-100
sc_0	GRIN2A	-1.5407	0.035	0.093	1.73153e-104	7.58705e-100
sc_0	MYO1B	0.470135	0.296	0.211	1.96061e-104	8.59081e-100
sc_0	NR2F2-AS1	0.563041	0.268	0.189	2.02316e-104	8.86487e-100
sc_0	CLMN	-0.82324	0.143	0.225	2.08336e-104	9.12865e-100
sc_0	ENSG00000287923	1.64853	0.036	0.012	4.2976e-104	1.88308e-99
sc_0	SYN2	-1.12369	0.067	0.135	9.16626e-104	4.01638e-99
sc_0	KC6	0.530961	0.368	0.285	9.48612e-104	4.15653e-99
sc_0	TEAD1	0.285206	0.717	0.639	1.53815e-103	6.73969e-99
sc_0	ATP2B3	-2.16203	0.017	0.067	2.08116e-103	9.119e-99
sc_0	FZD3	0.317579	0.63	0.546	4.95591e-103	2.17153e-98
sc_0	PABPC1	0.402947	0.52	0.434	6.3022e-103	2.76144e-98
sc_0	IGF2R	0.403432	0.42	0.326	6.7878e-103	2.97421e-98
sc_0	HFM1	0.555784	0.279	0.199	7.71325e-103	3.37972e-98
sc_0	SVOP	-2.40504	0.012	0.058	8.02525e-103	3.51642e-98
sc_0	CFAP221	-0.960484	0.127	0.205	1.16493e-102	5.10435e-98
sc_0	SPTBN1	-0.407781	0.392	0.483	1.26833e-102	5.55746e-98
sc_0	CRISPLD1	0.628419	0.225	0.153	5.08225e-102	2.22689e-97
sc_0	PALMD	-1.68384	0.028	0.082	5.76796e-102	2.52735e-97
sc_0	CIP2A	-1.15092	0.058	0.123	6.81692e-102	2.98697e-97
sc_0	KCTD16	-1.20749	0.083	0.153	1.45169e-101	6.36086e-97
sc_0	ENSG00000287292	-1.38925	0.037	0.095	1.84766e-101	8.09589e-97
sc_0	RSPO2	-0.771467	0.146	0.229	2.03563e-101	8.91953e-97
sc_0	TACC3	-1.47305	0.039	0.097	2.05917e-101	9.02265e-97
sc_0	RSPH1	-2.07378	0.019	0.069	3.60894e-101	1.58133e-96
sc_0	LRMDA	0.814343	0.222	0.153	4.15848e-101	1.82212e-96
sc_0	EFCC1	1.09171	0.071	0.033	7.73281e-101	3.38829e-96
sc_0	SREBF2	0.386058	0.493	0.403	1.02548e-100	4.49334e-96
sc_0	ZNF589	0.616087	0.211	0.141	1.43185e-100	6.27394e-96
sc_0	MIR2052HG	1.09131	0.082	0.041	1.79515e-100	7.86579e-96
sc_0	DGKH	0.516208	0.283	0.203	2.14808e-100	9.41226e-96
sc_0	PAX3	0.346782	0.52	0.424	2.96752e-100	1.30028e-95
sc_0	MIR137HG	-2.13381	0.02	0.069	3.1672e-100	1.38777e-95
sc_0	UNC79	-1.00354	0.135	0.21	4.67418e-100	2.04809e-95
sc_0	GRAMD1B	-0.448376	0.304	0.402	5.0498e-100	2.21267e-95
sc_0	GALNT17	-0.718946	0.207	0.293	5.60303e-100	2.45508e-95
sc_0	KIF18A	-1.43253	0.047	0.107	5.90565e-100	2.58768e-95
sc_0	TEKT1	-2.38786	0.013	0.058	1.12281e-99	4.91983e-95
sc_0	MDGA2	-0.658342	0.303	0.392	2.43396e-99	1.06649e-94
sc_0	CELF5	-1.11394	0.063	0.128	2.85819e-99	1.25237e-94
sc_0	E2F5	0.643192	0.192	0.125	4.50252e-99	1.97287e-94
sc_0	MYT1	-1.85598	0.022	0.071	1.7732e-98	7.76962e-94
sc_0	DLGAP5	-1.60253	0.032	0.086	7.45942e-98	3.26849e-93
sc_0	SEZ6L2	-1.60436	0.027	0.079	8.34004e-98	3.65435e-93
sc_0	ZNF618	0.377544	0.471	0.382	8.93633e-98	3.91563e-93
sc_0	GRIP1	0.271562	0.703	0.619	1.26583e-97	5.54647e-93
sc_0	BRINP1	-1.72494	0.03	0.083	1.3697e-97	6.00163e-93
sc_0	SLC17A6	-3.14776	0.006	0.047	1.4557e-97	6.37846e-93
sc_0	ATAD2	-0.956547	0.107	0.18	1.49028e-97	6.52996e-93
sc_0	RAP1GAP2	-1.64371	0.034	0.089	1.78145e-97	7.80576e-93
sc_0	LINC02163	1.80405	0.04	0.015	2.17883e-97	9.54698e-93
sc_0	YEATS2	0.392543	0.442	0.353	2.21863e-97	9.72135e-93
sc_0	PRNP	-1.68771	0.023	0.073	2.27773e-97	9.98032e-93
sc_0	KANK1	-0.631288	0.26	0.346	2.95028e-97	1.29272e-92
sc_0	NWD1	-2.19953	0.016	0.062	3.70371e-97	1.62285e-92
sc_0	VPS13B	0.27288	0.728	0.67	6.9023e-97	3.02438e-92
sc_0	NF1	0.279193	0.717	0.658	8.17022e-97	3.57995e-92
sc_0	GPC4	0.689329	0.19	0.125	8.22642e-97	3.60457e-92
sc_0	NDC80	-1.91128	0.019	0.067	8.31346e-97	3.64271e-92
sc_0	CERKL	-2.40261	0.012	0.055	9.94709e-97	4.35852e-92
sc_0	ATRX	0.261948	0.735	0.672	1.99333e-96	8.73419e-92
sc_0	IQCJ-SCHIP1	-1.69815	0.093	0.16	5.73857e-96	2.51447e-91
sc_0	POU6F2	0.668688	0.185	0.121	6.44046e-96	2.82201e-91
sc_0	SLC7A6	-1.09748	0.073	0.139	9.68101e-96	4.24193e-91
sc_0	ZFHX3	0.274899	0.616	0.538	1.24636e-95	5.46116e-91
sc_0	SSUH2	1.40009	0.044	0.018	2.14507e-95	9.39904e-91
sc_0	CAMK2B	-1.75846	0.021	0.07	2.59017e-95	1.13493e-90
sc_0	IRAG2	-1.98422	0.018	0.065	2.78004e-95	1.21813e-90
sc_0	ANK3	-1.235	0.335	0.393	3.01571e-95	1.3214e-90
sc_0	ENSG00000260289	-2.60062	0.011	0.054	3.07005e-95	1.3452e-90
sc_0	SH3GL3	-1.8794	0.021	0.069	3.16848e-95	1.38833e-90
sc_0	LINC01505	0.816987	0.213	0.148	3.2298e-95	1.4152e-90
sc_0	PCSK2	-1.69759	0.032	0.084	4.09058e-95	1.79237e-90
sc_0	EYA4	-0.783048	0.134	0.211	6.58151e-95	2.88382e-90
sc_0	SLC35F4	-1.64341	0.039	0.095	7.39118e-95	3.23859e-90
sc_0	TMEM232	-0.868987	0.26	0.337	9.53287e-95	4.17702e-90
sc_0	CCDC148	-0.835965	0.1	0.172	1.16187e-94	5.09097e-90
sc_0	ENSG00000288079	0.95801	0.09	0.047	1.32331e-94	5.79834e-90
sc_0	NUF2	-1.94167	0.018	0.065	2.03656e-94	8.92359e-90
sc_0	CLEC2D	0.631729	0.193	0.128	2.44819e-94	1.07272e-89
sc_0	MAP4K5	0.403819	0.408	0.322	3.23242e-94	1.41635e-89
sc_0	PTBP2	0.291333	0.642	0.562	3.78131e-94	1.65685e-89
sc_0	ENSG00000233184	0.786706	0.133	0.08	4.71416e-94	2.0656e-89
sc_0	ENSG00000227279	1.54619	0.036	0.013	5.21756e-94	2.28618e-89
sc_0	PTPRK	0.268511	0.649	0.562	7.90321e-94	3.46295e-89
sc_0	MYLK	0.566408	0.241	0.169	8.23605e-94	3.60879e-89
sc_0	STK26	0.864085	0.1	0.055	9.91937e-94	4.34637e-89
sc_0	SLC24A4	-1.5446	0.023	0.071	1.97311e-93	8.64558e-89
sc_0	AHI1-DT	-0.828488	0.109	0.181	2.3624e-93	1.03513e-88
sc_0	SGO2	-1.65137	0.028	0.079	2.79985e-93	1.22681e-88
sc_0	UTP20	0.638754	0.188	0.124	4.09365e-93	1.79371e-88
sc_0	RNF175	0.660654	0.183	0.12	4.10403e-93	1.79826e-88
sc_0	AGPAT4	0.315986	0.581	0.497	4.5445e-93	1.99127e-88
sc_0	RNF17	1.42616	0.042	0.016	5.22803e-93	2.29077e-88
sc_0	RACGAP1	-1.51976	0.032	0.085	5.58112e-93	2.44548e-88
sc_0	SLC23A2	-0.807237	0.184	0.262	6.21054e-93	2.72127e-88
sc_0	PTPRQ	1.59403	0.041	0.016	6.79205e-93	2.97607e-88
sc_0	TTC34	-2.28543	0.028	0.077	8.45108e-93	3.70301e-88
sc_0	SEMA3E	0.979304	0.09	0.048	1.24548e-92	5.45731e-88
sc_0	SPTAN1	-0.411729	0.394	0.481	1.24559e-92	5.45778e-88
sc_0	SH3RF1	0.505657	0.293	0.215	1.40366e-92	6.15041e-88
sc_0	SYT4	-2.07272	0.015	0.059	2.33426e-92	1.0228e-87
sc_0	PPP2R2C	-2.18178	0.015	0.059	2.43004e-92	1.06477e-87
sc_0	ADCY8	-1.75675	0.025	0.074	2.45359e-92	1.07509e-87
sc_0	VAT1L	-0.552303	0.329	0.412	2.91544e-92	1.27746e-87
sc_0	TMEM163	-1.35108	0.057	0.116	3.74256e-92	1.63988e-87
sc_0	FLRT2	-0.636873	0.165	0.246	3.99744e-92	1.75156e-87
sc_0	ZNF608	0.370266	0.618	0.555	5.8706e-92	2.57232e-87
sc_0	LIN28A	0.725781	0.141	0.086	5.88445e-92	2.57839e-87
sc_0	TRAK1	0.380308	0.418	0.332	6.24476e-92	2.73627e-87
sc_0	SCUBE3	0.539629	0.265	0.191	6.47301e-92	2.83628e-87
sc_0	ENSG00000286797	0.450674	0.367	0.285	9.85215e-92	4.31692e-87
sc_0	WIF1	-2.65713	0.01	0.05	1.32733e-91	5.81594e-87
sc_0	RBMS1	-0.541282	0.231	0.317	1.40719e-91	6.16588e-87
sc_0	SPARCL1	-1.50507	0.087	0.153	1.6309e-91	7.1461e-87
sc_0	SLIT3	-0.708769	0.26	0.341	1.97462e-91	8.65218e-87
sc_0	NUBPL	0.452625	0.389	0.308	2.00215e-91	8.77282e-87
sc_0	DOCK3	-0.310054	0.602	0.681	2.00852e-91	8.80074e-87
sc_0	STXBP1	-0.767939	0.134	0.209	2.2687e-91	9.94075e-87
sc_0	RASA3	0.587711	0.234	0.164	3.11125e-91	1.36325e-86
sc_0	TLE1	0.443182	0.39	0.306	3.24134e-91	1.42026e-86
sc_0	PARM1	-1.07889	0.058	0.119	3.29892e-91	1.44549e-86
sc_0	ASCC3	0.453423	0.466	0.388	4.50353e-91	1.97331e-86
sc_0	ENSG00000263635	1.12021	0.062	0.029	5.20908e-91	2.28246e-86
sc_0	DNAI3	-1.60577	0.03	0.08	7.24917e-91	3.17637e-86
sc_0	EBF2	-3.07965	0.017	0.061	8.57292e-91	3.7564e-86
sc_0	RIPK2-DT	0.380521	0.462	0.377	1.05408e-90	4.61864e-86
sc_0	LIN7A	-0.763839	0.111	0.184	1.10645e-90	4.84812e-86
sc_0	TTC29	-1.67416	0.034	0.085	1.75324e-90	7.68218e-86
sc_0	SPTBN4	-1.51432	0.03	0.081	2.02223e-90	8.86078e-86
sc_0	TTC3	-0.316618	0.579	0.653	2.31259e-90	1.01331e-85
sc_0	EFCAB6	-0.750104	0.179	0.256	2.99297e-90	1.31143e-85
sc_0	PLEKHH2	-1.27907	0.047	0.104	4.33702e-90	1.90035e-85
sc_0	ENSG00000234083	1.05611	0.073	0.036	7.98031e-90	3.49673e-85
sc_0	ENSG00000287860	-2.66427	0.009	0.048	8.46755e-90	3.71023e-85
sc_0	SLC1A2	-0.832301	0.109	0.18	9.69886e-90	4.24975e-85
sc_0	BUB1	-1.55495	0.031	0.082	1.108e-89	4.85494e-85
sc_0	FANCD2	-1.04502	0.07	0.132	1.85531e-89	8.12943e-85
sc_0	MGST1	0.774208	0.148	0.093	2.51255e-89	1.10092e-84
sc_0	GAD1	-2.30419	0.017	0.061	2.58356e-89	1.13204e-84
sc_0	CNR1	-1.28191	0.053	0.111	5.11602e-89	2.24168e-84
sc_0	DPPA4	1.25302	0.048	0.02	5.31053e-89	2.32692e-84
sc_0	GPR158	-1.90851	0.022	0.068	1.29945e-88	5.69381e-84
sc_0	SPTLC3	-1.30914	0.054	0.111	1.44241e-88	6.32021e-84
sc_0	AKAP9	-0.357208	0.587	0.651	1.45509e-88	6.37577e-84
sc_0	EDIL3	-1.18046	0.081	0.145	1.90706e-88	8.35617e-84
sc_0	PLEKHA7	-0.592945	0.27	0.35	2.44e-88	1.06914e-83
sc_0	ITPR1	-0.900266	0.137	0.209	2.96863e-88	1.30076e-83
sc_0	ADAMTS17	-0.964575	0.075	0.138	3.72631e-88	1.63276e-83
sc_0	CHN1	0.414716	0.386	0.303	4.02078e-88	1.76179e-83
sc_0	LRRTM4	0.346706	0.59	0.52	5.10754e-88	2.23797e-83
sc_0	GXYLT2	-1.77161	0.019	0.063	5.49176e-88	2.40632e-83
sc_0	CPS1	0.79496	0.124	0.074	6.08693e-88	2.66711e-83
sc_0	PUM1	0.282365	0.646	0.578	8.73064e-88	3.8255e-83
sc_0	PPFIA2	-0.836281	0.18	0.253	1.08306e-87	4.74566e-83
sc_0	HS2ST1	0.417183	0.404	0.323	1.24653e-87	5.46194e-83
sc_0	INTU	0.496637	0.354	0.277	1.91357e-87	8.38467e-83
sc_0	KCNB2	-1.02262	0.111	0.179	2.02962e-87	8.89318e-83
sc_0	NALCN	-1.61153	0.028	0.076	2.13289e-87	9.34568e-83
sc_0	FUT9	0.45139	0.332	0.253	2.4812e-87	1.08719e-82
sc_0	NFATC2	-1.25593	0.04	0.093	3.59384e-87	1.57471e-82
sc_0	ENSG00000285798	-1.55225	0.031	0.08	4.51334e-87	1.97761e-82
sc_0	NRP1	-1.07969	0.077	0.14	4.90631e-87	2.1498e-82
sc_0	PUS7	0.653424	0.171	0.112	4.93741e-87	2.16342e-82
sc_0	SCN3B	-1.32526	0.036	0.088	8.22096e-87	3.60218e-82
sc_0	IGSF21	-0.990946	0.085	0.149	8.42255e-87	3.69051e-82
sc_0	SLC2A1	0.532038	0.208	0.142	9.55482e-87	4.18663e-82
sc_0	ZZZ3	0.384158	0.431	0.349	1.05082e-86	4.60436e-82
sc_0	PDLIM7	0.524754	0.252	0.181	1.27053e-86	5.5671e-82
sc_0	SYN3	-1.50182	0.069	0.128	1.30715e-86	5.72753e-82
sc_0	LINC00470	1.02665	0.079	0.041	1.44178e-86	6.31746e-82
sc_0	FRMPD4	-1.9424	0.025	0.071	2.07426e-86	9.08877e-82
sc_0	LMNTD1	-2.19907	0.018	0.061	2.28415e-86	1.00084e-81
sc_0	PUM3	0.399096	0.41	0.328	3.12002e-86	1.3671e-81
sc_0	PAX7	0.69732	0.171	0.113	3.19855e-86	1.40151e-81
sc_0	CHD9	0.280235	0.686	0.629	3.3533e-86	1.46931e-81
sc_0	NFIC	-0.849273	0.078	0.142	3.53958e-86	1.55094e-81
sc_0	VPS54	0.426045	0.376	0.296	3.68245e-86	1.61354e-81
sc_0	DYNLT5	-2.15413	0.014	0.055	4.2513e-86	1.86279e-81
sc_0	BRINP2	-1.93157	0.021	0.066	6.80341e-86	2.98105e-81
sc_0	IGSF1	0.579781	0.254	0.184	1.03318e-85	4.52708e-81
sc_0	GRID1	-0.931172	0.118	0.187	1.2331e-85	5.40308e-81
sc_0	INCENP	-1.32004	0.041	0.094	2.47031e-85	1.08241e-80
sc_0	SPATA6L	-1.47832	0.03	0.078	2.92178e-85	1.28024e-80
sc_0	C2orf88	0.617206	0.197	0.135	2.97921e-85	1.3054e-80
sc_0	TMEM131	0.375764	0.527	0.454	3.04995e-85	1.3364e-80
sc_0	NXPH1	-2.4456	0.027	0.073	3.82949e-85	1.67797e-80
sc_0	CDYL	0.4175	0.372	0.292	4.99603e-85	2.18911e-80
sc_0	FGFR2	0.161744	0.673	0.565	5.38211e-85	2.35828e-80
sc_0	LINC02814	-2.37057	0.018	0.061	5.61528e-85	2.46045e-80
sc_0	SULF1	-0.823496	0.375	0.435	7.92586e-85	3.47287e-80
sc_0	ABCG1	-1.29177	0.037	0.088	8.92439e-85	3.9104e-80
sc_0	ABLIM1	-0.55345	0.259	0.339	9.2488e-85	4.05255e-80
sc_0	MYO10	0.296615	0.558	0.471	1.01291e-84	4.43826e-80
sc_0	IL1RAPL2	-1.15499	0.101	0.167	1.02292e-84	4.48214e-80
sc_0	CDH6	-0.415009	0.118	0.191	1.21851e-84	5.33914e-80
sc_0	NCAPG2	-0.941072	0.082	0.145	1.30364e-84	5.71216e-80
sc_0	HNRNPC	0.23738	0.727	0.665	1.33988e-84	5.87095e-80
sc_0	IQGAP3	-1.5063	0.029	0.077	1.92202e-84	8.4217e-80
sc_0	PDE11A	-1.90189	0.021	0.066	2.0201e-84	8.85148e-80
sc_0	TTK	-1.75239	0.021	0.065	2.16773e-84	9.49834e-80
sc_0	RNF165	0.437282	0.31	0.232	2.17033e-84	9.50973e-80
sc_0	PSD3	0.267993	0.617	0.534	2.49436e-84	1.09295e-79
sc_0	ENSG00000248973	1.35942	0.043	0.017	2.91703e-84	1.27816e-79
sc_0	SLC13A3	0.60761	0.214	0.15	3.64086e-84	1.59531e-79
sc_0	SLC4A7	0.342981	0.471	0.388	6.08806e-84	2.66761e-79
sc_0	ENSG00000189229	0.61845	0.164	0.107	1.05173e-83	4.60838e-79
sc_0	ASAP1	0.315947	0.553	0.472	1.17651e-83	5.15512e-79
sc_0	ALK	-1.71122	0.043	0.095	1.22668e-83	5.37493e-79
sc_0	CLIP1	0.354253	0.463	0.382	1.50681e-83	6.60237e-79
sc_0	NEXN	0.598494	0.196	0.134	3.20516e-83	1.40441e-78
sc_0	ENSG00000224658	-1.19443	0.04	0.092	5.52516e-83	2.42096e-78
sc_0	UTRN	0.208161	0.631	0.54	6.13229e-83	2.68698e-78
sc_0	TACR3-AS1	1.48886	0.031	0.011	7.26456e-83	3.18311e-78
sc_0	TRERF1	0.407441	0.382	0.304	8.23504e-83	3.60835e-78
sc_0	CFAP74	-1.94607	0.019	0.061	9.90145e-83	4.33852e-78
sc_0	ENSG00000285407	1.36022	0.045	0.019	1.01264e-82	4.43707e-78
sc_0	REST	0.446653	0.293	0.219	1.14687e-82	5.02526e-78
sc_0	KCNQ5	-0.687233	0.056	0.113	1.43806e-82	6.30115e-78
sc_0	RBMS3	-0.853266	0.103	0.168	2.64875e-82	1.1606e-77
sc_0	ENSG00000262198	1.91258	0.019	0.005	3.01578e-82	1.32142e-77
sc_0	ZNF292	0.267432	0.663	0.597	4.0101e-82	1.7571e-77
sc_0	SOX6	0.397697	0.587	0.526	6.55942e-82	2.87414e-77
sc_0	NEK5	-1.19435	0.05	0.103	8.64277e-82	3.787e-77
sc_0	LINC02466	1.52213	0.034	0.013	9.41809e-82	4.12673e-77
sc_0	COL27A1	0.558996	0.204	0.141	9.46514e-82	4.14734e-77
sc_0	ENSG00000253706	1.61305	0.027	0.009	1.45671e-81	6.38288e-77
sc_0	MYOF	-1.0401	0.065	0.123	1.79825e-81	7.8794e-77
sc_0	TMEM182	0.819657	0.113	0.067	2.18576e-81	9.57733e-77
sc_0	RFX7	0.305119	0.601	0.529	2.6501e-81	1.16119e-76
sc_0	METAP1D	0.786378	0.107	0.062	2.87063e-81	1.25782e-76
sc_0	RAB3C	-1.14643	0.083	0.143	3.24841e-81	1.42335e-76
sc_0	RBPMS	0.416257	0.378	0.301	5.17335e-81	2.26681e-76
sc_0	PCBP3	-1.05827	0.091	0.154	5.96283e-81	2.61273e-76
sc_0	SLC13A4	-1.19129	0.066	0.122	6.11659e-81	2.68011e-76
sc_0	TBL1X	0.328468	0.503	0.423	6.12182e-81	2.6824e-76
sc_0	GRM7	-0.887595	0.175	0.246	6.1938e-81	2.71394e-76
sc_0	CEP126	-0.896167	0.11	0.175	8.76905e-81	3.84234e-76
sc_0	KIF1B	0.230569	0.768	0.708	9.30803e-81	4.0785e-76
sc_0	RSU1	0.468315	0.306	0.233	1.17505e-80	5.1487e-76
sc_0	SORCS2	0.660604	0.514	0.463	1.40631e-80	6.16204e-76
sc_0	LINC01339	1.35488	0.039	0.015	1.78e-80	7.79944e-76
sc_0	BCL9	0.465515	0.288	0.216	2.24268e-80	9.82674e-76
sc_0	KIFC1	-1.48408	0.027	0.073	2.5993e-80	1.13894e-75
sc_0	TRMT9B	-1.25407	0.077	0.135	2.80066e-80	1.22717e-75
sc_0	SLC5A3	-0.631189	0.172	0.246	3.20566e-80	1.40462e-75
sc_0	DDR2	-1.25586	0.038	0.088	3.75914e-80	1.64714e-75
sc_0	MEGF11	-0.880237	0.114	0.18	4.61257e-80	2.02109e-75
sc_0	ATP9B	0.297869	0.576	0.504	4.69051e-80	2.05524e-75
sc_0	SLC39A12	-2.5251	0.008	0.043	5.53863e-80	2.42686e-75
sc_0	ENAH	0.235477	0.676	0.603	7.08684e-80	3.10524e-75
sc_0	UNC13B	0.477436	0.284	0.212	8.23439e-80	3.60806e-75
sc_0	FGFBP3	1.22529	0.049	0.022	9.23925e-80	4.04836e-75
sc_0	PRKDC	0.250701	0.604	0.52	1.22771e-79	5.37945e-75
sc_0	LINC00391	1.9257	0.018	0.005	2.0733e-79	9.08458e-75
sc_0	ENSG00000283982	-1.23666	0.084	0.144	2.17921e-79	9.54863e-75
sc_0	CSMD3	-1.18408	0.116	0.181	2.19764e-79	9.62938e-75
sc_0	SLC24A3	-0.840687	0.094	0.157	3.03218e-79	1.32861e-74
sc_0	SFRP1	0.628702	0.202	0.141	3.24549e-79	1.42208e-74
sc_0	NUAK2	0.657488	0.152	0.098	3.74791e-79	1.64222e-74
sc_0	KCNH8	0.583113	0.243	0.177	3.95185e-79	1.73158e-74
sc_0	C1orf21	0.351841	0.43	0.348	4.23632e-79	1.85623e-74
sc_0	PCDH19	0.709699	0.163	0.108	4.41478e-79	1.93443e-74
sc_0	DAW1	-2.55779	0.007	0.042	4.46398e-79	1.95598e-74
sc_0	LINC00113	1.28576	0.047	0.02	4.99462e-79	2.18849e-74
sc_0	PAFAH1B2P2	-2.00427	0.014	0.052	8.99523e-79	3.94144e-74
sc_0	SLC25A26	0.585934	0.226	0.162	9.19719e-79	4.02993e-74
sc_0	ILDR2	0.427013	0.352	0.276	9.97048e-79	4.36877e-74
sc_0	PLPP3	0.493807	0.237	0.17	1.18947e-78	5.21189e-74
sc_0	STRN3	0.317148	0.538	0.463	1.27212e-78	5.57405e-74
sc_0	SLC1A1	-1.48265	0.025	0.069	1.90744e-78	8.35782e-74
sc_0	SMARCA2	-0.68412	0.123	0.191	2.1662e-78	9.49165e-74
sc_0	CDC25C	-1.6634	0.021	0.063	2.7271e-78	1.19494e-73
sc_0	CADM2	-0.807634	0.358	0.427	2.93389e-78	1.28554e-73
sc_0	MAST4	-0.805959	0.191	0.263	3.17505e-78	1.39121e-73
sc_0	ADAMTS2	0.997079	0.076	0.041	4.01539e-78	1.75942e-73
sc_0	CDK5RAP2	-0.43678	0.331	0.409	4.80271e-78	2.10441e-73
sc_0	ERCC8	0.525871	0.235	0.17	9.03012e-78	3.95673e-73
sc_0	COL4A6	0.351188	0.505	0.423	1.0263e-77	4.49694e-73
sc_0	UPP2	-0.826868	0.086	0.147	1.14694e-77	5.02556e-73
sc_0	KCNJ6	-1.96041	0.017	0.057	1.20574e-77	5.28318e-73
sc_0	KDM5B	0.325846	0.474	0.394	1.31729e-77	5.77199e-73
sc_0	PHACTR2	-0.748551	0.306	0.374	1.31798e-77	5.775e-73
sc_0	SINHCAF	0.421054	0.322	0.248	1.99933e-77	8.76048e-73
sc_0	WNT7B	0.790118	0.121	0.074	2.80523e-77	1.22917e-72
sc_0	ENSG00000287976	-1.30329	0.033	0.079	2.96991e-77	1.30133e-72
sc_0	GHR	-0.958232	0.074	0.132	3.54506e-77	1.55334e-72
sc_0	KAT6B	0.333202	0.521	0.447	4.16126e-77	1.82334e-72
sc_0	GOLM1	0.392476	0.374	0.298	6.34587e-77	2.78057e-72
sc_0	GFRA2	-1.73932	0.019	0.059	7.13726e-77	3.12733e-72
sc_0	C5AR1	-1.39005	0.031	0.076	7.24718e-77	3.1755e-72
sc_0	ENSG00000284727	-1.55401	0.03	0.074	8.12199e-77	3.55881e-72
sc_0	CNTN4	-1.47772	0.063	0.117	1.01669e-76	4.45484e-72
sc_0	ZNF804B	-2.69752	0.012	0.049	1.36503e-76	5.98117e-72
sc_0	ZHX2	0.458147	0.344	0.272	1.62911e-76	7.13826e-72
sc_0	LINC00632	-0.483186	0.225	0.304	2.06259e-76	9.03764e-72
sc_0	TTC17	0.282537	0.607	0.537	2.0636e-76	9.04207e-72
sc_0	ARHGAP25	1.18929	0.053	0.025	2.34066e-76	1.02561e-71
sc_0	AP3B2	-1.45315	0.026	0.069	2.5083e-76	1.09906e-71
sc_0	SHPRH	0.402657	0.362	0.287	2.53752e-76	1.11187e-71
sc_0	LINC01415	1.76194	0.021	0.006	3.95205e-76	1.73167e-71
sc_0	TRPS1	0.354866	0.468	0.392	4.0724e-76	1.7844e-71
sc_0	COTL1	0.489409	0.285	0.216	4.19908e-76	1.83991e-71
sc_0	TSGA10	-0.972554	0.086	0.146	4.39158e-76	1.92426e-71
sc_0	DPH6	0.460315	0.345	0.273	4.47444e-76	1.96056e-71
sc_0	NRXN2	-0.77513	0.111	0.175	5.10289e-76	2.23593e-71
sc_0	EFCAB1	-2.10578	0.012	0.047	5.56018e-76	2.4363e-71
sc_0	FN1	0.499562	0.204	0.142	5.69897e-76	2.49712e-71
sc_0	PTPRS	0.205544	0.723	0.646	7.44793e-76	3.26346e-71
sc_0	DCDC1	-0.77248	0.274	0.342	8.90225e-76	3.9007e-71
sc_0	ARHGAP20	-1.402	0.026	0.069	1.63594e-75	7.1682e-71
sc_0	NTRK2	0.630688	0.417	0.355	1.78259e-75	7.81077e-71
sc_0	SYP	-1.81243	0.017	0.055	2.01818e-75	8.84307e-71
sc_0	DAAM1	-0.343025	0.437	0.518	2.79065e-75	1.22278e-70
sc_0	ZFYVE16	-0.621962	0.194	0.265	2.88013e-75	1.26199e-70
sc_0	LINC01122	-0.78196	0.099	0.16	3.04772e-75	1.33542e-70
sc_0	APBA1	-0.704464	0.122	0.188	3.34742e-75	1.46674e-70
sc_0	CMTM7	0.795229	0.096	0.056	3.82833e-75	1.67746e-70
sc_0	KIRREL3	-0.981822	0.157	0.225	5.19134e-75	2.27469e-70
sc_0	PPM1H	-0.670346	0.158	0.227	6.53738e-75	2.86448e-70
sc_0	POU2F2	-1.33687	0.036	0.082	7.37781e-75	3.23273e-70
sc_0	CYP27C1	0.952196	0.069	0.036	8.52287e-75	3.73447e-70
sc_0	ENSG00000277639	-2.7002	0.006	0.038	9.60755e-75	4.20974e-70
sc_0	CFAP45	-2.1861	0.01	0.045	1.20035e-74	5.25958e-70
sc_0	NCAPH	-1.41423	0.027	0.069	1.63298e-74	7.15524e-70
sc_0	SH3RF3	-0.570188	0.205	0.279	1.67647e-74	7.3458e-70
sc_0	RBFOX1	-0.752699	0.331	0.407	1.98434e-74	8.69478e-70
sc_0	FMN1	-1.06444	0.036	0.082	2.04459e-74	8.95878e-70
sc_0	GRIP2	0.507143	0.246	0.18	2.16351e-74	9.47986e-70
sc_0	KANSL1	0.239596	0.705	0.65	2.73663e-74	1.19911e-69
sc_0	CALN1	-0.839972	0.177	0.245	2.76307e-74	1.21069e-69
sc_0	ROR2	-0.666968	0.275	0.342	2.92073e-74	1.27978e-69
sc_0	LINC01811	-1.90601	0.026	0.068	3.03389e-74	1.32936e-69
sc_0	TRPV4	-1.80854	0.022	0.062	3.40558e-74	1.49222e-69
sc_0	FUT10	0.619811	0.169	0.115	5.14192e-74	2.25304e-69
sc_0	ENSG00000285473	1.94424	0.017	0.005	7.88771e-74	3.45616e-69
sc_0	SLC6A2	2.41045	0.012	0.002	1.34152e-73	5.87815e-69
sc_0	TEAD2	0.657665	0.133	0.085	2.17786e-73	9.54273e-69
sc_0	CCND2	0.507098	0.247	0.182	2.1945e-73	9.61562e-69
sc_0	TET2	0.406654	0.36	0.287	2.29907e-73	1.00738e-68
sc_0	CACNG2	-2.55304	0.007	0.04	2.34857e-73	1.02907e-68
sc_0	POU3F2	0.549735	0.166	0.112	3.81351e-73	1.67097e-68
sc_0	EPB41L4B	-0.968999	0.052	0.103	4.89615e-73	2.14535e-68
sc_0	MIR99AHG	0.2848	0.766	0.729	5.58273e-73	2.44618e-68
sc_0	ZNF521	0.191063	0.741	0.669	5.84759e-73	2.56224e-68
sc_0	CUBN	0.577617	0.196	0.138	5.92277e-73	2.59518e-68
sc_0	DIRC3-AS1	0.611045	0.263	0.199	7.57968e-73	3.32119e-68
sc_0	CENPI	-1.03371	0.055	0.106	1.24438e-72	5.45251e-68
sc_0	EFCAB13	0.45268	0.325	0.255	1.26433e-72	5.53993e-68
sc_0	C2orf50	-1.73442	0.017	0.054	1.43533e-72	6.28918e-68
sc_0	ARMC2	-0.578783	0.197	0.267	1.50329e-72	6.58696e-68
sc_0	NOTCH3	0.59939	0.16	0.107	2.08211e-72	9.12318e-68
sc_0	CYP1B1	-3.19141	0.007	0.038	2.4997e-72	1.09529e-67
sc_0	TMEFF2	-1.58465	0.036	0.081	2.75831e-72	1.20861e-67
sc_0	CAMK1D	-0.468799	0.384	0.454	2.91131e-72	1.27565e-67
sc_0	RBM26	0.312105	0.498	0.425	3.26659e-72	1.43132e-67
sc_0	OCA2	-0.802518	0.079	0.136	4.10147e-72	1.79714e-67
sc_0	MAP3K4	0.398003	0.367	0.294	4.36498e-72	1.9126e-67
sc_0	CFAP210	-0.918926	0.104	0.163	4.55958e-72	1.99787e-67
sc_0	SPOCK3	-2.09617	0.019	0.057	5.54505e-72	2.42967e-67
sc_0	NUAK1	0.59656	0.208	0.149	6.77659e-72	2.9693e-67
sc_0	STMN4	-1.40757	0.032	0.076	7.87224e-72	3.44938e-67
sc_0	SOX1	0.924584	0.071	0.038	7.9485e-72	3.48279e-67
sc_0	CDCA2	-1.36469	0.031	0.074	8.27779e-72	3.62708e-67
sc_0	NBAS	0.303863	0.584	0.523	8.99444e-72	3.94109e-67
sc_0	PTPRR	-1.84133	0.019	0.056	9.58542e-72	4.20004e-67
sc_0	PPP1R42	-1.48214	0.026	0.068	1.00225e-71	4.39157e-67
sc_0	TXLNGY	0.608969	0.171	0.117	1.16254e-71	5.09391e-67
sc_0	TRIT1	0.475457	0.255	0.189	1.24474e-71	5.45408e-67
sc_0	SPOCK1	-0.736022	0.14	0.206	1.24715e-71	5.46462e-67
sc_0	DENND5B	0.317746	0.595	0.535	1.35443e-71	5.93472e-67
sc_0	PDE4DIP	-0.722868	0.104	0.165	1.7437e-71	7.64037e-67
sc_0	PPP1R12A	0.292959	0.552	0.479	2.27868e-71	9.98449e-67
sc_0	DNAI4	-0.799462	0.121	0.183	2.41769e-71	1.05936e-66
sc_0	ENSG00000285744	-2.52242	0.009	0.042	2.42306e-71	1.06171e-66
sc_0	GTSE1	-1.33004	0.034	0.077	2.5291e-71	1.10818e-66
sc_0	RAB3GAP2	-0.46568	0.312	0.384	3.36851e-71	1.47598e-66
sc_0	G3BP1	0.400655	0.343	0.271	5.22783e-71	2.29068e-66
sc_0	MIR124-1HG	-2.55389	0.007	0.037	5.61467e-71	2.46018e-66
sc_0	ALCAM	-0.695186	0.151	0.218	6.19105e-71	2.71273e-66
sc_0	ENSG00000256417	1.01872	0.065	0.034	6.50045e-71	2.8483e-66
sc_0	NETO1	-2.26986	0.013	0.048	7.47802e-71	3.27664e-66
sc_0	ASTN2	-0.932506	0.215	0.281	9.13811e-71	4.00405e-66
sc_0	CENPK	-0.812827	0.111	0.172	9.94262e-71	4.35656e-66
sc_0	ENSG00000284620	0.751083	0.11	0.068	1.00246e-70	4.39248e-66
sc_0	GABRB1	-1.41213	0.038	0.082	1.11177e-70	4.87143e-66
sc_0	KCNK13	-1.75534	0.017	0.054	1.49087e-70	6.53256e-66
sc_0	KIFAP3	-0.701745	0.107	0.169	2.0417e-70	8.94613e-66
sc_0	BRIP1	-0.721924	0.185	0.251	2.38409e-70	1.04464e-65
sc_0	ENSG00000227598	-1.14223	0.041	0.087	2.90717e-70	1.27383e-65
sc_0	CCDC40	-0.704916	0.125	0.188	3.10696e-70	1.36138e-65
sc_0	TCERG1	0.317591	0.464	0.389	3.80672e-70	1.66799e-65
sc_0	LRRN2	-0.539164	0.171	0.241	4.74154e-70	2.0776e-65
sc_0	CFAP251	-0.962749	0.074	0.128	4.99019e-70	2.18655e-65
sc_0	EPB41L3	-0.837761	0.091	0.149	7.81846e-70	3.42582e-65
sc_0	MYRIP	-1.27596	0.042	0.088	9.01965e-70	3.95214e-65
sc_0	HJURP	-1.92149	0.013	0.048	1.05683e-69	4.6307e-65
sc_0	FAP	0.730587	0.114	0.071	1.0981e-69	4.81154e-65
sc_0	GPM6A	-0.426641	0.541	0.604	1.25017e-69	5.47787e-65
sc_0	CDH18	-0.488813	0.303	0.379	1.46587e-69	6.42302e-65
sc_0	ENSG00000205485	0.339109	0.453	0.38	1.75927e-69	7.7086e-65
sc_0	USP25	0.376801	0.399	0.328	1.92469e-69	8.43341e-65
sc_0	AFAP1	-0.877	0.103	0.162	2.19338e-69	9.61075e-65
sc_0	GPC6	-0.329265	0.729	0.779	2.23858e-69	9.8088e-65
sc_0	LIMA1	0.677541	0.137	0.09	2.34634e-69	1.02809e-64
sc_0	HSP90AA1	-0.506395	0.387	0.456	2.36354e-69	1.03563e-64
sc_0	OLA1	0.341988	0.456	0.384	2.75743e-69	1.20822e-64
sc_0	ZNF710	0.509379	0.224	0.164	2.87598e-69	1.26017e-64
sc_0	COL11A1	0.5294	0.364	0.301	3.08445e-69	1.35151e-64
sc_0	ZFYVE28	-1.66586	0.018	0.054	3.31654e-69	1.45321e-64
sc_0	ENSG00000286033	1.27434	0.036	0.015	3.32445e-69	1.45667e-64
sc_0	HS3ST3A1	0.606243	0.195	0.139	3.58283e-69	1.56989e-64
sc_0	ENSG00000286863	0.566899	0.238	0.178	4.86443e-69	2.13145e-64
sc_0	KLHL5	0.609678	0.152	0.102	5.80557e-69	2.54383e-64
sc_0	EPHA4	0.327496	0.49	0.416	6.79061e-69	2.97544e-64
sc_0	TBC1D32	0.416201	0.365	0.297	7.38301e-69	3.23501e-64
sc_0	PRDM12	1.64004	0.02	0.006	7.68101e-69	3.36559e-64
sc_0	CTNNB1	0.291867	0.509	0.435	8.10773e-69	3.55256e-64
sc_0	BMPR1A	0.328694	0.478	0.407	8.55022e-69	3.74645e-64
sc_0	RMST	-0.469064	0.739	0.787	8.95848e-69	3.92534e-64
sc_0	PFKP	-0.791474	0.089	0.146	9.57863e-69	4.19707e-64
sc_0	NPNT	-2.09025	0.015	0.05	1.0605e-68	4.64677e-64
sc_0	RAB11FIP1	-1.1176	0.044	0.091	1.27374e-68	5.58113e-64
sc_0	RALGPS1	-0.500497	0.196	0.267	1.30088e-68	5.70006e-64
sc_0	FUBP1	0.311866	0.464	0.39	2.39098e-68	1.04766e-63
sc_0	CRACD	0.26778	0.575	0.504	2.63329e-68	1.15383e-63
sc_0	HS6ST1	0.559894	0.208	0.15	2.83432e-68	1.24191e-63
sc_0	DNAAF11	-0.750977	0.124	0.185	2.86468e-68	1.25522e-63
sc_0	SGK1	-1.61861	0.019	0.056	2.95765e-68	1.29595e-63
sc_0	LINC01551	1.1704	0.058	0.03	3.06701e-68	1.34387e-63
sc_0	WARS2-AS1	0.477742	0.253	0.19	3.19316e-68	1.39915e-63
sc_0	SEMA3A	0.334125	0.225	0.163	3.77494e-68	1.65407e-63
sc_0	SALL1	0.97707	0.061	0.032	3.77765e-68	1.65525e-63
sc_0	EPHA5	0.479001	0.201	0.143	3.84308e-68	1.68392e-63
sc_0	CALD1	0.436639	0.301	0.233	4.11913e-68	1.80488e-63
sc_0	USP47	0.286654	0.542	0.474	4.1607e-68	1.8231e-63
sc_0	NR2C1	0.480503	0.247	0.184	4.95415e-68	2.17076e-63
sc_0	ZNF827	0.382573	0.417	0.346	5.21275e-68	2.28407e-63
sc_0	LYRM4	0.394386	0.363	0.293	7.36163e-68	3.22565e-63
sc_0	KIF5A	-1.00092	0.058	0.107	8.19725e-68	3.59179e-63
sc_0	SLC17A8	-2.1282	0.014	0.048	1.24643e-67	5.46149e-63
sc_0	KLHL1	-2.57349	0.012	0.045	1.74662e-67	7.65316e-63
sc_0	CFAP47	-1.01336	0.214	0.276	2.7824e-67	1.21916e-62
sc_0	MT-CYB	-0.398438	0.497	0.55	2.80054e-67	1.22711e-62
sc_0	GDF11	0.484587	0.23	0.169	2.94164e-67	1.28894e-62
sc_0	KCNE1	-1.76345	0.019	0.055	4.65439e-67	2.03941e-62
sc_0	ENSG00000287683	0.656578	0.142	0.094	5.15106e-67	2.25704e-62
sc_0	ENSG00000247134	0.632068	0.148	0.099	8.59073e-67	3.7642e-62
sc_0	IL16	-1.95484	0.012	0.045	1.11246e-66	4.87448e-62
sc_0	GSG1L	-1.53052	0.028	0.068	1.12664e-66	4.93661e-62
sc_0	E2F7	-0.996583	0.061	0.11	1.36142e-66	5.96535e-62
sc_0	PCP4	-1.31578	0.03	0.071	1.59609e-66	6.99359e-62
sc_0	IQSEC3	-2.43574	0.007	0.037	1.7872e-66	7.83099e-62
sc_0	PDE3B	0.362101	0.33	0.26	1.81562e-66	7.9555e-62
sc_0	MARK1	-0.476016	0.367	0.431	3.69016e-66	1.61692e-61
sc_0	STIL	-1.15743	0.041	0.085	4.13234e-66	1.81067e-61
sc_0	MAP3K5	-1.40831	0.024	0.062	4.32374e-66	1.89453e-61
sc_0	RAD51AP1	-1.20311	0.036	0.078	4.73636e-66	2.07533e-61
sc_0	IKZF2	0.584307	0.165	0.114	5.1303e-66	2.24794e-61
sc_0	RNU4-1	0.760497	0.125	0.081	5.53245e-66	2.42415e-61
sc_0	GDI2	0.409823	0.303	0.236	5.69788e-66	2.49664e-61
sc_0	MT-RNR1	0.155379	0.996	0.989	6.45545e-66	2.82859e-61
sc_0	CHD1	0.318157	0.458	0.386	9.18489e-66	4.02454e-61
sc_0	RNU4-2	0.597107	0.201	0.145	9.94361e-66	4.35699e-61
sc_0	DNAJC24	0.541645	0.186	0.132	1.01185e-65	4.43363e-61
sc_0	SGCZ	-2.19398	0.031	0.072	1.24384e-65	5.45013e-61
sc_0	ZNF704	-0.419383	0.319	0.392	1.31763e-65	5.77345e-61
sc_0	SCD	0.391176	0.313	0.245	1.64828e-65	7.22228e-61
sc_0	ATP13A5	-1.62991	0.023	0.061	2.16453e-65	9.48433e-61
sc_0	KCTD1	0.493988	0.322	0.257	2.23555e-65	9.79553e-61
sc_0	CPEB3	-0.791629	0.095	0.151	2.65036e-65	1.16131e-60
sc_0	PLEKHA6	-0.463501	0.239	0.311	2.69174e-65	1.17944e-60
sc_0	ARHGAP12	0.379212	0.345	0.276	3.35104e-65	1.46832e-60
sc_0	SPARC	-0.722254	0.118	0.177	3.35741e-65	1.47112e-60
sc_0	HEATR1	0.527906	0.181	0.127	3.83737e-65	1.68142e-60
sc_0	LINC00923	1.03692	0.055	0.027	4.19175e-65	1.8367e-60
sc_0	SOX1-OT	0.87921	0.071	0.039	5.46509e-65	2.39464e-60
sc_0	FRMPD2	-2.07181	0.014	0.047	6.36185e-65	2.78757e-60
sc_0	STARD13	-0.824684	0.063	0.113	7.63678e-65	3.34621e-60
sc_0	ENSG00000287844	1.02859	0.052	0.026	8.5612e-65	3.75126e-60
sc_0	ADAMTS1	-1.17406	0.039	0.081	1.05092e-64	4.60481e-60
sc_0	PAK5	-0.710794	0.113	0.172	1.25869e-64	5.5152e-60
sc_0	PWRN4	0.893209	0.147	0.101	1.31366e-64	5.75608e-60
sc_0	EBF1	-1.53666	0.147	0.203	1.33881e-64	5.86624e-60
sc_0	KIF21B	-0.898082	0.066	0.117	1.34766e-64	5.90503e-60
sc_0	SUPT3H	0.301309	0.542	0.477	1.61033e-64	7.056e-60
sc_0	EPC2	0.338957	0.415	0.345	1.75667e-64	7.69719e-60
sc_0	ONECUT2	-1.9314	0.034	0.074	1.85521e-64	8.12898e-60
sc_0	COLGALT2	0.404112	0.323	0.256	2.11781e-64	9.27963e-60
sc_0	VWDE	1.00299	0.065	0.035	2.43053e-64	1.06498e-59
sc_0	IRS4	-0.783283	0.088	0.142	2.55184e-64	1.11814e-59
sc_0	ENSG00000285756	0.41968	0.319	0.252	2.75203e-64	1.20586e-59
sc_0	FREM1	-0.813419	0.136	0.196	3.00235e-64	1.31554e-59
sc_0	RAB3IP	-0.777984	0.076	0.128	3.05553e-64	1.33884e-59
sc_0	PUDP	0.479936	0.261	0.2	3.5446e-64	1.55314e-59
sc_0	ATP13A4	-1.4302	0.026	0.065	3.93871e-64	1.72582e-59
sc_0	ENSG00000286515	1.87965	0.015	0.004	4.25513e-64	1.86447e-59
sc_0	MAN2A1	0.312361	0.425	0.352	4.41269e-64	1.93351e-59
sc_0	ENSG00000249776	0.669506	0.118	0.075	4.50418e-64	1.9736e-59
sc_0	RPE65	-1.88844	0.013	0.045	5.06022e-64	2.21724e-59
sc_0	ENSG00000286328	0.462681	0.249	0.188	5.35499e-64	2.3464e-59
sc_0	OTX2	-0.519965	0.176	0.242	6.6717e-64	2.92334e-59
sc_0	AKAP13	0.192333	0.686	0.612	8.9828e-64	3.93599e-59
sc_0	THSD7B	-2.21772	0.036	0.077	9.1652e-64	4.01592e-59
sc_0	CNKSR2	0.434961	0.313	0.247	1.11534e-63	4.88708e-59
sc_0	CLYBL	-0.376098	0.271	0.345	1.21971e-63	5.34441e-59
sc_0	HTR1E	-1.90517	0.012	0.043	1.54087e-63	6.75165e-59
sc_0	ENSG00000241921	-2.29063	0.008	0.037	1.65419e-63	7.24818e-59
sc_0	ANTXR2	0.391813	0.202	0.145	1.80844e-63	7.92406e-59
sc_0	LINC00461	0.547262	0.229	0.171	1.9381e-63	8.49217e-59
sc_0	GPRIN3	-1.93688	0.013	0.046	1.94657e-63	8.52929e-59
sc_0	MAPK15	-1.07063	0.054	0.1	1.98065e-63	8.67861e-59
sc_0	MIR100HG	-0.365787	0.284	0.36	2.00465e-63	8.78375e-59
sc_0	FOXP4	0.40545	0.273	0.208	2.00863e-63	8.80122e-59
sc_0	RUNDC3B	-1.33274	0.028	0.066	2.02624e-63	8.87839e-59
sc_0	ZIC2	-0.686771	0.115	0.173	2.77179e-63	1.21451e-58
sc_0	MASP1	0.763597	0.133	0.089	2.80592e-63	1.22947e-58
sc_0	ENSG00000286736	-1.57536	0.024	0.061	2.81554e-63	1.23368e-58
sc_0	CPXM2	-1.97776	0.013	0.044	3.50237e-63	1.53463e-58
sc_0	IFT122	-0.662769	0.113	0.171	3.85969e-63	1.6912e-58
sc_0	PID1	-1.01679	0.048	0.092	4.65034e-63	2.03764e-58
sc_0	KIF24	-0.87908	0.064	0.113	5.12448e-63	2.24539e-58
sc_0	OSBP2	-0.572214	0.128	0.189	6.26956e-63	2.74713e-58
sc_0	ELL2	0.616753	0.147	0.099	6.51094e-63	2.8529e-58
sc_0	ADAMTS12	-0.687435	0.187	0.251	6.66915e-63	2.92222e-58
sc_0	MOK	-0.572843	0.186	0.251	6.9463e-63	3.04366e-58
sc_0	NTN1	0.673007	0.125	0.081	7.90414e-63	3.46335e-58
sc_0	ENSG00000278932	0.950274	0.057	0.03	1.1411e-62	4.99996e-58
sc_0	FANCI	-0.698913	0.121	0.179	1.26994e-62	5.56449e-58
sc_0	APBB2	-0.424456	0.289	0.36	1.46509e-62	6.41958e-58
sc_0	PRPF40A	0.316679	0.435	0.365	1.58027e-62	6.92428e-58
sc_0	ANK1	-1.91589	0.014	0.046	1.60722e-62	7.04235e-58
sc_0	SPATA18	-1.69195	0.021	0.057	1.69775e-62	7.43904e-58
sc_0	IL1RAPL1	-0.664446	0.316	0.38	2.1272e-62	9.32074e-58
sc_0	BACH2	0.203101	0.599	0.516	2.5689e-62	1.12562e-57
sc_0	L1CAM	-1.8735	0.013	0.044	3.11553e-62	1.36513e-57
sc_0	CRB2	0.59394	0.154	0.105	3.96747e-62	1.73843e-57
sc_0	FRRS1	1.0624	0.047	0.023	4.74161e-62	2.07763e-57
sc_0	PPA2	0.369271	0.346	0.279	5.48357e-62	2.40273e-57
sc_0	SLC10A6	1.59188	0.022	0.008	6.29023e-62	2.75619e-57
sc_0	KIF2C	-1.58953	0.017	0.051	6.46672e-62	2.83352e-57
sc_0	LINC01673	1.40858	0.028	0.011	8.12302e-62	3.55926e-57
sc_0	SH3BGRL	0.498173	0.212	0.156	8.12445e-62	3.55989e-57
sc_0	FMN2	-0.44772	0.257	0.327	8.25715e-62	3.61803e-57
sc_0	F5	-1.82138	0.02	0.055	8.27596e-62	3.62628e-57
sc_0	KCNJ3	-1.9066	0.015	0.047	9.33356e-62	4.08969e-57
sc_0	SSTR2	-2.19915	0.01	0.04	9.43853e-62	4.13568e-57
sc_0	MT-ND6	-0.379153	0.734	0.742	1.01672e-61	4.45495e-57
sc_0	ENSG00000287975	0.785236	0.087	0.052	1.06408e-61	4.66246e-57
sc_0	UBE2E1	0.368998	0.382	0.316	1.08756e-61	4.76536e-57
sc_0	TRPC4	0.486941	0.199	0.144	1.12144e-61	4.91381e-57
sc_0	VTI1A	0.372816	0.512	0.452	1.45144e-61	6.35977e-57
sc_0	SLC6A1	-1.17387	0.034	0.073	1.51487e-61	6.63771e-57
sc_0	MRC2	0.517021	0.185	0.132	1.73928e-61	7.62101e-57
sc_0	KIAA1958	0.279539	0.557	0.494	2.48098e-61	1.08709e-56
sc_0	AGBL1	0.769733	0.277	0.218	2.5459e-61	1.11554e-56
sc_0	CRNDE	0.512713	0.183	0.13	2.64136e-61	1.15736e-56
sc_0	ENSG00000274333	0.489628	0.196	0.141	3.1423e-61	1.37686e-56
sc_0	LINC01322	-1.61087	0.027	0.064	3.53233e-61	1.54776e-56
sc_0	NRN1	-2.06417	0.009	0.039	3.57617e-61	1.56697e-56
sc_0	LRBA	0.317855	0.66	0.622	4.69375e-61	2.05666e-56
sc_0	SPC25	-1.60956	0.017	0.049	6.07922e-61	2.66373e-56
sc_0	HIVEP3	-0.587968	0.19	0.253	9.65961e-61	4.23255e-56
sc_0	PDE9A	0.4048	0.3	0.236	1.04232e-60	4.56712e-56
sc_0	TSPAN14	0.480631	0.216	0.16	1.30623e-60	5.72352e-56
sc_0	LHX9	-2.98863	0.005	0.031	1.61597e-60	7.08069e-56
sc_0	WDR43	0.40763	0.269	0.207	1.63574e-60	7.16733e-56
sc_0	CLDN1	-1.46237	0.02	0.055	1.64195e-60	7.19452e-56
sc_0	GLMN	0.447553	0.23	0.172	1.85401e-60	8.12371e-56
sc_0	EIF4G3	0.174347	0.852	0.83	2.0228e-60	8.86331e-56
sc_0	PTPRE	-1.04959	0.037	0.077	2.28342e-60	1.00052e-55
sc_0	FHOD3	0.246339	0.673	0.618	2.32581e-60	1.0191e-55
sc_0	HECTD4	-0.281908	0.512	0.577	2.676e-60	1.17254e-55
sc_0	AMER2	-1.4405	0.021	0.056	2.82236e-60	1.23667e-55
sc_0	TBCK	0.317589	0.484	0.421	3.14656e-60	1.37873e-55
sc_0	PGM2L1	-0.862845	0.07	0.119	5.25221e-60	2.30136e-55
sc_0	PRR16	-1.61025	0.022	0.057	5.42212e-60	2.37581e-55
sc_0	ENSG00000285940	-1.94752	0.014	0.045	5.46113e-60	2.3929e-55
sc_0	LARS1	0.343535	0.35	0.282	5.78502e-60	2.53482e-55
sc_0	CSRNP3	0.324545	0.539	0.478	5.86215e-60	2.56862e-55
sc_0	ENSG00000271904	0.838991	0.082	0.049	1.26961e-59	5.56307e-55
sc_0	PON2	0.518845	0.174	0.123	1.31379e-59	5.75662e-55
sc_0	ENSG00000284966	0.908048	0.058	0.031	1.39966e-59	6.1329e-55
sc_0	USP2-AS1	-1.04069	0.042	0.084	1.45625e-59	6.38086e-55
sc_0	PLPPR1	-1.03361	0.099	0.15	1.99674e-59	8.74913e-55
sc_0	CROT	0.609588	0.141	0.096	2.04906e-59	8.97838e-55
sc_0	KLHL24	-0.594404	0.139	0.199	2.06341e-59	9.04122e-55
sc_0	HES5	1.33816	0.03	0.012	2.29261e-59	1.00455e-54
sc_0	ENSG00000288692	1.46089	0.031	0.013	2.40122e-59	1.05214e-54
sc_0	CRABP1	0.816469	0.056	0.03	2.71589e-59	1.19002e-54
sc_0	GABRA2	-1.9033	0.014	0.044	2.85796e-59	1.25227e-54
sc_0	ESF1	0.47033	0.215	0.16	2.89462e-59	1.26834e-54
sc_0	REPS2	-1.19498	0.032	0.07	3.04283e-59	1.33328e-54
sc_0	DOCK1	0.285699	0.469	0.397	3.49608e-59	1.53188e-54
sc_0	CKAP2	-0.881859	0.072	0.12	5.16601e-59	2.26359e-54
sc_0	CLU	-0.628809	0.141	0.2	5.48567e-59	2.40366e-54
sc_0	ENSG00000279166	1.20816	0.035	0.015	6.0155e-59	2.63581e-54
sc_0	NBDY	0.414838	0.278	0.217	6.14953e-59	2.69454e-54
sc_0	KIF27	-0.718879	0.112	0.167	9.99356e-59	4.37888e-54
sc_0	CDK1	-1.73266	0.014	0.044	1.36931e-58	5.99989e-54
sc_0	EXO1	-1.26899	0.027	0.063	1.51767e-58	6.64998e-54
sc_0	SORL1	0.630954	0.115	0.075	1.58666e-58	6.95227e-54
sc_0	GUSBP18	0.374302	0.316	0.252	1.7636e-58	7.72758e-54
sc_0	LINC00511	0.698739	0.175	0.126	2.23838e-58	9.80789e-54
sc_0	ZNF124	0.3997	0.308	0.245	2.32156e-58	1.01724e-53
sc_0	FOXK1	0.386137	0.285	0.223	2.64178e-58	1.15755e-53
sc_0	SENP6	0.247147	0.618	0.562	3.55923e-58	1.55955e-53
sc_0	ITGA2	0.68565	0.121	0.08	3.84667e-58	1.6855e-53
sc_0	TEX2	-0.655192	0.095	0.148	5.50272e-58	2.41113e-53
sc_0	CBLN1	-3.29402	0.003	0.026	8.24449e-58	3.61249e-53
sc_0	ACACA	0.287433	0.559	0.502	9.1492e-58	4.0089e-53
sc_0	WASF1	0.387259	0.327	0.264	1.10565e-57	4.84463e-53
sc_0	PTPRC	-2.67108	0.005	0.031	1.33259e-57	5.83902e-53
sc_0	PPP1R13B	-0.675829	0.094	0.147	1.43413e-57	6.28393e-53
sc_0	NCAPG	-0.830069	0.072	0.12	1.94313e-57	8.5142e-53
sc_0	CHRM3	-0.751325	0.152	0.209	2.2592e-57	9.89915e-53
sc_0	ENSG00000232855	0.638373	0.128	0.086	2.75366e-57	1.20657e-52
sc_0	TMEM123	0.40601	0.261	0.201	3.01341e-57	1.32038e-52
sc_0	ARPP21	-1.3669	0.025	0.06	3.33291e-57	1.46038e-52
sc_0	PPP1R12B	-0.358235	0.315	0.385	3.49562e-57	1.53167e-52
sc_0	FOXN3	0.282553	0.562	0.504	4.20574e-57	1.84283e-52
sc_0	SV2B	-2.39282	0.009	0.037	4.66159e-57	2.04257e-52
sc_0	DHX32	0.468158	0.206	0.153	5.84479e-57	2.56101e-52
sc_0	ZNF518A	0.31627	0.409	0.343	6.12559e-57	2.68405e-52
sc_0	NCAM1	-0.420774	0.434	0.491	6.34305e-57	2.77933e-52
sc_0	ATP8B1	0.811401	0.076	0.045	7.50602e-57	3.28891e-52
sc_0	CTBP2	0.265224	0.586	0.524	7.70848e-57	3.37762e-52
sc_0	AGTPBP1	0.308456	0.46	0.396	7.73297e-57	3.38836e-52
sc_0	ZNF331	-0.867113	0.056	0.1	7.97276e-57	3.49342e-52
sc_0	CEP135	-0.657166	0.112	0.166	9.14745e-57	4.00814e-52
sc_0	THRB	-1.08912	0.039	0.079	1.05842e-56	4.63766e-52
sc_0	SCUBE1	0.57569	0.12	0.079	1.07459e-56	4.70852e-52
sc_0	CUL5	0.320602	0.393	0.328	1.21398e-56	5.31932e-52
sc_0	NTM	-0.575706	0.295	0.358	1.39746e-56	6.12324e-52
sc_0	AHNAK	-0.665489	0.121	0.176	1.5212e-56	6.66543e-52
sc_0	ADCY1	-0.70811	0.097	0.149	1.53317e-56	6.71788e-52
sc_0	CAPZB	0.334182	0.428	0.365	1.54624e-56	6.77516e-52
sc_0	ERCC6L2	0.326073	0.396	0.331	1.55859e-56	6.82926e-52
sc_0	IFNG-AS1	-1.98919	0.01	0.038	1.60393e-56	7.02796e-52
sc_0	NCAPD2	-0.755932	0.083	0.132	1.7309e-56	7.58429e-52
sc_0	UNC5A	-1.30161	0.021	0.055	1.79232e-56	7.85339e-52
sc_0	SLC16A12	-1.79924	0.015	0.045	1.92393e-56	8.43009e-52
sc_0	WDR93	-1.59314	0.016	0.046	2.1008e-56	9.20507e-52
sc_0	PROX1-AS1	0.820624	0.078	0.046	2.28001e-56	9.99033e-52
sc_0	MICAL3	-0.359267	0.27	0.338	2.44024e-56	1.06924e-51
sc_0	CEP152	-0.775333	0.088	0.138	2.77895e-56	1.21765e-51
sc_0	SMAD9	-0.775524	0.068	0.115	3.32396e-56	1.45646e-51
sc_0	PARGP1	0.388236	0.273	0.213	3.5684e-56	1.56356e-51
sc_0	CKB	0.618748	0.124	0.083	3.65005e-56	1.59934e-51
sc_0	CENPU	-0.920975	0.052	0.094	3.77992e-56	1.65625e-51
sc_0	LRRC4C	-0.554208	0.226	0.292	4.54969e-56	1.99354e-51
sc_0	ADNP	0.265703	0.535	0.473	6.49642e-56	2.84654e-51
sc_0	DPYD	-1.0538	0.075	0.122	6.92729e-56	3.03533e-51
sc_0	ROBO2	-0.80152	0.322	0.382	9.35577e-56	4.09942e-51
sc_0	STS	0.498256	0.21	0.157	9.89936e-56	4.3376e-51
sc_0	NR2E1	0.898466	0.06	0.033	1.02488e-55	4.4907e-51
sc_0	PLBD1	0.754963	0.108	0.07	1.0711e-55	4.69323e-51
sc_0	MT-ATP6	-0.430241	0.395	0.449	1.21834e-55	5.33842e-51
sc_0	CORO2B	-0.623209	0.136	0.193	1.33206e-55	5.83671e-51
sc_0	TLE3	0.394991	0.284	0.223	1.38575e-55	6.07196e-51
sc_0	FNDC3A	0.238828	0.65	0.601	1.67229e-55	7.32746e-51
sc_0	CALM1	-0.578206	0.206	0.267	1.69033e-55	7.4065e-51
sc_0	STAT5B	0.413456	0.255	0.197	1.85157e-55	8.11304e-51
sc_0	CALCRL	1.79544	0.014	0.004	2.404e-55	1.05336e-50
sc_0	MTHFD2	-0.787551	0.069	0.116	2.67005e-55	1.16994e-50
sc_0	FARP1	0.260844	0.565	0.5	2.87827e-55	1.26117e-50
sc_0	UNC80	-0.494989	0.145	0.205	2.88699e-55	1.26499e-50
sc_0	RPTOR	0.293307	0.454	0.389	2.89048e-55	1.26652e-50
sc_0	IGFBP7-AS1	-2.53591	0.006	0.031	3.0219e-55	1.32411e-50
sc_0	ATP2C1	-0.421771	0.268	0.333	3.08148e-55	1.35021e-50
sc_0	LINC02018	-1.05608	0.037	0.076	3.2568e-55	1.42703e-50
sc_0	ATXN7L1	0.303566	0.463	0.399	3.33335e-55	1.46057e-50
sc_0	CCNB1	-1.57406	0.017	0.048	3.60953e-55	1.58159e-50
sc_0	NEO1	0.258655	0.561	0.498	3.65957e-55	1.60351e-50
sc_0	FREM2	-0.630754	0.139	0.195	3.96508e-55	1.73738e-50
sc_0	CNTN2	-2.08254	0.021	0.053	4.06141e-55	1.77959e-50
sc_0	SULF2	-0.843119	0.079	0.127	4.63012e-55	2.02878e-50
sc_0	TPD52L1	-1.09694	0.034	0.071	4.8419e-55	2.12157e-50
sc_0	CNTNAP3P7	1.00443	0.046	0.023	5.35186e-55	2.34502e-50
sc_0	ITPKB	-0.658235	0.122	0.176	5.47722e-55	2.39995e-50
sc_0	MBNL1	0.343157	0.407	0.344	5.49582e-55	2.4081e-50
sc_0	DOCK9	-0.689628	0.095	0.146	6.6557e-55	2.91633e-50
sc_0	KMT2C	0.19762	0.78	0.746	7.14682e-55	3.13152e-50
sc_0	NEFM	-1.84693	0.018	0.049	8.67462e-55	3.80096e-50
sc_0	ENOX1	-0.621944	0.224	0.283	8.70443e-55	3.81402e-50
sc_0	CFAP99	-1.74292	0.013	0.041	9.35788e-55	4.10034e-50
sc_0	DNHD1	0.357355	0.302	0.24	1.05851e-54	4.63806e-50
sc_0	FKBP10	0.541333	0.147	0.102	1.07298e-54	4.70149e-50
sc_0	EPB41L1	-0.727458	0.103	0.153	1.31744e-54	5.77261e-50
sc_0	SCG3	-1.95368	0.009	0.036	1.63055e-54	7.14457e-50
sc_0	COPG2IT1	-0.755233	0.245	0.302	1.68932e-54	7.40211e-50
sc_0	NCOA3	0.339863	0.327	0.263	1.92102e-54	8.41735e-50
sc_0	MDN1	0.315255	0.397	0.332	1.96669e-54	8.61743e-50
sc_0	CFAP100	-0.910997	0.057	0.1	2.02441e-54	8.87034e-50
sc_0	LRP6	0.364715	0.295	0.234	2.41863e-54	1.05977e-49
sc_0	CRYBB2P1	0.414588	0.259	0.202	2.48989e-54	1.09099e-49
sc_0	DLGAP2	-1.20362	0.068	0.112	2.51381e-54	1.10147e-49
sc_0	CKAP2L	-1.65473	0.015	0.044	2.54066e-54	1.11324e-49
sc_0	XPO1	0.240753	0.573	0.511	2.61609e-54	1.14629e-49
sc_0	UNC13C	-1.20883	0.05	0.092	2.68272e-54	1.17549e-49
sc_0	DLEC1	-1.53987	0.02	0.051	2.83404e-54	1.24179e-49
sc_0	PHF21A	0.276675	0.518	0.456	2.86931e-54	1.25725e-49
sc_0	FASN	0.396901	0.282	0.222	3.51531e-54	1.5403e-49
sc_0	BCKDHB	0.306415	0.404	0.338	3.72784e-54	1.63343e-49
sc_0	INPPL1	0.548829	0.142	0.098	4.34299e-54	1.90297e-49
sc_0	UBASH3B	-0.882686	0.056	0.099	4.51404e-54	1.97792e-49
sc_0	MED12L	-0.47248	0.214	0.277	4.61767e-54	2.02332e-49
sc_0	LINGO1	-0.943616	0.045	0.085	4.68457e-54	2.05264e-49
sc_0	DARS2	0.477901	0.202	0.15	5.49103e-54	2.406e-49
sc_0	SMG6	0.285174	0.503	0.443	5.97295e-54	2.61717e-49
sc_0	RAP2C-AS1	0.531509	0.171	0.123	6.44562e-54	2.82428e-49
sc_0	COL5A2	0.653767	0.104	0.067	6.57369e-54	2.88039e-49
sc_0	UBR5	0.22162	0.657	0.603	8.4031e-54	3.68199e-49
sc_0	BIRC6	0.197906	0.694	0.646	9.01643e-54	3.95073e-49
sc_0	STXBP5L	-0.592286	0.164	0.222	9.65611e-54	4.23102e-49
sc_0	PCNX2	-0.397511	0.28	0.345	1.00543e-53	4.40549e-49
sc_0	ADGRG6	1.32743	0.035	0.016	1.30245e-53	5.70694e-49
sc_0	LUZP2	-1.17563	0.046	0.086	1.31334e-53	5.75466e-49
sc_0	NDST4	0.394865	0.209	0.156	1.5305e-53	6.7062e-49
sc_0	PLK4	-1.21374	0.029	0.064	2.07569e-53	9.09506e-49
sc_0	HK1	-0.681652	0.09	0.139	2.28225e-53	1.00002e-48
sc_0	ADGRB3	0.222608	0.582	0.516	2.63322e-53	1.1538e-48
sc_0	IL17RD	-0.522068	0.163	0.221	2.69769e-53	1.18205e-48
sc_0	ELAVL2	-0.934212	0.117	0.168	3.62258e-53	1.58731e-48
sc_0	LRP4	0.461421	0.191	0.14	3.62921e-53	1.59021e-48
sc_0	MUSK	-1.19862	0.03	0.065	4.70403e-53	2.06117e-48
sc_0	SLITRK5	0.558195	0.128	0.087	7.21899e-53	3.16314e-48
sc_0	FGF12	-0.617352	0.17	0.228	7.87703e-53	3.45148e-48
sc_0	BRCA1	-0.813802	0.071	0.116	8.33522e-53	3.65224e-48
sc_0	SPHKAP	-2.48573	0.007	0.032	8.69341e-53	3.80919e-48
sc_0	PGBD5	-0.90898	0.057	0.099	8.85546e-53	3.8802e-48
sc_0	ENSG00000286415	0.780155	0.072	0.043	9.24415e-53	4.05051e-48
sc_0	RORA	-0.229796	0.668	0.721	9.78598e-53	4.28792e-48
sc_0	NAV2	0.234613	0.719	0.682	1.11844e-52	4.90067e-48
sc_0	ENSG00000255367	-1.34385	0.022	0.054	1.24213e-52	5.44264e-48
sc_0	CELF3	-1.22811	0.029	0.064	1.41773e-52	6.21208e-48
sc_0	ANTXR1	0.279928	0.478	0.416	1.78132e-52	7.8052e-48
sc_0	HOOK1	-1.04649	0.035	0.071	1.88096e-52	8.24182e-48
sc_0	CNGB1	-2.07423	0.009	0.034	1.95228e-52	8.5543e-48
sc_0	PLCE1	-0.64087	0.147	0.202	2.20497e-52	9.66153e-48
sc_0	PLA2R1	-2.6825	0.006	0.029	2.41414e-52	1.05781e-47
sc_0	PPARGC1A	-0.556709	0.122	0.176	2.89682e-52	1.2693e-47
sc_0	ENSG00000287021	1.64273	0.018	0.006	3.3004e-52	1.44614e-47
sc_0	LINC02223	-1.47232	0.02	0.051	3.3549e-52	1.47001e-47
sc_0	TCF3	0.38073	0.267	0.209	3.81604e-52	1.67208e-47
sc_0	ITGB8	0.233055	0.408	0.34	4.06387e-52	1.78067e-47
sc_0	CTNNA2	-0.217928	0.538	0.607	4.26144e-52	1.86724e-47
sc_0	SAMD12	-0.647049	0.09	0.139	4.57788e-52	2.00589e-47
sc_0	TPBG	-0.754517	0.082	0.129	5.63762e-52	2.47023e-47
sc_0	FAM216B	-2.58185	0.004	0.027	5.8442e-52	2.56075e-47
sc_0	ENSG00000259345	0.804659	0.098	0.063	6.80176e-52	2.98033e-47
sc_0	COG5	0.260796	0.48	0.415	7.21851e-52	3.16293e-47
sc_0	DSP	-1.69105	0.016	0.044	9.80418e-52	4.2959e-47
sc_0	SPAG8	-2.12805	0.007	0.032	1.1966e-51	5.24313e-47
sc_0	ENSG00000287117	-0.5159	0.153	0.209	1.48846e-51	6.52197e-47
sc_0	NTNG1	-0.71167	0.098	0.148	1.49913e-51	6.56872e-47
sc_0	ATP8A1	0.198195	0.337	0.272	1.72214e-51	7.54589e-47
sc_0	PIP5K1B	-0.629471	0.259	0.317	1.74883e-51	7.66283e-47
sc_0	FLNB	-0.456998	0.205	0.266	1.84445e-51	8.08183e-47
sc_0	AK9	-0.798169	0.077	0.122	1.93722e-51	8.48832e-47
sc_0	ENSG00000254602	0.588477	0.116	0.077	2.16012e-51	9.465e-47
sc_0	XKR7	-1.74419	0.012	0.039	2.36477e-51	1.03617e-46
sc_0	PPFIBP1	0.391507	0.259	0.203	2.81715e-51	1.23439e-46
sc_0	SGMS2	-1.41492	0.021	0.051	2.86702e-51	1.25624e-46
sc_0	BSN	-0.750059	0.075	0.121	3.16931e-51	1.3887e-46
sc_0	ELFN1	0.488104	0.184	0.135	4.62662e-51	2.02725e-46
sc_0	PDE1C	-0.642689	0.124	0.177	5.27672e-51	2.3121e-46
sc_0	GLRA2	-0.74659	0.081	0.127	5.41531e-51	2.37282e-46
sc_0	FOS	-0.758224	0.075	0.121	6.02505e-51	2.63999e-46
sc_0	TTTY14	0.348659	0.35	0.29	6.13635e-51	2.68877e-46
sc_0	FERMT2	0.509086	0.152	0.108	7.45546e-51	3.26676e-46
sc_0	NDST1	0.46189	0.207	0.157	8.03797e-51	3.522e-46
sc_0	RN7SL674P	0.971393	0.048	0.025	8.27253e-51	3.62477e-46
sc_0	ARID2	0.252095	0.536	0.476	9.11673e-51	3.99468e-46
sc_0	LINC01301	0.663828	0.106	0.07	9.33834e-51	4.09178e-46
sc_0	ERICH1	0.414523	0.232	0.178	1.00672e-50	4.41114e-46
sc_0	IRAK1BP1	0.402751	0.257	0.202	1.07128e-50	4.69404e-46
sc_0	UST	0.221505	0.425	0.354	1.189e-50	5.20982e-46
sc_0	PSMA1	0.525755	0.153	0.109	1.38927e-50	6.08735e-46
sc_0	DKK2	-1.79199	0.015	0.043	1.41775e-50	6.21216e-46
sc_0	NDNF	0.848153	0.055	0.031	1.73092e-50	7.58437e-46
sc_0	DTWD1	0.535889	0.14	0.098	1.74627e-50	7.65165e-46
sc_0	EXOC4	0.183691	0.778	0.739	1.75948e-50	7.70952e-46
sc_0	SRCIN1	-0.634451	0.096	0.144	1.81129e-50	7.93655e-46
sc_0	LCOR	0.229829	0.569	0.508	1.92286e-50	8.42539e-46
sc_0	RPGR	-0.783839	0.073	0.117	2.34209e-50	1.02623e-45
sc_0	PDS5A	0.24457	0.538	0.476	2.38255e-50	1.04396e-45
sc_0	OLFM1	-1.79138	0.011	0.037	2.98604e-50	1.30839e-45
sc_0	FBLN1	-1.16047	0.033	0.067	3.54108e-50	1.55159e-45
sc_0	TMEM130	-1.86484	0.009	0.034	3.9505e-50	1.73099e-45
sc_0	JAM2	0.502949	0.169	0.123	3.98046e-50	1.74412e-45
sc_0	TMEM132B	0.439513	0.165	0.12	4.08937e-50	1.79184e-45
sc_0	LIPE-AS1	0.527519	0.163	0.118	4.81924e-50	2.11165e-45
sc_0	HORMAD2	-2.15014	0.007	0.031	5.37935e-50	2.35707e-45
sc_0	LINC02380	-2.79789	0.005	0.027	5.77364e-50	2.52983e-45
sc_0	RORB	-1.12668	0.044	0.081	7.04709e-50	3.08782e-45
sc_0	ITFG1	0.284319	0.472	0.411	7.97361e-50	3.49379e-45
sc_0	ADAMTS5	-2.52957	0.005	0.027	8.75562e-50	3.83645e-45
sc_0	ACSL1	-1.32616	0.021	0.051	9.84412e-50	4.3134e-45
sc_0	STUM	-1.26959	0.029	0.062	9.9343e-50	4.35291e-45
sc_0	ETNK1	0.304295	0.376	0.314	1.13436e-49	4.97043e-45
sc_0	PDGFRB	-1.13473	0.03	0.063	1.69897e-49	7.4444e-45
sc_0	THSD4	0.38265	0.245	0.192	1.73023e-49	7.58133e-45
sc_0	CFI	-1.5771	0.014	0.041	1.85734e-49	8.1383e-45
sc_0	ARL15	0.255629	0.538	0.481	1.88127e-49	8.24317e-45
sc_0	DOCK8	-1.10701	0.031	0.065	1.96524e-49	8.61111e-45
sc_0	WHRN	-0.517325	0.174	0.23	2.0051e-49	8.78573e-45
sc_0	LINC00882	-0.666411	0.097	0.145	2.03506e-49	8.91704e-45
sc_0	FRRS1L	-0.935712	0.043	0.081	2.13656e-49	9.36177e-45
sc_0	ADCY9	-0.509724	0.143	0.198	2.17512e-49	9.53073e-45
sc_0	CDK14	-0.25037	0.676	0.707	2.23584e-49	9.79679e-45
sc_0	GABPB1-AS1	0.347544	0.313	0.254	2.26233e-49	9.91283e-45
sc_0	TTLL9	-0.866461	0.057	0.097	2.53032e-49	1.10871e-44
sc_0	CFAP65	-2.25492	0.006	0.029	2.59628e-49	1.13761e-44
sc_0	SNX7	0.621456	0.109	0.073	2.65402e-49	1.16291e-44
sc_0	PAPLN	0.827624	0.069	0.041	3.20661e-49	1.40504e-44
sc_0	SLC16A1	0.512833	0.176	0.13	3.23599e-49	1.41791e-44
sc_0	MT-ND5	-0.295603	0.893	0.867	3.63057e-49	1.59081e-44
sc_0	SCAF4	0.329086	0.315	0.255	4.22969e-49	1.85332e-44
sc_0	FKTN	0.438083	0.22	0.169	5.28351e-49	2.31508e-44
sc_0	ENSG00000259925	-1.28535	0.026	0.057	5.74459e-49	2.51711e-44
sc_0	USP10	0.330658	0.33	0.27	7.1501e-49	3.13296e-44
sc_0	MYO5C	-0.660198	0.088	0.134	7.64017e-49	3.34769e-44
sc_0	PAN3	0.24791	0.542	0.486	8.2989e-49	3.63633e-44
sc_0	ZFAND6	0.333245	0.323	0.263	8.64618e-49	3.7885e-44
sc_0	PIGN	0.414001	0.25	0.197	8.68821e-49	3.80691e-44
sc_0	RAI2	-0.955365	0.038	0.073	8.82787e-49	3.86811e-44
sc_0	RAB28	0.334526	0.371	0.312	9.07094e-49	3.97461e-44
sc_0	CXCL14	-1.7831	0.011	0.037	9.67354e-49	4.23865e-44
sc_0	CSGALNACT1	-1.07024	0.038	0.074	1.65795e-48	7.26463e-44
sc_0	ANKDD1B	-1.1438	0.036	0.071	1.71069e-48	7.49574e-44
sc_0	RASGRF1	-2.37385	0.006	0.029	2.00121e-48	8.7687e-44
sc_0	MYO3A	-0.953684	0.046	0.084	2.05684e-48	9.01246e-44
sc_0	LHX1-DT	-2.34449	0.008	0.031	2.11819e-48	9.28128e-44
sc_0	NEFL	-1.92532	0.012	0.037	2.22974e-48	9.77003e-44
sc_0	EPHA10	-2.13945	0.007	0.029	2.50169e-48	1.09617e-43
sc_0	PRKCA	-0.315519	0.37	0.433	2.62883e-48	1.15188e-43
sc_0	SYNE2	-0.18204	0.702	0.732	2.65937e-48	1.16526e-43
sc_0	SCIN	-2.10354	0.007	0.03	2.85724e-48	1.25196e-43
sc_0	SDK1	-0.378222	0.582	0.626	3.28015e-48	1.43726e-43
sc_0	TICRR	-0.961332	0.041	0.077	3.48634e-48	1.52761e-43
sc_0	RASEF	-2.12655	0.007	0.029	3.99551e-48	1.75071e-43
sc_0	CFAP157	-2.89693	0.003	0.023	4.08059e-48	1.78799e-43
sc_0	ELK4	0.466584	0.171	0.125	4.48992e-48	1.96735e-43
sc_0	PLEKHA5	0.240666	0.677	0.646	6.92708e-48	3.03524e-43
sc_0	UBE3C	0.284313	0.422	0.361	7.848e-48	3.43876e-43
sc_0	TMTC4	0.465679	0.19	0.142	8.37965e-48	3.67171e-43
sc_0	SMS	0.522057	0.146	0.104	9.06777e-48	3.97323e-43
sc_0	RBM20	-1.38512	0.025	0.055	9.38276e-48	4.11124e-43
sc_0	PARPBP	-0.798272	0.063	0.103	1.01882e-47	4.46418e-43
sc_0	SMAD3	0.294976	0.409	0.349	1.11165e-47	4.87092e-43
sc_0	EIF3E	0.316771	0.329	0.269	1.13283e-47	4.96371e-43
sc_0	ADD3	-0.339439	0.261	0.324	1.13887e-47	4.99018e-43
sc_0	GYPC	0.974051	0.044	0.023	1.29399e-47	5.66986e-43
sc_0	GAD2	-2.6743	0.006	0.028	1.34014e-47	5.8721e-43
sc_0	EGR1	-0.461507	0.237	0.295	1.35927e-47	5.9559e-43
sc_0	PTPRJ	-0.322245	0.327	0.39	1.39097e-47	6.09481e-43
sc_0	ENSG00000249207	0.566518	0.127	0.088	1.43625e-47	6.2932e-43
sc_0	DEPDC1B	-0.750859	0.086	0.131	1.48965e-47	6.5272e-43
sc_0	FOSB	-0.880342	0.064	0.104	1.60814e-47	7.04641e-43
sc_0	IGSF9B	-0.729096	0.065	0.106	1.64167e-47	7.1933e-43
sc_0	ZIC4	-1.02078	0.034	0.068	1.66952e-47	7.31534e-43
sc_0	LINC01500	-1.62488	0.017	0.045	1.67461e-47	7.33764e-43
sc_0	SAMD4A	-0.433107	0.16	0.216	1.96008e-47	8.58847e-43
sc_0	LINC02775	1.05728	0.036	0.018	2.06506e-47	9.04849e-43
sc_0	TSPEAR	-1.54375	0.019	0.047	2.14509e-47	9.39915e-43
sc_0	ESCO2	-1.42646	0.016	0.044	2.20734e-47	9.67192e-43
sc_0	UTY	0.364221	0.401	0.35	2.50315e-47	1.09681e-42
sc_0	FANK1	-0.664664	0.154	0.204	2.59937e-47	1.13896e-42
sc_0	OTUD7A	-0.514462	0.16	0.213	2.6096e-47	1.14345e-42
sc_0	OPTN	-1.15648	0.026	0.057	2.66625e-47	1.16827e-42
sc_0	LDAH	0.302666	0.261	0.205	2.90824e-47	1.2743e-42
sc_0	MACO1	-0.601423	0.111	0.16	3.89229e-47	1.70549e-42
sc_0	LDLRAD3	0.177576	0.555	0.487	4.03328e-47	1.76726e-42
sc_0	SPINK8	0.907028	0.048	0.026	4.86068e-47	2.1298e-42
sc_0	NUCKS1	-0.335384	0.385	0.443	4.87437e-47	2.1358e-42
sc_0	MIAT	0.295668	0.367	0.307	4.88237e-47	2.13931e-42
sc_0	PLCB1	0.229003	0.678	0.647	7.08892e-47	3.10615e-42
sc_0	ZMYM4	0.251517	0.533	0.482	7.2912e-47	3.19478e-42
sc_0	SRGAP2	-0.373913	0.239	0.299	7.39997e-47	3.24245e-42
sc_0	COL25A1	-1.00547	0.116	0.162	7.71896e-47	3.38222e-42
sc_0	RGS22	-1.38545	0.023	0.053	7.98423e-47	3.49845e-42
sc_0	INTS13	0.632342	0.097	0.064	8.317e-47	3.64426e-42
sc_0	DNAJC10	0.333691	0.294	0.238	8.35671e-47	3.66166e-42
sc_0	UBTD2	0.349032	0.296	0.239	9.58597e-47	4.20029e-42
sc_0	AURKB	-1.75583	0.01	0.035	1.01691e-46	4.45577e-42
sc_0	MBTD1	0.367331	0.272	0.217	1.15768e-46	5.07262e-42
sc_0	PLD5	-1.21519	0.033	0.066	1.33915e-46	5.86775e-42
sc_0	NRG1	-1.24818	0.202	0.252	1.35409e-46	5.93322e-42
sc_0	CPSF6	0.245068	0.486	0.424	1.69934e-46	7.44601e-42
sc_0	SH3PXD2B	0.29722	0.333	0.273	1.90208e-46	8.33433e-42
sc_0	COL4A1	0.470115	0.129	0.09	2.23278e-46	9.78337e-42
sc_0	SON	0.240536	0.488	0.427	2.37455e-46	1.04046e-41
sc_0	EXOC6	0.306014	0.378	0.32	2.53642e-46	1.11138e-41
sc_0	ARIH1	-0.213546	0.549	0.612	2.58002e-46	1.13049e-41
sc_0	KLHL32	-0.825688	0.059	0.098	2.91028e-46	1.2752e-41
sc_0	WDR62	-0.84634	0.049	0.086	3.15024e-46	1.38034e-41
sc_0	AJAP1	-0.809295	0.063	0.103	3.2123e-46	1.40754e-41
sc_0	LIPG	0.567811	0.115	0.079	3.2568e-46	1.42703e-41
sc_0	TRMT11	0.293573	0.406	0.346	3.26017e-46	1.42851e-41
sc_0	SYT16	-1.11255	0.035	0.068	3.29573e-46	1.44409e-41
sc_0	RGS7BP	-1.16339	0.025	0.055	3.5372e-46	1.54989e-41
sc_0	AK7	-1.14622	0.029	0.061	3.84531e-46	1.6849e-41
sc_0	CDC20B	-3.32205	0.013	0.038	4.39159e-46	1.92426e-41
sc_0	ENSG00000267327	1.83186	0.011	0.003	4.6693e-46	2.04595e-41
sc_0	DHX15	0.298467	0.35	0.291	4.74218e-46	2.07788e-41
sc_0	SEMA5A	-0.641223	0.104	0.151	5.1149e-46	2.2412e-41
sc_0	ZNF69	0.461889	0.178	0.132	6.191e-46	2.71271e-41
sc_0	CNN2	0.502546	0.141	0.1	6.86545e-46	3.00824e-41
sc_0	GNG4	-0.636017	0.085	0.129	7.15272e-46	3.13411e-41
sc_0	ATP11A	0.269512	0.409	0.347	7.45536e-46	3.26671e-41
sc_0	ZNF106	-0.467796	0.183	0.237	8.93306e-46	3.9142e-41
sc_0	BAZ1A	0.342531	0.268	0.213	1.12169e-45	4.9149e-41
sc_0	STMN1	-0.572166	0.116	0.164	1.1245e-45	4.92722e-41
sc_0	TOGARAM2	-1.31741	0.022	0.051	1.33875e-45	5.86598e-41
sc_0	CEP55	-1.93239	0.008	0.031	1.48646e-45	6.51321e-41
sc_0	NEUROD1	-3.34123	0.002	0.021	1.492e-45	6.53748e-41
sc_0	UFL1-AS1	0.504409	0.162	0.119	1.57857e-45	6.91681e-41
sc_0	CDCA8	-1.60488	0.013	0.038	1.60658e-45	7.03956e-41
sc_0	LRP5	0.524403	0.134	0.094	1.6327e-45	7.15401e-41
sc_0	IQCN	-0.631046	0.095	0.14	1.64128e-45	7.19158e-41
sc_0	LINC01579	0.451402	0.182	0.136	1.79395e-45	7.86056e-41
sc_0	UBAC2	0.32746	0.354	0.297	1.91126e-45	8.37457e-41
sc_0	SKAP2	0.771386	0.067	0.04	2.17004e-45	9.50848e-41
sc_0	PIFO	-1.54537	0.013	0.038	2.26557e-45	9.92703e-41
sc_0	LINC01289	1.08056	0.032	0.015	3.10946e-45	1.36247e-40
sc_0	PCNX1	0.231081	0.546	0.491	3.19327e-45	1.3992e-40
sc_0	BTG1	0.521997	0.124	0.086	3.32584e-45	1.45728e-40
sc_0	PALS2	0.341817	0.3	0.245	3.79296e-45	1.66196e-40
sc_0	CTSB	0.57462	0.164	0.122	4.371e-45	1.91524e-40
sc_0	ERBB4	0.252855	0.743	0.791	5.30508e-45	2.32453e-40
sc_0	DARS1	0.428364	0.191	0.145	5.38946e-45	2.3615e-40
sc_0	ENSG00000287406	1.36741	0.021	0.008	5.5367e-45	2.42602e-40
sc_0	DEPDC1	-1.6727	0.012	0.036	5.98216e-45	2.6212e-40
sc_0	ENPEP	0.97659	0.044	0.024	6.59484e-45	2.88966e-40
sc_0	KIAA0319	-1.13757	0.026	0.055	6.94024e-45	3.04101e-40
sc_0	ENSG00000287694	-1.9316	0.008	0.03	8.78001e-45	3.84714e-40
sc_0	UCHL1	-0.714164	0.063	0.103	9.13022e-45	4.00059e-40
sc_0	COPG2	-0.550437	0.666	0.69	9.30742e-45	4.07823e-40
sc_0	INTS7	0.385185	0.225	0.174	1.03115e-44	4.5182e-40
sc_0	NRG2	-0.684721	0.064	0.104	1.05447e-44	4.62037e-40
sc_0	SECISBP2	0.296518	0.346	0.288	1.07175e-44	4.6961e-40
sc_0	MTREX	0.308317	0.33	0.272	1.09036e-44	4.77762e-40
sc_0	ERBIN	0.245616	0.516	0.461	1.11611e-44	4.89046e-40
sc_0	VANGL2	0.407012	0.205	0.156	1.17101e-44	5.13101e-40
sc_0	BABAM2	0.27862	0.461	0.406	1.28762e-44	5.64194e-40
sc_0	PRR11	-1.03542	0.039	0.073	1.29412e-44	5.67046e-40
sc_0	ENSG00000288694	1.93108	0.01	0.003	1.37776e-44	6.03692e-40
sc_0	ENSG00000283183	-2.36463	0.005	0.025	1.43306e-44	6.27925e-40
sc_0	RABGAP1	0.239091	0.515	0.457	1.61836e-44	7.09119e-40
sc_0	ZNF644	0.263021	0.505	0.451	1.76673e-44	7.74129e-40
sc_0	CPNE4	-1.06234	0.086	0.128	1.85744e-44	8.13873e-40
sc_0	PSAP	-0.420178	0.212	0.268	1.95784e-44	8.57866e-40
sc_0	DMD	-0.318294	0.489	0.541	2.29368e-44	1.00502e-39
sc_0	LRCH3	0.292193	0.414	0.359	2.57902e-44	1.13005e-39
sc_0	ETV5	0.465845	0.185	0.14	2.58034e-44	1.13063e-39
sc_0	CDIN1	0.423943	0.252	0.202	2.91689e-44	1.27809e-39
sc_0	ENSG00000248605	1.11779	0.028	0.013	3.23486e-44	1.41742e-39
sc_0	CSTF3	0.3056	0.34	0.283	3.8752e-44	1.698e-39
sc_0	VPS13A	0.291681	0.409	0.352	4.05621e-44	1.77731e-39
sc_0	CLVS1	0.369148	0.378	0.327	4.23286e-44	1.85471e-39
sc_0	ENSG00000287038	1.21753	0.026	0.012	4.8823e-44	2.13928e-39
sc_0	ENO4	-1.10155	0.027	0.057	4.93495e-44	2.16235e-39
sc_0	CADM3	-1.15537	0.025	0.053	5.72973e-44	2.51059e-39
sc_0	CALM2	-0.553991	0.119	0.166	6.0091e-44	2.63301e-39
sc_0	SHANK1	-0.505802	0.13	0.179	6.88205e-44	3.01551e-39
sc_0	LPGAT1	-0.446531	0.154	0.206	7.45392e-44	3.26608e-39
sc_0	USP45	0.396807	0.244	0.194	7.62974e-44	3.34312e-39
sc_0	SCG2	-2.69648	0.004	0.024	7.66596e-44	3.35899e-39
sc_0	PRKAR2A	-0.586334	0.094	0.139	8.11301e-44	3.55488e-39
sc_0	CARMIL1	-0.41638	0.169	0.224	9.76826e-44	4.28016e-39
sc_0	SHROOM4	0.474211	0.159	0.117	9.95948e-44	4.36395e-39
sc_0	MIR9-1HG	0.549713	0.171	0.128	1.11495e-43	4.88536e-39
sc_0	SLC25A31	1.11871	0.031	0.015	1.445e-43	6.33154e-39
sc_0	ENSG00000281566	0.444859	0.399	0.354	1.49505e-43	6.55085e-39
sc_0	SDC2	0.348267	0.419	0.368	1.51991e-43	6.65978e-39
sc_0	POC1A	-1.23608	0.021	0.048	1.63553e-43	7.16642e-39
sc_0	ILF3	0.194386	0.584	0.524	1.69322e-43	7.41919e-39
sc_0	LINC00571	-0.810874	0.047	0.083	1.91927e-43	8.40966e-39
sc_0	ABHD17B	0.416264	0.208	0.16	1.98073e-43	8.67897e-39
sc_0	STK32B	-1.3407	0.032	0.063	2.011e-43	8.81158e-39
sc_0	HNRNPA1	0.330844	0.279	0.225	2.15087e-43	9.42447e-39
sc_0	ENSG00000227486	0.339943	0.422	0.372	2.27395e-43	9.96378e-39
sc_0	IQUB	-0.958518	0.038	0.071	2.35178e-43	1.03048e-38
sc_0	STIM1	-0.455767	0.15	0.201	2.52933e-43	1.10828e-38
sc_0	HIP1	0.296659	0.376	0.319	2.83378e-43	1.24168e-38
sc_0	FYCO1	0.624953	0.086	0.055	2.96461e-43	1.29901e-38
sc_0	CORO1C	0.323134	0.315	0.26	3.05324e-43	1.33784e-38
sc_0	SCAF8	0.250549	0.495	0.441	3.1393e-43	1.37555e-38
sc_0	LBH	-1.12526	0.028	0.058	3.47303e-43	1.52178e-38
sc_0	DCHS2	0.722667	0.068	0.042	3.48623e-43	1.52756e-38
sc_0	SPAG9	0.227729	0.509	0.452	3.74648e-43	1.64159e-38
sc_0	EIF3H	0.351295	0.245	0.193	4.11768e-43	1.80424e-38
sc_0	SOGA1	-0.409769	0.211	0.265	4.13965e-43	1.81387e-38
sc_0	LINC01876	0.109298	0.654	0.59	4.24083e-43	1.85821e-38
sc_0	MIS18BP1	-0.721988	0.092	0.135	5.00207e-43	2.19176e-38
sc_0	SHLD2	0.365045	0.249	0.198	5.07122e-43	2.22206e-38
sc_0	ODAD1	-1.81892	0.01	0.032	5.09369e-43	2.2319e-38
sc_0	CENPP	-0.5016	0.143	0.193	5.94306e-43	2.60407e-38
sc_0	MLF1	-0.679352	0.073	0.113	5.95057e-43	2.60736e-38
sc_0	RABL2A	-0.804592	0.061	0.099	6.05117e-43	2.65144e-38
sc_0	PHF6	0.384904	0.225	0.176	6.44084e-43	2.82218e-38
sc_0	NKTR	0.216936	0.547	0.491	6.72398e-43	2.94625e-38
sc_0	ENSG00000280138	0.532526	0.126	0.089	7.19477e-43	3.15253e-38
sc_0	YAP1	0.219651	0.487	0.423	7.60555e-43	3.33252e-38
sc_0	CCDC178	-1.09043	0.027	0.056	7.92928e-43	3.47437e-38
sc_0	TAFA2	-0.675063	0.172	0.222	8.9873e-43	3.93797e-38
sc_0	FANCB	-0.759498	0.06	0.097	9.02875e-43	3.95613e-38
sc_0	SNAP25	-1.25507	0.019	0.046	9.44051e-43	4.13655e-38
sc_0	LINC02820	1.28181	0.022	0.009	9.94806e-43	4.35894e-38
sc_0	EXTL3	0.400365	0.224	0.176	1.28581e-42	5.63405e-38
sc_0	EFEMP1	-2.10268	0.007	0.027	1.39829e-42	6.12688e-38
sc_0	SMC2	-0.677145	0.071	0.111	1.55008e-42	6.792e-38
sc_0	TEX10	0.373128	0.245	0.195	1.86534e-42	8.17335e-38
sc_0	CTSC	0.725807	0.069	0.043	1.92676e-42	8.44249e-38
sc_0	OPHN1	0.269514	0.352	0.296	1.97825e-42	8.6681e-38
sc_0	CEP290	0.315356	0.342	0.288	2.44827e-42	1.07276e-37
sc_0	ENSG00000288018	1.04448	0.035	0.018	2.46745e-42	1.08116e-37
sc_0	NPPC	1.7192	0.012	0.004	2.7302e-42	1.19629e-37
sc_0	CHD3	-0.529428	0.135	0.183	2.8976e-42	1.26964e-37
sc_0	RBM28	0.379559	0.224	0.176	3.01291e-42	1.32017e-37
sc_0	MTA3	0.314597	0.317	0.262	3.0347e-42	1.32972e-37
sc_0	KCNH7	-0.494884	0.159	0.21	3.27151e-42	1.43348e-37
sc_0	ENSG00000263551	0.456464	0.155	0.114	3.28321e-42	1.4386e-37
sc_0	LETM1	0.672508	0.089	0.059	4.07921e-42	1.78739e-37
sc_0	PTPRG	-0.272399	0.675	0.712	4.08519e-42	1.79001e-37
sc_0	LINC00314	1.30643	0.021	0.008	4.13652e-42	1.8125e-37
sc_0	G2E3	-0.533513	0.155	0.204	4.54639e-42	1.99209e-37
sc_0	SLC22A23	0.249814	0.327	0.27	4.82585e-42	2.11454e-37
sc_0	WNT3	0.67701	0.09	0.059	4.83363e-42	2.11795e-37
sc_0	ST8SIA3	-1.94633	0.008	0.029	4.89358e-42	2.14422e-37
sc_0	IQGAP1	-0.459864	0.147	0.197	6.29522e-42	2.75837e-37
sc_0	NELL1	-1.04106	0.048	0.082	6.30586e-42	2.76304e-37
sc_0	AFF2	-0.425812	0.267	0.321	6.78097e-42	2.97122e-37
sc_0	ARL6IP1	-0.827627	0.061	0.098	7.21593e-42	3.1618e-37
sc_0	LGALS3	-1.6311	0.012	0.035	7.49094e-42	3.2823e-37
sc_0	DPF3	-0.983031	0.064	0.101	8.64387e-42	3.78748e-37
sc_0	LRFN2	-1.3289	0.021	0.047	9.3052e-42	4.07726e-37
sc_0	LINC02032	-1.51626	0.015	0.04	9.42091e-42	4.12796e-37
sc_0	ENSG00000250803	-2.22214	0.006	0.025	9.47923e-42	4.15352e-37
sc_0	WRN	0.251262	0.403	0.345	9.84063e-42	4.31187e-37
sc_0	CWC27	0.324771	0.316	0.262	9.99725e-42	4.3805e-37
sc_0	ENSG00000253553	0.372841	0.284	0.233	1.08607e-41	4.75881e-37
sc_0	STAC	-0.817462	0.053	0.089	1.10937e-41	4.86095e-37
sc_0	FAT1	0.22628	0.477	0.417	1.14094e-41	4.99927e-37
sc_0	ADIPOR2	0.345139	0.259	0.208	1.29763e-41	5.68582e-37
sc_0	SKIDA1	0.642378	0.08	0.051	1.35241e-41	5.92585e-37
sc_0	RGS17	-0.495274	0.147	0.196	1.56075e-41	6.83872e-37
sc_0	NRIP3-DT	1.03315	0.035	0.018	1.60943e-41	7.05206e-37
sc_0	IL7	-0.857664	0.056	0.092	1.63346e-41	7.15733e-37
sc_0	ARHGAP18	-0.774373	0.065	0.102	1.67381e-41	7.33411e-37
sc_0	GAS2L3	-0.994711	0.049	0.083	1.68365e-41	7.37725e-37
sc_0	ENSG00000259711	1.02414	0.034	0.017	1.83693e-41	8.04889e-37
sc_0	FAM227B	0.571753	0.117	0.082	1.98435e-41	8.69484e-37
sc_0	INTS6L	0.35799	0.278	0.227	2.18716e-41	9.5835e-37
sc_0	ENSG00000283674	-0.34409	0.409	0.458	2.34339e-41	1.0268e-36
sc_0	LGI1	-0.933369	0.028	0.058	2.36265e-41	1.03524e-36
sc_0	RASGRF2	-0.760507	0.071	0.11	2.65566e-41	1.16363e-36
sc_0	CHKA	-0.333126	0.293	0.349	3.04866e-41	1.33583e-36
sc_0	CTNNA3	0.419876	0.219	0.173	3.07855e-41	1.34893e-36
sc_0	ECHDC2	-1.2705	0.018	0.044	3.2774e-41	1.43606e-36
sc_0	ZNF195	0.436263	0.166	0.124	3.31076e-41	1.45068e-36
sc_0	CEP70	-0.56708	0.112	0.157	3.48731e-41	1.52804e-36
sc_0	SUGP2	-0.390819	0.186	0.239	3.55945e-41	1.55964e-36
sc_0	DENND4C	0.27566	0.383	0.327	4.66136e-41	2.04247e-36
sc_0	PRKCB	-0.73607	0.124	0.169	4.75392e-41	2.08303e-36
sc_0	COLQ	-0.754543	0.073	0.112	4.87569e-41	2.13638e-36
sc_0	SSBP1	0.416002	0.18	0.136	5.07012e-41	2.22157e-36
sc_0	SORBS1	-0.508003	0.151	0.2	5.07161e-41	2.22223e-36
sc_0	RAB27B	-1.36753	0.016	0.041	5.49707e-41	2.40865e-36
sc_0	RIBC2	-1.9845	0.007	0.026	6.63773e-41	2.90846e-36
sc_0	MFSD4B-DT	-1.26702	0.02	0.045	6.70582e-41	2.93829e-36
sc_0	CAPRIN1	0.282691	0.363	0.308	7.27235e-41	3.18653e-36
sc_0	EPB41L2	0.325236	0.296	0.243	7.32297e-41	3.20871e-36
sc_0	TRIP12	0.209435	0.563	0.511	7.4275e-41	3.25451e-36
sc_0	TMEM117	-0.678651	0.194	0.243	8.18856e-41	3.58798e-36
sc_0	DNAH14	0.240208	0.577	0.532	8.27978e-41	3.62795e-36
sc_0	SH3KBP1	-0.502256	0.129	0.176	9.67663e-41	4.24001e-36
sc_0	PKN2-AS1	0.680079	0.09	0.06	1.06646e-40	4.67289e-36
sc_0	TROAP	-1.41094	0.016	0.041	1.09726e-40	4.80785e-36
sc_0	PPP1R15B-AS1	0.692368	0.074	0.047	1.11741e-40	4.89618e-36
sc_0	PWRN1	0.706785	0.13	0.094	1.1578e-40	5.07315e-36
sc_0	MRPL3	0.44335	0.17	0.128	1.18173e-40	5.17799e-36
sc_0	TUBB4B	-1.1004	0.028	0.056	1.2479e-40	5.46792e-36
sc_0	DOC2B	-1.82164	0.007	0.027	1.25387e-40	5.49406e-36
sc_0	DNAH3	-1.73559	0.014	0.037	1.31817e-40	5.77582e-36
sc_0	NINL	0.271899	0.392	0.336	1.54462e-40	6.76807e-36
sc_0	GPA33	-1.30281	0.018	0.043	1.59642e-40	6.99504e-36
sc_0	SAMD3	-0.96418	0.051	0.085	1.71462e-40	7.51297e-36
sc_0	PRSS12	-1.59954	0.017	0.042	1.80112e-40	7.89197e-36
sc_0	CDCA7L	-0.843646	0.051	0.086	2.38075e-40	1.04317e-35
sc_0	RGL3	-1.85473	0.008	0.028	2.43142e-40	1.06538e-35
sc_0	ZC4H2	0.366646	0.281	0.23	2.44991e-40	1.07348e-35
sc_0	FAM81B	-0.885957	0.04	0.072	2.91699e-40	1.27814e-35
sc_0	RFX3-DT	0.308809	0.323	0.27	3.70779e-40	1.62464e-35
sc_0	SLC44A5	0.200801	0.362	0.304	3.96165e-40	1.73587e-35
sc_0	KCNK10	0.337472	0.253	0.203	4.39257e-40	1.92469e-35
sc_0	RGS3	-0.855394	0.048	0.081	4.40312e-40	1.92931e-35
sc_0	PTK2B	-0.659266	0.092	0.133	4.41217e-40	1.93328e-35
sc_0	CNOT2	0.257092	0.422	0.367	4.86617e-40	2.13221e-35
sc_0	ENSG00000287469	-3.05509	0.003	0.02	6.21177e-40	2.72181e-35
sc_0	CASC2	-0.500459	0.146	0.194	7.20475e-40	3.15691e-35
sc_0	PIF1	-1.83614	0.009	0.029	7.65536e-40	3.35435e-35
sc_0	BCAR3	0.337458	0.343	0.292	7.72904e-40	3.38663e-35
sc_0	FAM27C	0.249207	0.46	0.406	1.15944e-39	5.0803e-35
sc_0	HSPH1	-0.783626	0.103	0.145	1.33165e-39	5.83489e-35
sc_0	GMNC	-2.21929	0.005	0.024	1.35032e-39	5.91671e-35
sc_0	TMOD2	-0.950658	0.036	0.067	1.38609e-39	6.07343e-35
sc_0	ACOT12	0.833881	0.051	0.03	1.46724e-39	6.42899e-35
sc_0	KIF22	-0.821289	0.044	0.077	1.50427e-39	6.59128e-35
sc_0	MRPL42	0.366948	0.222	0.176	1.72076e-39	7.53985e-35
sc_0	FBXO38-DT	0.535114	0.124	0.089	1.78081e-39	7.80299e-35
sc_0	PTPN3	-0.819711	0.04	0.071	1.90181e-39	8.33317e-35
sc_0	ZNF121	0.433898	0.159	0.119	1.98019e-39	8.67658e-35
sc_0	COPS8-DT	0.680707	0.081	0.053	2.12917e-39	9.32937e-35
sc_0	PSME4	0.232636	0.424	0.367	2.13104e-39	9.33756e-35
sc_0	EP300	0.247679	0.432	0.377	2.28694e-39	1.00207e-34
sc_0	MSI2	0.100865	0.957	0.925	2.35711e-39	1.03282e-34
sc_0	ENSG00000257545	0.698747	0.065	0.04	2.42264e-39	1.06153e-34
sc_0	DLEU2	-0.375596	0.222	0.275	2.74226e-39	1.20157e-34
sc_0	SPOPL-DT	0.651782	0.08	0.052	3.01561e-39	1.32135e-34
sc_0	WSCD2	-1.18642	0.02	0.044	3.31477e-39	1.45243e-34
sc_0	CCN2-AS1	0.353127	0.243	0.195	3.5601e-39	1.55993e-34
sc_0	WNK3	0.343793	0.267	0.217	3.59741e-39	1.57628e-34
sc_0	GSK3B	0.195989	0.569	0.513	4.06545e-39	1.78136e-34
sc_0	CCDC146	-0.656308	0.133	0.177	4.10495e-39	1.79867e-34
sc_0	RAD51B	0.183165	0.675	0.629	4.11117e-39	1.80139e-34
sc_0	STEAP1B	-0.908924	0.06	0.094	4.50056e-39	1.97201e-34
sc_0	NT5C2	-0.33939	0.231	0.286	4.54821e-39	1.99289e-34
sc_0	THOC2	0.2366	0.462	0.407	4.65627e-39	2.04024e-34
sc_0	AK8	-0.772476	0.062	0.098	5.01914e-39	2.19924e-34
sc_0	NR6A1	0.253394	0.487	0.436	5.30778e-39	2.32571e-34
sc_0	ZGRF1	-0.645823	0.074	0.112	5.77493e-39	2.5304e-34
sc_0	DIRC3	0.626559	0.101	0.07	6.26055e-39	2.74319e-34
sc_0	OSBPL10	-0.59773	0.08	0.12	6.36347e-39	2.78828e-34
sc_0	RDH10	-1.72711	0.009	0.03	6.52734e-39	2.86009e-34
sc_0	FSIP2	0.309617	0.273	0.222	6.75251e-39	2.95875e-34
sc_0	CNKSR3	-0.579114	0.149	0.195	6.77978e-39	2.9707e-34
sc_0	VSTM2A	-4.01695	0.001	0.016	6.85211e-39	3.00239e-34
sc_0	FOXG1	0.91313	0.046	0.026	6.88367e-39	3.01622e-34
sc_0	CORIN	-0.835942	0.099	0.14	9.44023e-39	4.13643e-34
sc_0	ENSG00000264015	0.565293	0.111	0.078	1.00843e-38	4.41863e-34
sc_0	URI1	0.322025	0.29	0.239	1.02416e-38	4.48756e-34
sc_0	PFKFB3	0.305761	0.281	0.229	1.10965e-38	4.86216e-34
sc_0	MT-ND4	-0.29174	0.752	0.751	1.11361e-38	4.87953e-34
sc_0	CCDC186	-0.61102	0.076	0.114	1.17733e-38	5.15872e-34
sc_0	NEDD4	0.517669	0.099	0.068	1.21184e-38	5.30991e-34
sc_0	CMTM8	0.631853	0.093	0.063	1.214e-38	5.31938e-34
sc_0	EGFEM1P	0.248534	0.658	0.616	1.22923e-38	5.38612e-34
sc_0	TRABD2A	-1.28738	0.018	0.042	1.44592e-38	6.33559e-34
sc_0	CENPE	-0.895063	0.155	0.197	1.52654e-38	6.68883e-34
sc_0	ADAM12	-0.539736	0.154	0.201	1.74514e-38	7.6467e-34
sc_0	ZNF487	-0.915687	0.035	0.065	1.91287e-38	8.38161e-34
sc_0	LINC02241	0.386362	0.208	0.163	1.9182e-38	8.40496e-34
sc_0	USP6NL	0.292935	0.314	0.261	1.94077e-38	8.50385e-34
sc_0	L3MBTL3	0.493844	0.128	0.092	1.95248e-38	8.55519e-34
sc_0	RYK	0.278165	0.345	0.292	2.15538e-38	9.44423e-34
sc_0	KCTD12	-1.43375	0.014	0.036	2.19452e-38	9.61575e-34
sc_0	CPXM1	0.637555	0.075	0.049	2.47202e-38	1.08317e-33
sc_0	TRA2A	0.247283	0.403	0.347	2.5678e-38	1.12513e-33
sc_0	EML5	-0.699393	0.064	0.1	2.68065e-38	1.17458e-33
sc_0	HMGCS1	0.320819	0.298	0.248	2.72194e-38	1.19267e-33
sc_0	TTC27	0.421938	0.174	0.133	2.94763e-38	1.29156e-33
sc_0	EXTL2	0.448417	0.154	0.115	2.97744e-38	1.30462e-33
sc_0	TAFA5	0.219751	0.327	0.271	3.25501e-38	1.42625e-33
sc_0	TTLL5	-0.315885	0.342	0.395	3.33522e-38	1.46139e-33
sc_0	STX8	0.343028	0.278	0.229	3.82085e-38	1.67418e-33
sc_0	LEKR1	-0.78868	0.049	0.082	3.94961e-38	1.7306e-33
sc_0	ENSG00000226690	-1.9049	0.007	0.026	4.29903e-38	1.88371e-33
sc_0	FZD7	0.871138	0.044	0.025	4.51191e-38	1.97698e-33
sc_0	SLC25A48	-0.935401	0.034	0.063	4.78159e-38	2.09515e-33
sc_0	ENSG00000241962	0.424366	0.187	0.145	4.95849e-38	2.17266e-33
sc_0	ELP4	0.342152	0.238	0.191	5.22316e-38	2.28863e-33
sc_0	MAP7D3	0.649462	0.079	0.052	5.39162e-38	2.36245e-33
sc_0	ATE1	0.243213	0.461	0.406	5.83692e-38	2.55756e-33
sc_0	PRMT7	-0.525275	0.109	0.152	6.86595e-38	3.00845e-33
sc_0	C7orf57	-2.3615	0.004	0.021	7.91003e-38	3.46594e-33
sc_0	MTARC2	-1.03507	0.025	0.051	9.49485e-38	4.16036e-33
sc_0	LINC02328	1.16553	0.024	0.011	1.02076e-37	4.47266e-33
sc_0	NPHP1	-0.569065	0.1	0.141	1.0735e-37	4.70378e-33
sc_0	GDF7	-1.23944	0.023	0.048	1.09738e-37	4.8084e-33
sc_0	IGFBP2	0.421692	0.164	0.124	1.12399e-37	4.92497e-33
sc_0	AFMID	0.725709	0.057	0.035	1.2451e-37	5.45564e-33
sc_0	KCNB1	-0.789803	0.044	0.075	1.25446e-37	5.49667e-33
sc_0	SPOCK2	-1.12934	0.024	0.05	1.25959e-37	5.51916e-33
sc_0	LYN	-0.796112	0.048	0.081	1.29235e-37	5.6627e-33
sc_0	LPIN1	-0.539522	0.092	0.132	1.38983e-37	6.0898e-33
sc_0	NUTM2B-AS1	0.306646	0.351	0.301	1.55076e-37	6.79498e-33
sc_0	CACHD1	0.169942	0.754	0.708	1.79893e-37	7.88235e-33
sc_0	ODF2	-0.506211	0.109	0.152	1.9535e-37	8.55965e-33
sc_0	NEBL	0.166435	0.598	0.54	1.97159e-37	8.63893e-33
sc_0	ENSG00000206129	1.62107	0.012	0.004	2.06328e-37	9.04068e-33
sc_0	ENSG00000280441	-0.151022	0.8	0.83	2.09872e-37	9.19596e-33
sc_0	ZC3H12B	0.26069	0.608	0.574	2.11374e-37	9.26177e-33
sc_0	ME3	0.541978	0.097	0.066	2.1397e-37	9.37551e-33
sc_0	NLGN4Y	0.31503	0.351	0.3	2.15887e-37	9.45951e-33
sc_0	TWIST2	-2.35336	0.004	0.021	2.29646e-37	1.00624e-32
sc_0	TMPRSS7	-1.59976	0.012	0.033	2.47902e-37	1.08623e-32
sc_0	TMEM45A	0.811783	0.051	0.03	2.50396e-37	1.09716e-32
sc_0	UBE2N	0.337512	0.232	0.185	2.61701e-37	1.14669e-32
sc_0	NECAB1	-0.9361	0.037	0.067	2.6577e-37	1.16452e-32
sc_0	PLCG1	0.321175	0.279	0.23	2.8464e-37	1.24721e-32
sc_0	PLCXD3	-1.48929	0.014	0.035	3.05386e-37	1.33811e-32
sc_0	CDH22	-1.26613	0.017	0.04	3.18194e-37	1.39423e-32
sc_0	VWA3B	-1.04178	0.037	0.066	3.26876e-37	1.43227e-32
sc_0	ARHGAP33	-0.673061	0.066	0.101	3.26895e-37	1.43235e-32
sc_0	KRTAP5-AS1	-1.63511	0.01	0.03	3.53371e-37	1.54837e-32
sc_0	SLC45A3	0.973962	0.032	0.016	3.93275e-37	1.72321e-32
sc_0	NRIP1	0.292192	0.319	0.268	4.04101e-37	1.77065e-32
sc_0	PSD2	-1.43386	0.013	0.034	4.24218e-37	1.8588e-32
sc_0	RPSAP52	0.806906	0.049	0.029	4.24239e-37	1.85889e-32
sc_0	SH3BGRL2	-0.482719	0.128	0.172	4.50982e-37	1.97607e-32
sc_0	MTURN	-0.667453	0.06	0.095	5.00377e-37	2.1925e-32
sc_0	ZNHIT6	0.430897	0.154	0.115	5.1187e-37	2.24286e-32
sc_0	ABAT	0.368633	0.257	0.211	5.1418e-37	2.25298e-32
sc_0	SCAMP5	-0.937241	0.032	0.06	5.70891e-37	2.50147e-32
sc_0	LNC-LBCS	-0.403064	0.246	0.296	5.86339e-37	2.56916e-32
sc_0	DLGAP3	-1.6268	0.009	0.029	6.38152e-37	2.79619e-32
sc_0	INSR	-0.426566	0.142	0.188	7.34829e-37	3.2198e-32
sc_0	ADAT2	0.632262	0.078	0.051	7.86252e-37	3.44512e-32
sc_0	ESPL1	-1.39626	0.014	0.035	7.89503e-37	3.45937e-32
sc_0	SUCLA2	0.369199	0.253	0.207	8.17706e-37	3.58294e-32
sc_0	ELAVL4	-0.857429	0.072	0.107	8.47682e-37	3.71429e-32
sc_0	SHB	-0.556503	0.086	0.125	8.54678e-37	3.74494e-32
sc_0	MICAL2	-0.691996	0.035	0.064	9.06103e-37	3.97027e-32
sc_0	CBFA2T3	-1.17558	0.021	0.045	9.28987e-37	4.07054e-32
sc_0	POLR1A	0.355441	0.219	0.174	9.54341e-37	4.18164e-32
sc_0	RETREG1	-0.531538	0.084	0.123	9.6519e-37	4.22917e-32
sc_0	PXDN	0.287062	0.347	0.296	1.03585e-36	4.5388e-32
sc_0	OSBPL3	-0.476101	0.142	0.187	1.05475e-36	4.62159e-32
sc_0	NIN	0.204014	0.361	0.305	1.09825e-36	4.81221e-32
sc_0	C8orf34	-0.558553	0.091	0.13	1.10927e-36	4.86048e-32
sc_0	ADAMTS7	0.514191	0.113	0.08	1.32241e-36	5.7944e-32
sc_0	DCUN1D4	0.305004	0.32	0.27	1.33395e-36	5.84497e-32
sc_0	CCP110	-0.651314	0.066	0.101	1.35142e-36	5.92154e-32
sc_0	DDR1	0.455016	0.143	0.106	1.39198e-36	6.09926e-32
sc_0	FLNA	0.28617	0.406	0.356	1.40734e-36	6.16654e-32
sc_0	NOTCH2	-0.311991	0.336	0.386	1.43296e-36	6.27882e-32
sc_0	RPS4Y1	0.720091	0.063	0.04	1.58246e-36	6.93388e-32
sc_0	MED13L	0.180847	0.698	0.658	1.65254e-36	7.24094e-32
sc_0	LINC01036	-1.78564	0.023	0.047	1.65936e-36	7.27082e-32
sc_0	TBC1D22A	0.23958	0.461	0.41	1.68732e-36	7.39332e-32
sc_0	ANKRD44	-0.389774	0.128	0.173	1.74886e-36	7.66298e-32
sc_0	BCL11B	-0.766814	0.04	0.069	1.77932e-36	7.79646e-32
sc_0	PCDH11X	-0.482669	0.206	0.258	1.87796e-36	8.22866e-32
sc_0	TIMP3	-0.991296	0.038	0.067	1.93647e-36	8.48504e-32
sc_0	ENSG00000287092	-1.10039	0.021	0.045	1.9871e-36	8.70688e-32
sc_0	ENSG00000273118	0.558202	0.094	0.065	2.16414e-36	9.48263e-32
sc_0	PLPP1	0.281072	0.332	0.28	2.24091e-36	9.81898e-32
sc_0	RING1	0.440724	0.142	0.105	2.40709e-36	1.05472e-31
sc_0	FOXG1-AS1	1.23535	0.022	0.01	2.54425e-36	1.11482e-31
sc_0	JUN	-0.586089	0.104	0.145	2.59699e-36	1.13792e-31
sc_0	HUWE1	0.18584	0.649	0.612	2.68901e-36	1.17824e-31
sc_0	BVES	0.946791	0.033	0.017	3.07555e-36	1.34761e-31
sc_0	ETV6	0.183566	0.355	0.299	3.35661e-36	1.47076e-31
sc_0	LMCD1-AS1	0.303232	0.385	0.337	3.45818e-36	1.51527e-31
sc_0	KIF26B	-0.513234	0.202	0.25	3.50349e-36	1.53513e-31
sc_0	MYO3B	-1.28687	0.019	0.042	3.56966e-36	1.56412e-31
sc_0	ENSG00000230782	0.836797	0.042	0.023	3.84157e-36	1.68326e-31
sc_0	KIF9	-1.0002	0.029	0.056	4.03974e-36	1.77009e-31
sc_0	TMEM169	0.776672	0.053	0.032	4.069e-36	1.78291e-31
sc_0	BLM	-0.680615	0.066	0.101	4.48465e-36	1.96504e-31
sc_0	RSF1	0.21525	0.502	0.45	4.83292e-36	2.11764e-31
sc_0	CHIC1	0.382826	0.21	0.167	4.8621e-36	2.13042e-31
sc_0	PBK	-1.32301	0.014	0.035	5.046e-36	2.21101e-31
sc_0	HMGA2-AS1	0.821747	0.044	0.025	5.26484e-36	2.3069e-31
sc_0	LHFPL4	-0.93831	0.033	0.061	5.44437e-36	2.38556e-31
sc_0	MBOAT2	-0.2805	0.32	0.374	5.60569e-36	2.45625e-31
sc_0	UCK2	0.373467	0.191	0.148	5.60704e-36	2.45684e-31
sc_0	RASAL2	0.197113	0.632	0.592	5.83716e-36	2.55767e-31
sc_0	MAP3K21	-1.29637	0.015	0.037	6.16098e-36	2.69955e-31
sc_0	RRP15	0.570413	0.093	0.064	7.83294e-36	3.43216e-31
sc_0	TBL1XR1	0.188818	0.644	0.606	7.94546e-36	3.48146e-31
sc_0	GTDC1	0.280891	0.364	0.312	8.07721e-36	3.53919e-31
sc_0	FAM151B	-0.629667	0.088	0.126	8.1389e-36	3.56622e-31
sc_0	ZNF254	0.297912	0.283	0.234	9.13537e-36	4.00284e-31
sc_0	ANO6	0.269916	0.352	0.3	9.51553e-36	4.16942e-31
sc_0	SYT13	-1.55944	0.01	0.029	9.55535e-36	4.18687e-31
sc_0	MT-ND2	-0.363518	0.307	0.355	9.72795e-36	4.2625e-31
sc_0	APPL2	0.3206	0.27	0.223	9.75574e-36	4.27467e-31
sc_0	SCAF11	0.25462	0.384	0.332	9.8538e-36	4.31764e-31
sc_0	TANC2	-0.253433	0.396	0.451	1.05442e-35	4.62013e-31
sc_0	LINC01085	-1.58451	0.01	0.029	1.21778e-35	5.33597e-31
sc_0	BTBD9	-0.189742	0.566	0.618	1.29265e-35	5.66402e-31
sc_0	SLC22A17	-0.608388	0.071	0.107	1.29776e-35	5.6864e-31
sc_0	CCDC18-AS1	0.333369	0.351	0.304	1.34412e-35	5.88952e-31
sc_0	WNT2B	-0.544908	0.181	0.226	1.38152e-35	6.05341e-31
sc_0	FOXN2	0.395317	0.185	0.144	1.40204e-35	6.14334e-31
sc_0	RIPOR2	-1.00237	0.036	0.064	1.40417e-35	6.15266e-31
sc_0	ROCK2	0.242229	0.478	0.429	1.4215e-35	6.22857e-31
sc_0	ENSG00000258932	-0.699718	0.103	0.143	1.485e-35	6.50682e-31
sc_0	IGDCC4	0.426888	0.155	0.117	1.54941e-35	6.78906e-31
sc_0	PIAS1	0.240675	0.528	0.485	1.56608e-35	6.86211e-31
sc_0	LZTS1	-1.21035	0.021	0.044	1.56792e-35	6.87014e-31
sc_0	LRP12	0.341392	0.248	0.202	1.59613e-35	6.99377e-31
sc_0	MCF2L2	-0.640464	0.071	0.106	1.6633e-35	7.2881e-31
sc_0	GLCCI1	0.348586	0.312	0.265	1.67288e-35	7.33004e-31
sc_0	ENSG00000269707	0.54489	0.103	0.072	1.71331e-35	7.5072e-31
sc_0	CCAR1	0.233869	0.424	0.371	1.752e-35	7.67676e-31
sc_0	INAVA	0.847124	0.039	0.022	2.04886e-35	8.9775e-31
sc_0	MBNL3	0.525455	0.106	0.075	3.05382e-35	1.33809e-30
sc_0	CAPSL	-2.62349	0.003	0.018	3.05979e-35	1.34071e-30
sc_0	PAM	0.107496	0.603	0.546	3.31172e-35	1.4511e-30
sc_0	PDZD2	-0.573856	0.149	0.194	3.35175e-35	1.46864e-30
sc_0	AGO3	0.274989	0.41	0.362	3.39412e-35	1.4872e-30
sc_0	PRKN	0.207206	0.558	0.517	3.60222e-35	1.57839e-30
sc_0	NDUFAF2	0.337017	0.26	0.214	4.52493e-35	1.98269e-30
sc_0	EIF3A	0.238306	0.408	0.355	5.50362e-35	2.41152e-30
sc_0	DCUN1D2	-0.54274	0.107	0.148	5.76672e-35	2.5268e-30
sc_0	ENSG00000279670	1.15382	0.022	0.01	5.96915e-35	2.6155e-30
sc_0	RIT2	-1.8164	0.012	0.033	6.25715e-35	2.7417e-30
sc_0	ENSG00000233005	-1.773	0.01	0.029	6.38227e-35	2.79652e-30
sc_0	EIF2AK4	0.350807	0.203	0.16	6.43987e-35	2.82176e-30
sc_0	ENSG00000289162	1.13883	0.023	0.011	6.64142e-35	2.91007e-30
sc_0	IPO5	0.328114	0.235	0.189	6.75785e-35	2.96109e-30
sc_0	WDR59	0.316414	0.251	0.205	6.87544e-35	3.01261e-30
sc_0	LMX1B-DT	-1.76901	0.009	0.027	7.03027e-35	3.08045e-30
sc_0	LETM2	0.537121	0.099	0.069	7.96179e-35	3.48862e-30
sc_0	C21orf58	-0.765258	0.046	0.076	8.10684e-35	3.55218e-30
sc_0	CNTFR	0.483417	0.122	0.089	8.38951e-35	3.67603e-30
sc_0	PLPPR4	-1.66033	0.01	0.028	8.99201e-35	3.94003e-30
sc_0	PRR5L	0.499185	0.123	0.089	9.2e-35	4.03116e-30
sc_0	ITGA3	-1.32183	0.014	0.035	9.47817e-35	4.15305e-30
sc_0	SGSM1	-0.655692	0.062	0.095	1.02503e-34	4.49139e-30
sc_0	TENT5C	-1.58112	0.01	0.029	1.18013e-34	5.17096e-30
sc_0	NRSN1	-2.73494	0.003	0.017	1.24741e-34	5.46576e-30
sc_0	PDE4DIPP2	-0.706457	0.051	0.082	1.25865e-34	5.51502e-30
sc_0	MLC1	1.01559	0.023	0.01	1.47679e-34	6.47084e-30
sc_0	NIBAN1	-1.05558	0.025	0.049	1.5039e-34	6.58962e-30
sc_0	XRCC2	-0.788014	0.043	0.073	1.54843e-34	6.78474e-30
sc_0	SAMHD1	-0.984418	0.029	0.054	1.65539e-34	7.25341e-30
sc_0	SCN9A	-2.09764	0.005	0.022	1.67988e-34	7.36073e-30
sc_0	COL5A3	-1.50919	0.011	0.03	2.06351e-34	9.04168e-30
sc_0	MANBA	0.367179	0.198	0.156	2.26397e-34	9.92004e-30
sc_0	MTSS1	-0.399974	0.216	0.263	2.55421e-34	1.11918e-29
sc_0	ACVR2B	0.361987	0.208	0.166	2.92303e-34	1.28078e-29
sc_0	ENSG00000287215	-1.14668	0.022	0.045	2.94189e-34	1.28905e-29
sc_0	INVS	0.272038	0.406	0.358	3.00343e-34	1.31601e-29
sc_0	OSBPL8	-0.338056	0.456	0.496	3.02162e-34	1.32398e-29
sc_0	RPRD1A	0.264971	0.355	0.305	3.04692e-34	1.33507e-29
sc_0	VRK1	-0.466962	0.127	0.169	3.22806e-34	1.41444e-29
sc_0	CASC8	-1.13519	0.018	0.041	4.10525e-34	1.7988e-29
sc_0	AKT3	0.189333	0.62	0.581	4.17568e-34	1.82966e-29
sc_0	EFHC1	-0.443035	0.183	0.228	4.28037e-34	1.87553e-29
sc_0	FNDC5	-1.27145	0.017	0.039	4.38319e-34	1.92058e-29
sc_0	AR	0.505007	0.114	0.082	4.5289e-34	1.98443e-29
sc_0	LRGUK	-0.516471	0.139	0.181	4.6983e-34	2.05866e-29
sc_0	ACTL6B	-1.97058	0.006	0.022	5.01008e-34	2.19526e-29
sc_0	DISP2	-2.11614	0.005	0.02	5.17611e-34	2.26802e-29
sc_0	ENSG00000234710	-0.949684	0.034	0.06	5.38887e-34	2.36124e-29
sc_0	VGF	-3.1039	0.002	0.015	6.10919e-34	2.67686e-29
sc_0	PCDH15	-1.08842	0.07	0.104	6.45532e-34	2.82853e-29
sc_0	FKBP5	0.469466	0.124	0.091	6.47108e-34	2.83544e-29
sc_0	TFAP2C	1.23531	0.019	0.008	7.10675e-34	3.11397e-29
sc_0	NTSR2	1.54551	0.011	0.004	7.32583e-34	3.20996e-29
sc_0	ARID1A	0.208312	0.542	0.495	7.429e-34	3.25517e-29
sc_0	KCTD2	-0.700511	0.053	0.084	7.4562e-34	3.26708e-29
sc_0	NELL2	-0.223023	0.493	0.549	7.46367e-34	3.27036e-29
sc_0	LRRC8C-DT	0.719725	0.055	0.034	7.6494e-34	3.35174e-29
sc_0	NBPF14	-0.477422	0.127	0.168	8.03308e-34	3.51986e-29
sc_0	BRWD3	0.28537	0.308	0.259	8.0858e-34	3.54296e-29
sc_0	ZKSCAN1	0.319938	0.255	0.21	8.52238e-34	3.73425e-29
sc_0	ENSG00000259723	1.34738	0.015	0.006	8.97344e-34	3.93189e-29
sc_0	IDH1	0.456155	0.128	0.094	9.67227e-34	4.2381e-29
sc_0	LINC00624	0.443723	0.099	0.069	1.00331e-33	4.3962e-29
sc_0	TMSB10	-0.983945	0.03	0.056	1.08142e-33	4.73844e-29
sc_0	BCL2L14	0.479461	0.116	0.084	1.08622e-33	4.7595e-29
sc_0	ZAP70	1.22264	0.02	0.009	1.11345e-33	4.8788e-29
sc_0	FBXL4	0.345946	0.239	0.195	1.12902e-33	4.94702e-29
sc_0	DOCK4	-0.459133	0.34	0.382	1.13869e-33	4.98939e-29
sc_0	SPIRE1	0.234592	0.408	0.357	1.18037e-33	5.17203e-29
sc_0	ZNF438	0.38362	0.209	0.168	1.21076e-33	5.30519e-29
sc_0	BMF	0.695673	0.057	0.036	1.27725e-33	5.59652e-29
sc_0	SOS1	0.223687	0.509	0.462	1.43385e-33	6.28272e-29
sc_0	CASC19	-1.07499	0.022	0.045	1.44171e-33	6.31714e-29
sc_0	ENSG00000268362	0.504465	0.103	0.073	1.49498e-33	6.55054e-29
sc_0	SH3BP4	0.308903	0.272	0.225	1.5653e-33	6.85869e-29
sc_0	LINC02893	0.812995	0.044	0.026	1.66622e-33	7.30089e-29
sc_0	GPR137C	-0.384949	0.197	0.243	1.77154e-33	7.76236e-29
sc_0	DOCK6	0.514965	0.095	0.066	1.84562e-33	8.08693e-29
sc_0	LONRF2	-0.66152	0.053	0.085	1.96037e-33	8.58977e-29
sc_0	ZNRF2	-0.464123	0.118	0.159	2.22023e-33	9.7284e-29
sc_0	DNAH2	-0.704858	0.052	0.083	2.22229e-33	9.73741e-29
sc_0	LINC02624	-2.30901	0.005	0.02	2.23621e-33	9.79839e-29
sc_0	PKP4	-0.281364	0.417	0.464	2.24066e-33	9.81791e-29
sc_0	NCOR1	0.174797	0.657	0.625	2.29098e-33	1.00384e-28
sc_0	RAD23A	0.549436	0.094	0.065	2.3056e-33	1.01025e-28
sc_0	ENSG00000266378	1.36794	0.014	0.006	2.33286e-33	1.02219e-28
sc_0	ENSG00000285367	0.769832	0.047	0.028	2.60793e-33	1.14272e-28
sc_0	PTPRT	-1.55037	0.027	0.051	2.86527e-33	1.25547e-28
sc_0	SAP30L-AS1	-0.624646	0.087	0.123	2.88795e-33	1.26541e-28
sc_0	DPP10	-0.768963	0.297	0.341	2.90505e-33	1.27291e-28
sc_0	METAP1	0.420396	0.148	0.112	3.05478e-33	1.33851e-28
sc_0	WNK2	-0.242651	0.309	0.364	3.37508e-33	1.47886e-28
sc_0	NFIB	-0.28702	0.256	0.318	4.13024e-33	1.80975e-28
sc_0	ZBTB17	0.460259	0.142	0.108	4.27858e-33	1.87475e-28
sc_0	OGT	0.232525	0.391	0.339	4.3276e-33	1.89622e-28
sc_0	GMPR	-0.964731	0.026	0.05	5.3404e-33	2.34e-28
sc_0	PHKA1	0.561763	0.084	0.057	5.37869e-33	2.35678e-28
sc_0	RYR3	-0.7702	0.149	0.19	5.81995e-33	2.55013e-28
sc_0	PPP1R15A	-0.849049	0.035	0.062	5.95561e-33	2.60957e-28
[truncated: 168,110 more rows]

## Sheet: b. marker genes (cell class)
Target group	gene	avg_log2FC	pct.1	pct.2	p_val	p_val_adj
Upper neuron	CSMD1	2.52883	0.827	0.131	0	0
Upper neuron	NRXN1	1.73698	0.911	0.313	0	0
Upper neuron	ANK3	1.72445	0.922	0.37	0	0
Upper neuron	KCNIP4	1.70806	0.511	0.141	0	0
Upper neuron	NALF1	1.67351	0.912	0.457	0	0
Upper neuron	CNTNAP2	1.65897	0.849	0.395	0	0
Upper neuron	NTM	1.65364	0.828	0.337	0	0
Upper neuron	DAB1	1.58901	0.842	0.485	0	0
Upper neuron	CNTNAP5	1.57685	0.626	0.116	0	0
Upper neuron	CELF4	1.56526	0.765	0.15	0	0
Upper neuron	OPCML	1.55636	0.731	0.275	0	0
Upper neuron	NRG1	1.53742	0.644	0.235	0	0
Upper neuron	KIRREL3	1.50851	0.69	0.204	0	0
Upper neuron	PCDH9	1.48906	0.801	0.389	0	0
Upper neuron	MYT1L	1.48222	0.811	0.146	0	0
Upper neuron	NEGR1	1.40857	0.702	0.241	0	0
Upper neuron	CADM2	1.40568	0.825	0.409	0	0
Upper neuron	PTPRD	1.36675	0.933	0.688	0	0
Upper neuron	RALYL	1.30621	0.606	0.138	0	0
Upper neuron	XKR4	1.2731	0.797	0.201	0	0
Upper neuron	PLXNA4	1.24354	0.607	0.117	0	0
Upper neuron	NRG3	1.24197	0.907	0.646	0	0
Upper neuron	DLGAP2	1.23498	0.572	0.093	0	0
Upper neuron	GRIA2	1.21977	0.742	0.139	0	0
Upper neuron	FGF14	1.21683	0.743	0.268	0	0
Upper neuron	SEMA6D	1.18803	0.672	0.26	0	0
Upper neuron	CSMD3	1.1867	0.615	0.161	0	0
Upper neuron	DSCAM	1.18321	0.584	0.164	0	0
Upper neuron	ASIC2	1.1638	0.481	0.096	0	0
Upper neuron	PTPRN2	1.15008	0.924	0.535	0	0
Upper neuron	CACNA1C	1.10523	0.855	0.407	0	0
Upper neuron	SYN3	1.08889	0.575	0.108	0	0
Upper neuron	NCAM1	1.0682	0.915	0.473	0	0
Upper neuron	COPG2	1.06642	0.866	0.683	0	0
Upper neuron	DSCAML1	1.06146	0.636	0.24	0	0
Upper neuron	GRIK2	1.05336	0.662	0.238	0	0
Upper neuron	KCNMA1	1.05217	0.694	0.179	0	0
Upper neuron	CACNA2D1	1.04698	0.723	0.287	0	0
Upper neuron	HECW1	1.04152	0.7	0.14	0	0
Upper neuron	RGS7	1.0393	0.729	0.242	0	0
Upper neuron	MGAT4C	1.0338	0.407	0.096	0	0
Upper neuron	ERC2	1.0317	0.871	0.447	0	0
Upper neuron	CACNA1E	1.02786	0.696	0.176	0	0
Upper neuron	CCSER1	1.01958	0.884	0.495	0	0
Upper neuron	DLG2	1.01555	0.847	0.539	0	0
Upper neuron	SNHG14	1.01064	0.971	0.838	0	0
Upper neuron	PPFIA2	1.00918	0.771	0.23	0	0
Upper neuron	TENM2	1.0049	0.83	0.68	0	0
Upper neuron	ALK	0.999672	0.433	0.079	0	0
Upper neuron	GRIA1	0.995026	0.692	0.243	0	0
Upper neuron	ANK2	0.992395	0.883	0.449	0	0
Upper neuron	RIMS1	0.989828	0.747	0.219	0	0
Upper neuron	GABRB3	0.982245	0.775	0.225	0	0
Upper neuron	ASTN2	0.981167	0.644	0.264	0	0
Upper neuron	IQCJ-SCHIP1	0.970562	0.461	0.145	0	0
Upper neuron	RIMS2	0.96463	0.83	0.407	0	0
Upper neuron	CNTN1	0.95665	0.692	0.175	0	0
Upper neuron	ROBO2	0.952734	0.603	0.37	0	0
Upper neuron	NOVA1	0.93951	0.73	0.373	0	0
Upper neuron	PDE4D	0.935035	0.781	0.421	0	0
Upper neuron	TAFA1	0.926103	0.313	0.085	0	0
Upper neuron	ATP8A2	0.923635	0.671	0.151	0	0
Upper neuron	GRIA4	0.92154	0.565	0.162	0	0
Upper neuron	KCNB2	0.921195	0.608	0.16	0	0
Upper neuron	ANKS1B	0.919055	0.811	0.397	0	0
Upper neuron	NFASC	0.906449	0.738	0.209	0	0
Upper neuron	LRRC7	0.899063	0.758	0.318	0	0
Upper neuron	UNC79	0.89587	0.732	0.186	0	0
Upper neuron	MDGA2	0.890591	0.721	0.374	0	0
Upper neuron	ENOX1	0.889196	0.659	0.265	0	0
Upper neuron	MAPT	0.889194	0.719	0.176	0	0
Upper neuron	ROBO1	0.88247	0.666	0.451	0	0
Upper neuron	NKAIN2	0.878698	0.481	0.18	0	0
Upper neuron	SYT1	0.873236	0.814	0.449	0	0
Upper neuron	DCX	0.872065	0.731	0.247	0	0
Upper neuron	RELN	0.871067	0.375	0.11	0	0
Upper neuron	ADGRB3	0.869942	0.854	0.509	0	0
Upper neuron	GRID1	0.868493	0.61	0.168	0	0
Upper neuron	SGIP1	0.867801	0.701	0.176	0	0
Upper neuron	SNTG1	0.865782	0.433	0.153	0	0
Upper neuron	CACNA1B	0.84865	0.686	0.16	0	0
Upper neuron	NCAM2	0.847271	0.505	0.213	0	0
Upper neuron	GRID2	0.844112	0.628	0.341	0	0
Upper neuron	FRMD5	0.843247	0.768	0.365	0	0
Upper neuron	GRIN2B	0.841027	0.638	0.202	0	0
Upper neuron	TMEM178B	0.837769	0.836	0.458	0	0
Upper neuron	RYR2	0.837592	0.465	0.122	0	0
Upper neuron	MARCHF1	0.830707	0.745	0.361	0	0
Upper neuron	EPHA6	0.823414	0.374	0.121	0	0
Upper neuron	CA10	0.821562	0.395	0.09	0	0
Upper neuron	NRXN3	0.81898	0.625	0.369	0	0
Upper neuron	DCLK1	0.813824	0.873	0.443	0	0
Upper neuron	CADPS	0.81335	0.735	0.312	0	0
Upper neuron	GABRB1	0.808224	0.463	0.066	0	0
Upper neuron	NEDD4L	0.807407	0.758	0.341	0	0
Upper neuron	COPG2IT1	0.806557	0.59	0.288	0	0
Upper neuron	HIVEP3	0.802428	0.663	0.234	0	0
Upper neuron	SCN2A	0.799788	0.586	0.09	0	0
Upper neuron	LHFPL3	0.799696	0.505	0.138	0	0
Upper neuron	DGKI	0.797323	0.695	0.269	0	0
Upper neuron	CTNNA2	0.796357	0.944	0.59	0	0
Upper neuron	PCDH15	0.788709	0.362	0.092	0	0
Upper neuron	ENSG00000224363	0.78601	0.679	0.311	0	0
Upper neuron	FGF12	0.77735	0.587	0.211	0	0
Upper neuron	STK32B	0.776809	0.355	0.05	0	0
Upper neuron	CAMTA1	0.775911	0.929	0.682	0	0
Upper neuron	DNM3	0.771223	0.685	0.237	0	0
Upper neuron	GRM7	0.769858	0.507	0.232	0	0
Upper neuron	DCC	0.768992	0.789	0.457	0	0
Upper neuron	CADM1	0.767808	0.813	0.557	0	0
Upper neuron	LUZP2	0.76351	0.373	0.073	0	0
Upper neuron	PTPRO	0.762463	0.646	0.229	0	0
Upper neuron	AKAP6	0.761304	0.804	0.354	0	0
Upper neuron	STMN2	0.756509	0.564	0.112	0	0
Upper neuron	CSMD2	0.756302	0.636	0.299	0	0
Upper neuron	MACROD2	0.751367	0.735	0.421	0	0
Upper neuron	SGCZ	0.748266	0.281	0.062	0	0
Upper neuron	SLIT1	0.744915	0.533	0.139	0	0
Upper neuron	TENM3-AS1	0.743113	0.363	0.154	0	0
Upper neuron	DNER	0.742541	0.615	0.192	0	0
Upper neuron	ENSG00000239268	0.735186	0.565	0.221	0	0
Upper neuron	RASGEF1B	0.727949	0.422	0.115	0	0
Upper neuron	KIF26B	0.725652	0.544	0.236	0	0
Upper neuron	PDE4B	0.725141	0.594	0.224	0	0
Upper neuron	EBF1	0.722141	0.446	0.19	0	0
Upper neuron	NELL1	0.71576	0.303	0.072	0	0
Upper neuron	RAB3C	0.707939	0.557	0.124	0	0
Upper neuron	NYAP2	0.702336	0.501	0.09	0	0
Upper neuron	RYR3	0.702263	0.521	0.176	0	0
Upper neuron	GAP43	0.698263	0.597	0.158	0	0
Upper neuron	TENM1	0.695652	0.412	0.117	0	0
Upper neuron	SLC8A1	0.692934	0.64	0.318	0	0
Upper neuron	KCNH7	0.692083	0.593	0.193	0	0
Upper neuron	NMNAT2	0.690252	0.617	0.159	0	0
Upper neuron	LRFN5	0.689607	0.537	0.208	0	0
Upper neuron	DPP6	0.687901	0.454	0.212	0	0
Upper neuron	KIF5C	0.682934	0.739	0.364	0	0
Upper neuron	LINGO2	0.677144	0.638	0.378	0	0
Upper neuron	CPNE4	0.676323	0.352	0.117	0	0
Upper neuron	PCSK2	0.66909	0.378	0.071	0	0
Upper neuron	TNR	0.662753	0.297	0.036	0	0
Upper neuron	PAK3	0.658844	0.795	0.484	0	0
Upper neuron	CDH13	0.656031	0.291	0.072	0	0
Upper neuron	SNAP91	0.655169	0.627	0.198	0	0
Upper neuron	KCNC2	0.655139	0.375	0.056	0	0
Upper neuron	NBEA	0.651885	0.928	0.769	0	0
Upper neuron	PHACTR3	0.651595	0.505	0.09	0	0
Upper neuron	RBFOX3	0.651546	0.539	0.139	0	0
Upper neuron	FRMD4A	0.650905	0.84	0.586	0	0
Upper neuron	LRRTM4	0.641829	0.744	0.517	0	0
Upper neuron	RUNX1T1	0.637215	0.6	0.235	0	0
Upper neuron	SPOCK1	0.63122	0.415	0.194	0	0
Upper neuron	CHD5	0.628223	0.45	0.055	0	0
Upper neuron	EDIL3	0.626911	0.443	0.13	0	0
Upper neuron	GNAO1	0.626125	0.621	0.202	0	0
Upper neuron	PLPPR1	0.625375	0.444	0.137	0	0
Upper neuron	MTUS2	0.623737	0.461	0.176	0	0
Upper neuron	KALRN	0.618406	0.91	0.627	0	0
Upper neuron	CNTN5	0.61643	0.371	0.147	0	0
Upper neuron	PAM	0.612931	0.739	0.544	0	0
Upper neuron	SLC35F4	0.606898	0.333	0.082	0	0
Upper neuron	KCND2	0.603741	0.615	0.292	0	0
Upper neuron	BRINP1	0.600711	0.384	0.069	0	0
Upper neuron	ANKRD36C	0.599453	0.763	0.44	0	0
Upper neuron	NSG2	0.599027	0.469	0.069	0	0
Upper neuron	KHDRBS2	0.59745	0.63	0.37	0	0
Upper neuron	ATP9A	0.592336	0.656	0.264	0	0
Upper neuron	KCNQ3	0.590227	0.524	0.249	0	0
Upper neuron	NAV3	0.589911	0.942	0.679	0	0
Upper neuron	LSAMP	0.587342	0.881	0.766	0	0
Upper neuron	PDE1A	0.587092	0.448	0.197	0	0
Upper neuron	FRY	0.582019	0.575	0.202	0	0
Upper neuron	GPR158	0.580903	0.37	0.055	0	0
Upper neuron	GRM5	0.580831	0.35	0.089	0	0
Upper neuron	SORBS2	0.579985	0.71	0.437	0	0
Upper neuron	ENSG00000279249	0.578935	0.258	0.055	0	0
Upper neuron	AFF3	0.577475	0.758	0.411	0	0
Upper neuron	SRRM3	0.575475	0.484	0.095	0	0
Upper neuron	GRIP1	0.569484	0.842	0.617	0	0
Upper neuron	OTUD7A	0.567086	0.569	0.197	0	0
Upper neuron	THSD7B	0.565434	0.277	0.067	0	0
Upper neuron	EPB41L1	0.563928	0.524	0.137	0	0
Upper neuron	CDH4	0.562331	0.516	0.296	0	0
Upper neuron	ARFGEF3	0.56042	0.516	0.141	0	0
Upper neuron	PRKCB	0.559207	0.465	0.156	0	0
Upper neuron	LINC01122	0.558321	0.447	0.146	0	0
Upper neuron	NRXN2	0.555584	0.544	0.158	0	0
Upper neuron	SORBS1	0.555095	0.534	0.184	0	0
Upper neuron	PHACTR1	0.550664	0.592	0.331	0	0
Upper neuron	MIR137HG	0.547099	0.346	0.056	0	0
Upper neuron	RGS6	0.545143	0.257	0.069	0	0
Upper neuron	XKR6	0.545017	0.771	0.473	0	0
Upper neuron	CLSTN2	0.544086	0.499	0.263	0	0
Upper neuron	ENSG00000258932	0.542747	0.353	0.133	0	0
Upper neuron	CACNA1D	0.54247	0.421	0.107	0	0
Upper neuron	PAK5	0.539341	0.525	0.155	0	0
Upper neuron	APBA1	0.539076	0.521	0.172	0	0
Upper neuron	SRRM4	0.538339	0.497	0.13	0	0
Upper neuron	ANKRD36	0.538143	0.746	0.447	0	0
Upper neuron	UNC13A	0.537652	0.454	0.084	0	0
Upper neuron	CAMK4	0.537516	0.409	0.155	0	0
Upper neuron	PLCL1	0.534792	0.454	0.171	0	0
Upper neuron	GALNT13	0.534415	0.517	0.228	0	0
Upper neuron	STXBP1	0.532403	0.554	0.192	0	0
Upper neuron	CLASP2	0.52381	0.825	0.567	0	0
Upper neuron	NXPH1	0.518815	0.259	0.063	0	0
Upper neuron	THSD7A	0.51878	0.5	0.224	0	0
Upper neuron	CACNA1A	0.518677	0.584	0.244	0	0
Upper neuron	LINC00290	0.514077	0.229	0.028	0	0
Upper neuron	DOCK4	0.511198	0.676	0.369	0	0
Upper neuron	ZNF804B	0.505251	0.196	0.041	0	0
Upper neuron	NTRK3	0.503683	0.486	0.251	0	0
Upper neuron	PPP3CA	0.503428	0.697	0.423	0	0
Upper neuron	DPYD	0.502596	0.363	0.11	0	0
Upper neuron	SYT16	0.501475	0.373	0.055	0	0
Upper neuron	DPYSL3	0.500606	0.626	0.287	0	0
Upper neuron	SLC35F3	0.500252	0.407	0.184	0	0
Upper neuron	PCLO	0.497432	0.763	0.46	0	0
Upper neuron	ZNF804A	0.497381	0.437	0.193	0	0
Upper neuron	KSR2	0.496086	0.454	0.129	0	0
Upper neuron	NALCN	0.495149	0.381	0.062	0	0
Upper neuron	PCNX2	0.493573	0.639	0.33	0	0
Upper neuron	RAB3B	0.493426	0.319	0.101	0	0
Upper neuron	STXBP5	0.492127	0.602	0.312	0	0
Upper neuron	GRIN2A	0.490485	0.264	0.082	0	0
Upper neuron	FSTL4	0.488508	0.34	0.09	0	0
Upper neuron	FTX	0.487657	0.933	0.787	0	0
Upper neuron	SYN2	0.486698	0.43	0.12	0	0
Upper neuron	TNIK	0.486641	0.726	0.416	0	0
Upper neuron	DPF3	0.485704	0.338	0.09	0	0
Upper neuron	DPYSL2	0.485392	0.689	0.385	0	0
Upper neuron	NRP1	0.484621	0.358	0.128	0	0
Upper neuron	ARPP21	0.484208	0.23	0.052	0	0
Upper neuron	RIT2	0.475747	0.215	0.025	0	0
Upper neuron	EML6	0.469839	0.361	0.106	0	0
Upper neuron	SLC24A3	0.469483	0.408	0.144	0	0
Upper neuron	MAP2	0.468279	0.92	0.685	0	0
Upper neuron	FSTL5	0.464234	0.258	0.076	0	0
Upper neuron	KIAA1549L	0.461596	0.508	0.193	0	0
Upper neuron	MAP1B	0.460523	0.967	0.872	0	0
Upper neuron	SCN3B	0.460295	0.394	0.073	0	0
Upper neuron	EBF3	0.459939	0.313	0.113	0	0
Upper neuron	TNRC6C	0.456569	0.688	0.403	0	0
Upper neuron	DNAJC6	0.455463	0.441	0.127	0	0
Upper neuron	SEZ6L	0.453168	0.47	0.162	0	0
Upper neuron	CPE	0.450972	0.515	0.209	0	0
Upper neuron	MYCBP2	0.449831	0.699	0.414	0	0
Upper neuron	MTSS1	0.44924	0.57	0.25	0	0
Upper neuron	PPP2R2C	0.448733	0.341	0.046	0	0
Upper neuron	ZNF385D	0.448234	0.369	0.173	0	0
Upper neuron	CELF5	0.447693	0.441	0.112	0	0
Upper neuron	GABBR2	0.447348	0.43	0.105	0	0
Upper neuron	CDH8	0.44641	0.268	0.108	0	0
Upper neuron	AGAP1	0.445375	0.943	0.809	0	0
Upper neuron	RIMBP2	0.444945	0.508	0.239	0	0
Upper neuron	FRMPD4	0.441044	0.242	0.062	0	0
Upper neuron	SPTAN1	0.438654	0.721	0.466	0	0
Upper neuron	TMEM108	0.437348	0.548	0.31	0	0
Upper neuron	GDAP1	0.436762	0.48	0.2	0	0
Upper neuron	CPEB3	0.436708	0.442	0.137	0	0
Upper neuron	SPOCK3	0.43588	0.241	0.048	0	0
Upper neuron	GPHN	0.433238	0.891	0.706	0	0
Upper neuron	CTIF	0.431556	0.588	0.281	0	0
Upper neuron	NOL4	0.430046	0.412	0.133	0	0
Upper neuron	PLEKHA6	0.429577	0.583	0.296	0	0
Upper neuron	EPHB1	0.427926	0.435	0.202	0	0
Upper neuron	KIDINS220	0.427237	0.63	0.34	0	0
Upper neuron	RBFOX2	0.427221	0.815	0.576	0	0
Upper neuron	ENSG00000286736	0.425277	0.311	0.05	0	0
Upper neuron	ANK1	0.423695	0.292	0.035	0	0
Upper neuron	BRINP3	0.419436	0.285	0.079	0	0
Upper neuron	CRMP1	0.418305	0.541	0.231	0	0
Upper neuron	GALNTL6	0.418014	0.385	0.178	0	0
Upper neuron	MYO16	0.415505	0.431	0.211	0	0
Upper neuron	REEP1	0.41348	0.381	0.093	0	0
Upper neuron	DOCK3	0.413195	0.889	0.668	0	0
Upper neuron	KIF21B	0.412961	0.392	0.103	0	0
Upper neuron	STXBP5-AS1	0.412581	0.276	0.042	0	0
Upper neuron	ELAVL2	0.412431	0.41	0.156	0	0
Upper neuron	TANC2	0.410085	0.712	0.438	0	0
Upper neuron	KLHL1	0.410032	0.212	0.037	0	0
Upper neuron	KCND3	0.407728	0.321	0.089	0	0
Upper neuron	GABRB2	0.407485	0.242	0.045	0	0
Upper neuron	SPRY4-AS1	0.404477	0.342	0.096	0	0
Upper neuron	KIF1A	0.403788	0.645	0.386	0	0
Upper neuron	TTC3	0.403646	0.851	0.641	0	0
Upper neuron	CAMK2B	0.401226	0.339	0.057	0	0
Upper neuron	ELAVL3	0.400047	0.425	0.127	0	0
Upper neuron	NRCAM	0.399784	0.632	0.377	0	0
Upper neuron	SPTBN4	0.39371	0.349	0.068	0	0
Upper neuron	SLC38A1	0.391974	0.58	0.287	0	0
Upper neuron	SVOP	0.38983	0.329	0.045	0	0
Upper neuron	SHANK1	0.388953	0.451	0.166	0	0
Upper neuron	RAP1GAP2	0.388882	0.342	0.076	0	0
Upper neuron	SLC1A2	0.386894	0.439	0.166	0	0
Upper neuron	KCNIP1	0.385371	0.494	0.256	0	0
Upper neuron	MIAT	0.385293	0.621	0.301	0	0
Upper neuron	MYO5A	0.382847	0.596	0.327	0	0
Upper neuron	STXBP5L	0.38221	0.461	0.21	0	0
Upper neuron	NRG2	0.379377	0.344	0.093	0	0
Upper neuron	SH3PXD2A	0.377412	0.472	0.202	0	0
Upper neuron	FNBP1L	0.376465	0.719	0.477	0	0
Upper neuron	DST	0.376237	0.878	0.665	0	0
Upper neuron	RALGPS1	0.376216	0.524	0.253	0	0
Upper neuron	RGS17	0.375812	0.439	0.184	0	0
Upper neuron	HERC1	0.375642	0.685	0.424	0	0
Upper neuron	BRINP2	0.37491	0.223	0.058	0	0
Upper neuron	ENSG00000258410	0.37426	0.383	0.163	0	0
Upper neuron	GNG2	0.37198	0.483	0.218	0	0
Upper neuron	GABRA2	0.37131	0.224	0.036	0	0
Upper neuron	PPP2R2B	0.371272	0.719	0.403	0	0
Upper neuron	GABRG3	0.370214	0.237	0.085	0	0
Upper neuron	RTN3	0.369548	0.591	0.33	0	0
Upper neuron	LINC01322	0.368791	0.236	0.055	0	0
Upper neuron	TRIM9	0.368561	0.364	0.109	0	0
Upper neuron	SLC8A3	0.367421	0.281	0.05	0	0
Upper neuron	ONECUT2	0.367164	0.212	0.067	0	0
Upper neuron	TMEFF2	0.365738	0.228	0.073	0	0
Upper neuron	TRIO	0.364174	0.894	0.736	0	0
Upper neuron	RTN1	0.362252	0.588	0.325	0	0
Upper neuron	BICDL1	0.359317	0.391	0.126	0	0
Upper neuron	BASP1	0.356639	0.573	0.308	0	0
Upper neuron	SH3GL3	0.356321	0.291	0.058	0	0
Upper neuron	RTN4	0.35622	0.694	0.45	0	0
Upper neuron	PRANCR	0.354921	0.373	0.159	0	0
Upper neuron	KCNJ3	0.354202	0.226	0.039	0	0
Upper neuron	KCNJ6	0.35382	0.263	0.047	0	0
Upper neuron	BMPR2	0.351782	0.671	0.422	0	0
Upper neuron	CMIP	0.350926	0.752	0.51	0	0
Upper neuron	ENSG00000283982	0.349649	0.345	0.132	0	0
Upper neuron	CCDC88A	0.349452	0.645	0.417	0	0
Upper neuron	DIP2C	0.348733	0.859	0.685	0	0
Upper neuron	SLC4A10	0.347777	0.513	0.254	0	0
Upper neuron	ATP8A1	0.347755	0.51	0.269	0	0
Upper neuron	SHANK2	0.34641	0.65	0.379	0	0
Upper neuron	GRIK3	0.345557	0.208	0.042	0	0
Upper neuron	NEXMIF	0.342591	0.464	0.223	0	0
Upper neuron	ENSG00000285940	0.342246	0.242	0.036	0	0
Upper neuron	CHSY3	0.340997	0.233	0.072	0	0
Upper neuron	CNTNAP4	0.339772	0.21	0.072	0	0
Upper neuron	RAPGEF4	0.338905	0.321	0.105	0	0
Upper neuron	ANKRD44	0.338705	0.407	0.162	0	0
Upper neuron	TMEM163	0.338505	0.302	0.106	0	0
Upper neuron	RIPOR2	0.338101	0.265	0.055	0	0
Upper neuron	ARHGEF12	0.337189	0.632	0.399	0	0
Upper neuron	ELAVL4	0.331818	0.31	0.098	0	0
Upper neuron	HECW2	0.330974	0.464	0.225	0	0
Upper neuron	ATCAY	0.32927	0.322	0.082	0	0
Upper neuron	DYNC1I1	0.329235	0.319	0.116	0	0
Upper neuron	MAPRE2	0.328387	0.439	0.21	0	0
Upper neuron	SLC17A6	0.326492	0.239	0.037	0	0
Upper neuron	LIMCH1	0.323373	0.447	0.227	0	0
Upper neuron	SYT14	0.321735	0.529	0.286	0	0
Upper neuron	KIF5A	0.320926	0.333	0.096	0	0
Upper neuron	FMN2	0.320921	0.556	0.314	0	0
Upper neuron	RCAN2	0.319803	0.35	0.143	0	0
Upper neuron	SAMD3	0.319434	0.233	0.077	0	0
Upper neuron	TMOD2	0.318926	0.285	0.057	0	0
Upper neuron	KHDRBS3	0.317617	0.26	0.089	0	0
Upper neuron	LRFN2	0.316844	0.225	0.039	0	0
Upper neuron	RASGRF1	0.31647	0.21	0.021	0	0
Upper neuron	MTMR7	0.315411	0.399	0.165	0	0
Upper neuron	AAK1	0.313367	0.563	0.335	0	0
Upper neuron	VSNL1	0.312376	0.209	0.042	0	0
Upper neuron	KCNQ2	0.312367	0.319	0.09	0	0
Upper neuron	MCF2L2	0.312269	0.319	0.096	0	0
Upper neuron	RAB27B	0.309644	0.217	0.033	0	0
Upper neuron	EML5	0.30919	0.29	0.091	0	0
Upper neuron	PGM2L1	0.308219	0.319	0.109	0	0
Upper neuron	FRRS1L	0.308009	0.291	0.071	0	0
Upper neuron	ENSG00000287042	0.305429	0.346	0.148	0	0
Upper neuron	SMPD3	0.304736	0.296	0.085	0	0
Upper neuron	CACNG2	0.301432	0.23	0.031	0	0
Upper neuron	UBASH3B	0.300847	0.295	0.089	0	0
Upper neuron	FAM13C	0.3004	0.365	0.152	0	0
Upper neuron	MARCHF4	0.299491	0.267	0.063	0	0
Upper neuron	ADCY1	0.298533	0.328	0.139	0	0
Upper neuron	SYT7	0.29702	0.271	0.073	0	0
Upper neuron	ARHGAP44	0.296362	0.355	0.153	0	0
Upper neuron	ADAM22	0.295919	0.395	0.182	0	0
Upper neuron	TTLL11	0.29474	0.353	0.14	0	0
Upper neuron	KIFAP3	0.294023	0.374	0.157	0	0
Upper neuron	ST7	0.293578	0.347	0.132	0	0
Upper neuron	STMN4	0.292868	0.265	0.066	0	0
Upper neuron	IQSEC3	0.28813	0.23	0.029	0	0
Upper neuron	VAV3	0.287975	0.273	0.109	0	0
Upper neuron	BSN	0.283989	0.323	0.11	0	0
Upper neuron	SCN3A	0.283718	0.262	0.055	0	0
Upper neuron	LHX1-DT	0.283313	0.148	0.025	0	0
Upper neuron	SYT4	0.283254	0.217	0.051	0	0
Upper neuron	SH3GL2	0.280966	0.263	0.079	0	0
Upper neuron	PKIA	0.278675	0.318	0.12	0	0
Upper neuron	LINC00882	0.277222	0.316	0.135	0	0
Upper neuron	SGSM1	0.276586	0.276	0.086	0	0
Upper neuron	RUNDC3B	0.271605	0.249	0.057	0	0
Upper neuron	ENSG00000242593	0.271456	0.182	0.038	0	0
Upper neuron	PTPRR	0.26854	0.211	0.048	0	0
Upper neuron	SRCIN1	0.268119	0.332	0.134	0	0
Upper neuron	L1CAM	0.262847	0.221	0.036	0	0
Upper neuron	AK5	0.262587	0.228	0.067	0	0
Upper neuron	INA	0.262344	0.24	0.052	0	0
Upper neuron	SCG2	0.261184	0.16	0.018	0	0
Upper neuron	ZBTB7C	0.258026	0.21	0.07	0	0
Upper neuron	NLN	0.254824	0.333	0.148	0	0
Upper neuron	PDE4DIP	0.251441	0.338	0.155	0	0
Upper neuron	SBK1	0.250049	0.288	0.111	0	0
Upper neuron	FAT1	-0.367061	0.173	0.429	0	0
Upper neuron	HNRNPC	-0.388783	0.45	0.677	0	0
Upper neuron	SRRM2	-0.399579	0.503	0.713	0	0
Upper neuron	AFF1	-0.400746	0.172	0.419	0	0
Upper neuron	SMAD3	-0.40221	0.105	0.361	0	0
Upper neuron	AP3B1	-0.407368	0.17	0.432	0	0
Upper neuron	DOCK1	-0.425056	0.129	0.412	0	0
Upper neuron	PARD3	-0.428289	0.599	0.794	0	0
Upper neuron	PLEKHG1	-0.429525	0.194	0.449	0	0
Upper neuron	TEAD1	-0.4382	0.41	0.653	0	0
Upper neuron	NHSL1	-0.446573	0.23	0.496	0	0
Upper neuron	NOTCH2	-0.45206	0.103	0.392	0	0
Upper neuron	FNDC3B	-0.45733	0.312	0.585	0	0
Upper neuron	STK3	-0.4609	0.126	0.431	0	0
Upper neuron	CDK14	-0.480166	0.491	0.712	0	0
Upper neuron	YAP1	-0.486231	0.11	0.438	0	0
Upper neuron	EEF1A1	-0.493902	0.196	0.445	0	0
Upper neuron	LTBP1	-0.495506	0.138	0.395	0	0
Upper neuron	TCF7L1	-0.498079	0.105	0.403	0	0
Upper neuron	NAALADL2	-0.502779	0.23	0.476	0	0
Upper neuron	AKAP13	-0.517746	0.323	0.627	0	0
Upper neuron	LPP	-0.519769	0.467	0.702	0	0
Upper neuron	MYO10	-0.532279	0.173	0.488	0	0
Upper neuron	PTPN13	-0.534424	0.183	0.509	0	0
Upper neuron	ZNRF3	-0.54123	0.221	0.519	0	0
Upper neuron	UTRN	-0.54344	0.224	0.557	0	0
Upper neuron	ADAMTS6	-0.550212	0.122	0.363	0	0
Upper neuron	MSI2	-0.570175	0.778	0.932	0	0
Upper neuron	GLI2	-0.572047	0.153	0.456	0	0
Upper neuron	QKI	-0.574764	0.381	0.632	0	0
Upper neuron	ZNF521	-0.580553	0.442	0.682	0	0
Upper neuron	PRDM16	-0.584937	0.158	0.441	0	0
Upper neuron	ROR1	-0.595676	0.206	0.471	0	0
Upper neuron	BOC	-0.596528	0.139	0.451	0	0
Upper neuron	COL4A6	-0.601156	0.123	0.439	0	0
Upper neuron	MYO1E	-0.609749	0.132	0.444	0	0
Upper neuron	PDLIM5	-0.614735	0.157	0.509	0	0
Upper neuron	STK33	-0.625891	0.231	0.586	0	0
Upper neuron	CACHD1	-0.629	0.463	0.72	0	0
Upper neuron	SOX6	-0.63847	0.215	0.541	0	0
Upper neuron	RAD51B	-0.641665	0.302	0.644	0	0
Upper neuron	PTPRZ1	-0.64907	0.255	0.502	0	0
Upper neuron	KIAA1217	-0.649789	0.232	0.543	0	0
Upper neuron	CASC15	-0.665225	0.481	0.748	0	0
Upper neuron	MT-ND5	-0.666026	0.699	0.875	0	0
Upper neuron	PDZRN3	-0.694766	0.165	0.41	0	0
Upper neuron	WWOX	-0.709639	0.477	0.73	0	0
Upper neuron	SHROOM3	-0.732516	0.245	0.591	0	0
Upper neuron	PARD3B	-0.798164	0.304	0.653	0	0
Upper neuron	MT-CO1	-0.805531	0.521	0.799	0	0
Upper neuron	MT-RNR2	-0.813885	0.968	0.989	0	0
Upper neuron	MT-RNR1	-0.830978	0.972	0.99	0	0
Upper neuron	PALLD	-0.848845	0.232	0.58	0	0
Upper neuron	FBXL7	-0.857249	0.358	0.714	0	0
Upper neuron	FGFR2	-0.873785	0.193	0.585	0	0
Upper neuron	MECOM	-0.880263	0.149	0.432	0	0
Upper neuron	COL4A5	-0.886315	0.18	0.649	0	0
Upper neuron	PRTG	-0.900704	0.208	0.608	0	0
Upper neuron	GLI3	-0.921698	0.204	0.622	0	0
Upper neuron	GLIS3	-0.963189	0.252	0.569	0	0
Upper neuron	ADGRV1	-0.988113	0.284	0.68	0	0
Upper neuron	SYNE2	-1.04068	0.314	0.745	0	0
Upper neuron	SULF1	-1.04743	0.186	0.44	0	0
Upper neuron	NFIA	-1.05088	0.334	0.571	0	0
Upper neuron	ANKRD36B	0.271082	0.398	0.199	6.26467e-306	2.74499e-301
Upper neuron	PPM1E	0.333905	0.609	0.373	4.39097e-305	1.92399e-300
Upper neuron	CAMK1D	0.52577	0.651	0.442	1.81741e-304	7.96336e-300
Upper neuron	LINC01876	-0.591091	0.385	0.602	4.94941e-304	2.16868e-299
Upper neuron	GUCY1A2	0.390987	0.415	0.215	2.25431e-303	9.87773e-299
Upper neuron	VCL	-0.623261	0.274	0.505	1.8505e-302	8.10833e-298
Upper neuron	ENSG00000271860	0.562224	0.431	0.232	2.18786e-302	9.58657e-298
Upper neuron	ZBTB20	-0.513113	0.363	0.589	1.25667e-301	5.50636e-297
Upper neuron	IGSF21	0.330142	0.309	0.139	3.10402e-301	1.36009e-296
Upper neuron	KLF7	0.329697	0.515	0.293	6.04311e-301	2.64791e-296
Upper neuron	MICAL3	0.324346	0.546	0.326	3.92079e-299	1.71797e-294
Upper neuron	LDLRAD3	-0.424943	0.253	0.5	1.08652e-298	4.7608e-294
Upper neuron	FBXL17	0.356628	0.754	0.55	2.22423e-298	9.7459e-294
Upper neuron	CTTNBP2	0.266659	0.32	0.145	7.08143e-298	3.10287e-293
Upper neuron	TLK1	-0.374622	0.238	0.483	7.97853e-298	3.49595e-293
Upper neuron	OSBPL1A	-0.387932	0.219	0.46	1.81538e-297	7.95446e-293
Upper neuron	ADARB2	0.682597	0.441	0.247	7.83964e-296	3.4351e-291
Upper neuron	CEP170	0.312213	0.603	0.379	3.81709e-295	1.67254e-290
Upper neuron	ADGRA3	-0.37011	0.2	0.442	8.80896e-295	3.85982e-290
Upper neuron	DOCK9	0.283196	0.306	0.137	8.68402e-294	3.80508e-289
Upper neuron	TAFA5	0.350381	0.477	0.268	2.28164e-293	9.99746e-289
Upper neuron	HYDIN	-0.558416	0.133	0.36	3.68005e-293	1.61249e-288
Upper neuron	CDC14A	-0.349325	0.093	0.322	4.23333e-293	1.85492e-288
Upper neuron	WLS	-0.416603	0.156	0.395	3.48133e-292	1.52541e-287
Upper neuron	NLGN4X	0.466916	0.556	0.348	5.79461e-291	2.53903e-286
Upper neuron	SGCD	0.480554	0.419	0.221	1.43049e-289	6.26798e-285
Upper neuron	APBB2	0.342883	0.563	0.348	1.98516e-288	8.69838e-284
Upper neuron	SOX5	-0.416718	0.511	0.745	4.53088e-286	1.98529e-281
Upper neuron	LRRC49	0.265982	0.415	0.216	8.64612e-285	3.78847e-280
Upper neuron	RBM47	-0.61873	0.116	0.339	5.14056e-280	2.25244e-275
Upper neuron	FAM168A	0.304903	0.583	0.364	3.88566e-279	1.70258e-274
Upper neuron	MT-ND6	-0.543792	0.557	0.748	9.19383e-279	4.02846e-274
Upper neuron	LRRC4C	0.487162	0.49	0.281	3.57568e-278	1.56676e-273
Upper neuron	MAGI2	0.367566	0.853	0.648	1.02608e-277	4.49599e-273
Upper neuron	KCTD16	0.399964	0.306	0.143	7.02838e-277	3.07962e-272
Upper neuron	GRIK4	0.447494	0.4	0.215	1.9729e-276	8.64464e-272
Upper neuron	SYNE1	0.303728	0.568	0.342	4.68474e-276	2.05271e-271
Upper neuron	DCLK2	0.281547	0.523	0.305	2.13215e-274	9.34244e-270
Upper neuron	MT-ND4	-0.495018	0.562	0.757	2.44421e-274	1.07098e-269
Upper neuron	PLCH1	-0.403794	0.388	0.617	4.1765e-272	1.83002e-267
Upper neuron	SUCLG2	-0.316508	0.08	0.295	1.18412e-271	5.18845e-267
Upper neuron	PLXDC2	-0.537799	0.351	0.574	4.37509e-270	1.91703e-265
Upper neuron	CNKSR2	0.291284	0.445	0.245	1.59737e-267	6.99918e-263
Upper neuron	TANC1	-0.386781	0.105	0.322	2.22067e-266	9.7303e-262
Upper neuron	ENSG00000274422	0.288331	0.38	0.196	3.37716e-265	1.47977e-260
Upper neuron	PCAT1	-0.591624	0.123	0.337	5.35257e-262	2.34534e-257
Upper neuron	SLC24A2	0.286281	0.172	0.06	2.96466e-259	1.29902e-254
Upper neuron	PALM2AKAP2	0.315354	0.403	0.218	4.73166e-259	2.07327e-254
Upper neuron	ARHGAP26	0.316831	0.402	0.217	1.50994e-257	6.6161e-253
Upper neuron	EPHA5	0.335278	0.304	0.142	1.25962e-256	5.5193e-252
Upper neuron	CEMIP2	-0.399964	0.201	0.422	9.44542e-256	4.1387e-251
Upper neuron	NOTCH2NLC	-0.298075	0.065	0.267	1.99366e-255	8.73561e-251
Upper neuron	ENSG00000257060	-0.444342	0.16	0.377	2.74554e-255	1.20301e-250
Upper neuron	ROR2	-0.4795	0.132	0.344	5.86983e-254	2.57198e-249
Upper neuron	TLE4	-0.490268	0.394	0.596	1.33691e-252	5.85793e-248
Upper neuron	CEP83	-0.343292	0.127	0.34	1.11519e-251	4.88643e-247
Upper neuron	KIF1B	0.28393	0.878	0.707	2.6669e-251	1.16856e-246
Upper neuron	ENSG00000230021	-0.420639	0.202	0.418	8.43136e-251	3.69437e-246
Upper neuron	CHD3	0.259041	0.345	0.174	1.30367e-250	5.71231e-246
Upper neuron	IL1RAPL1	0.544097	0.566	0.369	1.66668e-250	7.30291e-246
Upper neuron	MAP6	0.260353	0.487	0.283	4.57408e-250	2.00422e-245
Upper neuron	MID1	-0.349512	0.42	0.647	1.89768e-249	8.31507e-245
Upper neuron	ADD2	0.263065	0.444	0.248	2.41023e-249	1.05609e-244
Upper neuron	PAPPA	0.30881	0.261	0.117	3.21564e-249	1.409e-244
Upper neuron	RFX3	-0.466444	0.653	0.778	4.02604e-248	1.76409e-243
Upper neuron	RFX2	-0.337579	0.112	0.321	7.82004e-248	3.42651e-243
Upper neuron	JAKMIP2	0.267092	0.495	0.292	1.0553e-246	4.624e-242
Upper neuron	KDM3A	-0.405052	0.195	0.41	5.34538e-246	2.34218e-241
Upper neuron	MGAT5	0.339314	0.521	0.325	1.15253e-245	5.05003e-241
Upper neuron	ASTN1	0.294928	0.634	0.413	6.33924e-244	2.77767e-239
Upper neuron	DNAH11	-0.510763	0.079	0.274	6.66272e-243	2.91941e-238
Upper neuron	IGF2BP2	-0.363185	0.493	0.69	3.01566e-242	1.32137e-237
Upper neuron	CERS6	0.307819	0.697	0.498	4.4069e-242	1.93097e-237
Upper neuron	EPHA4	-0.384033	0.211	0.429	4.61922e-242	2.024e-237
Upper neuron	ZFP36L1	-0.302075	0.056	0.247	7.60229e-242	3.33109e-237
Upper neuron	CHD7	-0.39139	0.455	0.663	1.36384e-241	5.97593e-237
Upper neuron	DLG1	-0.351941	0.361	0.571	1.24966e-240	5.47563e-236
Upper neuron	LINC01515	-0.353817	0.111	0.318	4.52785e-240	1.98397e-235
Upper neuron	IGF2BP3	-0.376608	0.375	0.575	2.33487e-239	1.02307e-234
Upper neuron	KLF12	0.371145	0.772	0.611	2.04642e-238	8.96682e-234
Upper neuron	LINC00342	0.29578	0.555	0.36	5.46071e-238	2.39272e-233
Upper neuron	SNTG2	0.359533	0.277	0.13	1.46736e-237	6.42952e-233
Upper neuron	MAST2	0.270616	0.522	0.32	2.39333e-237	1.04868e-232
Upper neuron	CNN3	-0.312213	0.116	0.32	1.27408e-236	5.58266e-232
Upper neuron	LINC00632	0.313947	0.482	0.292	1.63785e-236	7.17655e-232
Upper neuron	DNAH7	-0.57499	0.146	0.346	7.52966e-236	3.29927e-231
Upper neuron	SOBP	0.340732	0.613	0.419	1.07206e-235	4.69745e-231
Upper neuron	AASS	-0.292188	0.097	0.299	5.42418e-235	2.37671e-230
Upper neuron	ENSG00000258631	-0.449841	0.153	0.355	1.44755e-234	6.34275e-230
Upper neuron	KIF13A	-0.342186	0.179	0.388	2.95271e-231	1.29379e-226
Upper neuron	LINC01473	-0.367779	0.301	0.511	3.84423e-231	1.68443e-226
Upper neuron	CDH2	-0.486208	0.62	0.751	1.75971e-230	7.71053e-226
Upper neuron	HPCAL1	0.291702	0.31	0.157	6.11765e-229	2.68057e-224
Upper neuron	CELSR1	-0.30846	0.088	0.284	6.82872e-229	2.99214e-224
Upper neuron	PLEKHA7	-0.36619	0.149	0.351	1.75674e-228	7.6975e-224
Upper neuron	MT-CO3	-0.360841	0.227	0.436	2.44259e-228	1.07027e-223
Upper neuron	FZD3	-0.343143	0.357	0.558	7.57004e-228	3.31697e-223
Upper neuron	TMEM132C	-0.571069	0.122	0.32	1.10572e-227	4.84491e-223
Upper neuron	ELMO1	0.39624	0.38	0.214	1.14801e-226	5.03025e-222
Upper neuron	IQGAP2	-0.351559	0.103	0.298	2.52596e-226	1.1068e-221
Upper neuron	CFAP54	-0.55659	0.109	0.3	2.81415e-226	1.23307e-221
Upper neuron	COLEC12	-0.457612	0.106	0.299	5.5546e-226	2.43386e-221
Upper neuron	IMMP2L	-0.460113	0.39	0.58	2.13539e-225	9.35665e-221
Upper neuron	GULP1	-0.296504	0.244	0.467	5.57745e-225	2.44387e-220
Upper neuron	FAM13A	-0.32585	0.204	0.412	2.64506e-224	1.15898e-219
Upper neuron	SDC2	-0.381892	0.173	0.378	2.87375e-224	1.25919e-219
Upper neuron	ABLIM1	0.350606	0.512	0.327	4.38142e-224	1.91981e-219
Upper neuron	CFAP44	-0.319544	0.084	0.274	9.20183e-224	4.03197e-219
Upper neuron	MAST4	0.647696	0.412	0.253	2.94706e-223	1.29131e-218
Upper neuron	SPATA6	-0.312129	0.148	0.35	3.98042e-223	1.7441e-218
Upper neuron	BBX	-0.325804	0.252	0.46	8.31782e-223	3.64462e-218
Upper neuron	DYNC2H1	-0.358373	0.265	0.469	9.7576e-223	4.27549e-218
Upper neuron	DIAPH3	-0.461968	0.09	0.278	1.73629e-222	7.6079e-218
Upper neuron	MPDZ	-0.311888	0.265	0.475	2.15792e-222	9.45534e-218
Upper neuron	LINC01572	-0.346229	0.131	0.329	2.82196e-222	1.2365e-217
Upper neuron	SESTD1	0.255963	0.502	0.309	1.2173e-221	5.33383e-217
Upper neuron	KANK1	-0.369983	0.148	0.346	2.65517e-221	1.16342e-216
Upper neuron	SH3D19	-0.353839	0.228	0.431	3.70516e-221	1.62349e-216
Upper neuron	MIR99AHG	-0.585582	0.611	0.736	1.30508e-219	5.71845e-215
Upper neuron	DLGAP1	0.382694	0.765	0.606	1.65442e-219	7.24918e-215
Upper neuron	UST	-0.348372	0.162	0.366	2.03493e-219	8.91647e-215
Upper neuron	BARD1	-0.294258	0.062	0.243	4.15342e-219	1.8199e-214
Upper neuron	CLYBL	-0.351917	0.148	0.346	6.47702e-219	2.83804e-214
Upper neuron	CTNNA1	-0.301973	0.242	0.452	6.8149e-219	2.98608e-214
Upper neuron	CECR2	-0.350233	0.304	0.514	1.5399e-218	6.74738e-214
Upper neuron	TMEM132B	0.30165	0.256	0.118	2.2953e-218	1.00573e-213
Upper neuron	HSP90B1	-0.331121	0.197	0.4	1.52091e-217	6.66416e-213
Upper neuron	EVL	0.259726	0.544	0.349	1.24467e-216	5.45376e-212
Upper neuron	CENPF	-0.567858	0.092	0.277	9.99508e-216	4.37954e-211
Upper neuron	UBE3A	0.265559	0.49	0.307	5.65948e-215	2.47981e-210
Upper neuron	VIM	-0.303642	0.074	0.256	3.60917e-214	1.58143e-209
Upper neuron	FUS	-0.31109	0.335	0.536	1.00341e-212	4.39664e-208
Upper neuron	HNRNPH1	-0.291714	0.255	0.46	3.63019e-210	1.59064e-205
Upper neuron	NES	-0.286616	0.069	0.245	8.29722e-208	3.63559e-203
Upper neuron	GPC6	-0.353324	0.586	0.782	2.24461e-206	9.83521e-202
Upper neuron	LMX1A	-0.412675	0.143	0.335	2.30194e-206	1.00864e-201
Upper neuron	AMPH	0.256679	0.389	0.222	8.59173e-206	3.76464e-201
Upper neuron	ZRANB3	-0.313151	0.206	0.403	1.02867e-205	4.50734e-201
Upper neuron	DTNA	0.392618	0.587	0.411	1.14927e-205	5.03574e-201
Upper neuron	ADAMTS9	-0.3124	0.071	0.247	1.31068e-205	5.743e-201
Upper neuron	LDLRAD4	0.375057	0.477	0.299	1.89729e-205	8.31336e-201
Upper neuron	MT-CYB	-0.370025	0.355	0.553	2.09015e-205	9.15842e-201
Upper neuron	ADAMTS12	-0.361714	0.077	0.252	5.22018e-204	2.28733e-199
Upper neuron	TTC28	-0.322895	0.829	0.902	7.65349e-203	3.35353e-198
Upper neuron	PAX3	-0.64665	0.259	0.437	2.35703e-202	1.03278e-197
Upper neuron	RABGAP1L	0.270816	0.771	0.591	3.26765e-202	1.43179e-197
Upper neuron	EZR	-0.258226	0.054	0.222	2.08175e-201	9.12159e-197
Upper neuron	SDK2	-0.392126	0.455	0.636	2.89157e-201	1.267e-196
Upper neuron	WDR49	-0.436297	0.078	0.249	6.79472e-201	2.97724e-196
Upper neuron	SLC25A13	-0.273512	0.122	0.309	7.09634e-201	3.1094e-196
Upper neuron	SOX2-OT	-0.976427	0.265	0.443	1.4654e-200	6.42094e-196
Upper neuron	PABPC1	-0.321257	0.253	0.447	1.53635e-200	6.7318e-196
Upper neuron	MIR924HG	-0.539682	0.114	0.293	1.89728e-200	8.31333e-196
Upper neuron	CFAP43	-0.499285	0.087	0.26	1.91774e-200	8.40297e-196
Upper neuron	PTPRK	-0.255429	0.353	0.576	4.94633e-200	2.16734e-195
Upper neuron	IGF2BP1	-0.294669	0.136	0.322	3.01517e-199	1.32115e-194
Upper neuron	TCF4	-0.336584	0.426	0.628	3.41134e-199	1.49475e-194
Upper neuron	COL25A1	0.3681	0.299	0.154	8.50552e-199	3.72686e-194
Upper neuron	UNC13C	0.265653	0.2	0.085	4.4507e-198	1.95016e-193
Upper neuron	PDZD2	0.272655	0.34	0.185	1.22755e-197	5.37875e-193
Upper neuron	ANTXR1	-0.290472	0.229	0.427	3.72505e-197	1.6322e-192
Upper neuron	MT-ATP6	-0.370322	0.26	0.452	2.59659e-196	1.13775e-191
Upper neuron	SPATA17	-0.399617	0.093	0.265	4.86111e-196	2.12999e-191
Upper neuron	TDRD3	-0.294174	0.151	0.337	8.4308e-196	3.69412e-191
Upper neuron	JAZF1	0.257501	0.535	0.344	7.06651e-195	3.09633e-190
Upper neuron	PRELID2	-0.340288	0.097	0.273	1.4246e-194	6.24217e-190
Upper neuron	PIP5K1B	-0.430637	0.139	0.318	5.02412e-194	2.20142e-189
Upper neuron	CNTN4	0.463633	0.231	0.109	1.91363e-193	8.38493e-189
Upper neuron	CDK6	-0.340061	0.137	0.321	2.08253e-193	9.12503e-189
Upper neuron	CNTLN	-0.281499	0.154	0.341	3.78391e-192	1.65799e-187
Upper neuron	MKI67	-0.493564	0.077	0.243	9.94793e-192	4.35888e-187
Upper neuron	NXN	-0.334562	0.272	0.463	1.90365e-191	8.34123e-187
Upper neuron	EXOC6B	0.255993	0.819	0.67	2.29212e-191	1.00434e-186
Upper neuron	IQSEC1	0.265979	0.481	0.307	4.63671e-191	2.03167e-186
Upper neuron	HNRNPA2B1	-0.308406	0.452	0.621	1.70961e-190	7.49099e-186
Upper neuron	ULK4	-0.371919	0.237	0.421	4.30468e-190	1.88618e-185
Upper neuron	PTPRM	-0.398159	0.429	0.612	5.54497e-190	2.42964e-185
Upper neuron	FBN2	-0.443837	0.163	0.349	2.369e-189	1.03803e-184
Upper neuron	BMP7	-0.316269	0.104	0.279	3.03238e-189	1.3287e-184
Upper neuron	PRKDC	-0.333578	0.355	0.532	2.29261e-187	1.00455e-182
Upper neuron	BRIP1	-0.333169	0.085	0.252	1.58128e-185	6.92868e-181
Upper neuron	CNOT1	-0.279922	0.236	0.423	7.10837e-185	3.11468e-180
Upper neuron	XPR1	0.285504	0.621	0.449	8.11116e-185	3.55407e-180
Upper neuron	CACNA2D3	0.371458	0.316	0.172	2.12682e-184	9.31908e-180
Upper neuron	FLNA	-0.322867	0.183	0.365	8.78634e-184	3.84991e-179
Upper neuron	SOX4	0.271723	0.446	0.276	5.91855e-183	2.59333e-178
Upper neuron	TRPS1	-0.310524	0.218	0.403	2.39795e-181	1.05071e-176
Upper neuron	CHKA	-0.283291	0.171	0.351	2.57789e-181	1.12955e-176
Upper neuron	LAMA1	-0.344691	0.148	0.323	9.43315e-181	4.13332e-176
Upper neuron	SON	-0.270211	0.251	0.438	5.00131e-180	2.19143e-175
Upper neuron	ENSG00000286757	-0.364732	0.193	0.374	1.15177e-179	5.04671e-175
Upper neuron	RBM39	-0.274056	0.367	0.55	5.52624e-179	2.42143e-174
Upper neuron	SHISA9	0.355961	0.532	0.353	8.47768e-179	3.71466e-174
Upper neuron	MMP16	0.309403	0.51	0.343	4.23682e-177	1.85645e-172
Upper neuron	PHACTR2	-0.432634	0.198	0.376	6.07568e-177	2.66218e-172
Upper neuron	CFAP47	-0.476816	0.113	0.277	1.79933e-176	7.88411e-172
Upper neuron	HMGA2	-0.273534	0.062	0.218	5.25877e-176	2.30424e-171
Upper neuron	NCL	-0.282829	0.227	0.407	3.50318e-174	1.53499e-169
Upper neuron	LMCD1-AS1	-0.366848	0.172	0.346	4.25748e-174	1.8655e-169
Upper neuron	STAG2	-0.269648	0.215	0.397	6.07874e-174	2.66352e-169
Upper neuron	RIPK2-DT	-0.291738	0.21	0.389	1.70619e-173	7.47602e-169
Upper neuron	SORCS3	0.251616	0.304	0.162	4.44608e-172	1.94814e-167
Upper neuron	ARHGAP5	-0.265099	0.273	0.456	1.03504e-171	4.53522e-167
Upper neuron	FHIT	-0.367788	0.217	0.394	2.38973e-171	1.04711e-166
Upper neuron	CCDC138	-0.268358	0.183	0.359	7.03464e-171	3.08237e-166
Upper neuron	CHN2	0.287049	0.36	0.213	3.05289e-169	1.33768e-164
Upper neuron	FANK1	-0.262791	0.057	0.205	5.47256e-169	2.39791e-164
Upper neuron	PLAGL1	-0.313697	0.168	0.339	1.5389e-168	6.74301e-164
Upper neuron	ATXN1	0.263719	0.605	0.423	1.79356e-168	7.85882e-164
Upper neuron	SMC4	-0.250701	0.05	0.195	1.55046e-167	6.79365e-163
Upper neuron	TOP2A	-0.407663	0.057	0.204	5.24311e-167	2.29737e-162
Upper neuron	ZFYVE16	-0.276417	0.106	0.265	1.34384e-165	5.8883e-161
Upper neuron	RBPMS	-0.297279	0.145	0.312	5.26989e-165	2.30911e-160
Upper neuron	BMPR1B	-0.317946	0.105	0.265	8.78442e-165	3.84907e-160
Upper neuron	PRKCE	0.323384	0.539	0.374	2.19399e-164	9.61338e-160
Upper neuron	GOLGA4	-0.284837	0.385	0.557	3.95407e-164	1.73255e-159
Upper neuron	ZEB1	-0.324962	0.45	0.613	1.02401e-163	4.4869e-159
Upper neuron	SLC1A3	-0.309455	0.072	0.222	6.40403e-162	2.80605e-157
Upper neuron	NAP1L1	-0.289974	0.372	0.535	1.40792e-160	6.16909e-156
Upper neuron	MALAT1	-0.395835	1	1	5.49862e-160	2.40933e-155
Upper neuron	AUTS2	0.254416	0.992	0.975	8.93696e-160	3.91591e-155
Upper neuron	MMS22L	-0.265698	0.113	0.27	2.43311e-158	1.06611e-153
Upper neuron	PHF21B	-0.288417	0.241	0.411	7.15855e-158	3.13666e-153
Upper neuron	PLXNA2	0.31633	0.401	0.249	8.0099e-157	3.5097e-152
Upper neuron	TMEM164	-0.286344	0.151	0.314	1.85168e-156	8.11349e-152
Upper neuron	STAG1	-0.307908	0.491	0.631	2.32214e-156	1.01749e-151
Upper neuron	AOPEP	-0.295155	0.412	0.571	3.4778e-156	1.52387e-151
Upper neuron	ERBB4	-0.406519	0.662	0.792	7.90223e-156	3.46252e-151
Upper neuron	COBLL1	-0.412141	0.074	0.218	9.9571e-155	4.3629e-150
Upper neuron	GMDS-DT	-0.26511	0.194	0.359	6.93705e-154	3.03961e-149
Upper neuron	LRRIQ1	-0.355918	0.125	0.276	1.14077e-151	4.99853e-147
Upper neuron	AFF2	0.258776	0.469	0.312	2.58791e-151	1.13394e-146
Upper neuron	STK39	-0.535863	0.394	0.522	6.84445e-151	2.99903e-146
Upper neuron	IQCK	-0.250459	0.148	0.307	1.22106e-150	5.35034e-146
Upper neuron	TAFA2	0.387908	0.351	0.214	1.24015e-150	5.43397e-146
Upper neuron	MEGF11	0.309364	0.298	0.171	2.15319e-150	9.43463e-146
Upper neuron	NASP	-0.262294	0.213	0.377	5.35691e-150	2.34724e-145
Upper neuron	GPC3	-0.386491	0.081	0.224	3.35402e-149	1.46963e-144
Upper neuron	EVI5	-0.264554	0.3	0.463	7.50988e-148	3.2906e-143
Upper neuron	MLLT10	-0.261986	0.383	0.543	3.81444e-147	1.67137e-142
Upper neuron	SLIT2	-0.411614	0.486	0.625	1.46323e-146	6.41141e-142
Upper neuron	MT-ND1	-0.286366	0.21	0.371	3.00727e-146	1.3177e-141
Upper neuron	ITGB8	-0.279091	0.19	0.35	7.17036e-146	3.14184e-141
Upper neuron	WNT5B	-0.320753	0.134	0.285	7.69627e-146	3.37227e-141
Upper neuron	MT-CO2	-0.277575	0.203	0.366	1.06652e-145	4.67319e-141
Upper neuron	TRABD2B	-0.303739	0.077	0.217	1.15198e-144	5.04763e-140
Upper neuron	COL11A1	-0.26932	0.153	0.311	3.19401e-144	1.39952e-139
Upper neuron	SPATA5	-0.258635	0.185	0.343	8.66674e-144	3.79751e-139
Upper neuron	PBX1	0.324956	0.773	0.651	1.49569e-143	6.55366e-139
Upper neuron	ZNF423	-0.308392	0.393	0.546	2.00711e-142	8.79455e-138
Upper neuron	SEMA5A	0.298394	0.259	0.144	7.04034e-142	3.08487e-137
Upper neuron	DANT2	0.259375	0.666	0.519	1.5659e-141	6.86132e-137
Upper neuron	SIPA1L1	-0.260938	0.332	0.504	3.39311e-141	1.48676e-136
Upper neuron	RASSF8	-0.253632	0.133	0.283	1.30362e-140	5.71205e-136
Upper neuron	EYA4	-0.274714	0.074	0.21	2.0655e-140	9.05038e-136
Upper neuron	CENPE	-0.354057	0.066	0.199	2.80568e-140	1.22937e-135
Upper neuron	RSPO2	-0.449463	0.091	0.228	3.04252e-139	1.33314e-134
Upper neuron	ATRNL1	0.276103	0.6	0.443	9.76162e-139	4.27725e-134
Upper neuron	EZH2	-0.265066	0.217	0.372	8.9915e-138	3.9398e-133
Upper neuron	ASPM	-0.351032	0.063	0.192	1.95594e-137	8.57036e-133
Upper neuron	TPM1	-0.294819	0.162	0.311	3.6159e-137	1.58438e-132
Upper neuron	ALCAM	0.307469	0.341	0.209	3.73353e-137	1.63592e-132
Upper neuron	MAP4	-0.264726	0.384	0.534	3.96729e-137	1.73835e-132
Upper neuron	POLA1	-0.311359	0.232	0.384	1.8014e-136	7.89317e-132
Upper neuron	VWA3A	-0.325232	0.052	0.176	2.11087e-136	9.2492e-132
Upper neuron	CFAP70	-0.301202	0.085	0.218	6.52166e-136	2.85759e-131
Upper neuron	ENSG00000259692	-0.33113	0.327	0.477	5.29692e-135	2.32095e-130
Upper neuron	NR3C2	-0.297471	0.095	0.231	5.74508e-135	2.51732e-130
Upper neuron	LRIG1	-0.253579	0.119	0.263	7.67213e-135	3.3617e-130
Upper neuron	SLC16A10	-0.376518	0.131	0.268	2.50312e-133	1.09679e-128
Upper neuron	ZEB2	-0.307421	0.204	0.357	2.42548e-131	1.06277e-126
Upper neuron	HELLS	-0.254804	0.122	0.261	3.40813e-131	1.49334e-126
Upper neuron	SPAG17	-0.360786	0.074	0.202	2.57311e-130	1.12746e-125
Upper neuron	MAML3	0.320448	0.732	0.6	5.65945e-130	2.4798e-125
Upper neuron	SERINC5	-0.273327	0.127	0.265	1.31052e-129	5.74231e-125
Upper neuron	PIBF1	-0.251891	0.31	0.462	7.38504e-129	3.2359e-124
Upper neuron	LINC01088	-0.360885	0.064	0.187	1.38773e-128	6.08062e-124
Upper neuron	UBE3D	-0.294058	0.229	0.378	2.54651e-128	1.11581e-123
Upper neuron	ITPR1	-0.276604	0.081	0.208	8.49401e-126	3.72182e-121
Upper neuron	ETV6	-0.251454	0.162	0.308	2.67112e-125	1.1704e-120
Upper neuron	RRM2	-0.259053	0.06	0.181	6.83264e-125	2.99386e-120
Upper neuron	PDE10A	0.407117	0.521	0.385	2.63028e-124	1.15251e-119
Upper neuron	KLHL29	0.329736	0.488	0.348	5.10086e-124	2.23505e-119
Upper neuron	EPHA7	-0.656861	0.479	0.567	2.15663e-122	9.44971e-118
Upper neuron	EGFEM1P	-0.26042	0.461	0.624	8.92516e-122	3.91074e-117
Upper neuron	LEF1	-0.259858	0.212	0.362	9.01273e-122	3.94911e-117
Upper neuron	BCL2	-0.314707	0.276	0.421	2.34615e-121	1.02801e-116
Upper neuron	DPP10	0.476643	0.463	0.334	7.86904e-121	3.44798e-116
Upper neuron	ENSG00000228999	-0.430929	0.096	0.222	1.36379e-120	5.97571e-116
Upper neuron	CFAP46	-0.349168	0.082	0.204	2.83072e-120	1.24034e-115
Upper neuron	IGFBP7	-0.300837	0.051	0.165	3.80656e-119	1.66792e-114
Upper neuron	ILF3	-0.268009	0.399	0.532	6.76358e-119	2.9636e-114
Upper neuron	CLIC6	-0.266213	0.041	0.15	1.02496e-118	4.49108e-114
Upper neuron	NUCKS1	-0.264239	0.303	0.444	9.14934e-118	4.00897e-113
Upper neuron	AGBL1	-0.578869	0.103	0.227	1.23143e-114	5.39574e-110
Upper neuron	OTX2-AS1	-0.263509	0.145	0.283	1.72795e-114	7.57137e-110
Upper neuron	SPIDR	-0.257242	0.387	0.524	2.32553e-113	1.01898e-108
Upper neuron	MIR646HG	-0.351933	0.076	0.19	1.85158e-110	8.11305e-106
Upper neuron	NEAT1	-0.329122	0.174	0.312	3.08106e-110	1.35003e-105
Upper neuron	CASC9	-0.277206	0.121	0.245	4.91337e-109	2.15289e-104
Upper neuron	APCDD1	-0.283774	0.072	0.184	1.17962e-107	5.16875e-103
Upper neuron	DACH2	0.354957	0.28	0.172	2.65272e-107	1.16234e-102
Upper neuron	EGR1	-0.270111	0.165	0.295	5.44823e-107	2.38725e-102
Upper neuron	MAML2	-0.274103	0.407	0.551	1.23759e-106	5.42277e-102
Upper neuron	COLGALT2	-0.264362	0.14	0.265	2.5328e-106	1.1098e-101
Upper neuron	TSC22D1	-0.302392	0.531	0.624	9.46307e-106	4.14643e-101
Upper neuron	GREB1	-0.391108	0.287	0.403	5.20368e-104	2.2801e-99
Upper neuron	DACH1	-0.373445	0.529	0.65	4.44908e-103	1.94945e-98
Upper neuron	VCAN	-0.275287	0.311	0.445	2.21834e-100	9.72009e-96
Upper neuron	ZBTB16	-0.25382	0.176	0.298	4.60373e-98	2.01722e-93
Upper neuron	TBC1D5	-0.256271	0.516	0.631	5.03272e-97	2.20519e-92
Upper neuron	NTNG1	0.280564	0.237	0.141	1.26072e-96	5.52409e-92
Upper neuron	INPP4B	0.352018	0.238	0.146	7.00447e-96	3.06915e-91
Upper neuron	PSD3	-0.252303	0.417	0.544	1.48908e-93	6.52471e-89
Upper neuron	SNCAIP	-0.298828	0.185	0.302	1.45001e-92	6.35352e-88
Upper neuron	DNAH12	-0.305538	0.058	0.151	1.7972e-89	7.8748e-85
Upper neuron	ENSG00000243620	-0.884062	0.28	0.376	1.48849e-88	6.52212e-84
Upper neuron	NLGN1	0.276217	0.824	0.74	6.01379e-88	2.63506e-83
Upper neuron	LAMB1	-0.390693	0.173	0.28	1.33411e-87	5.84565e-83
Upper neuron	TRPM3	-0.97458	0.702	0.707	3.46061e-86	1.51634e-81
Upper neuron	GPC5	0.370124	0.225	0.138	5.29184e-86	2.31873e-81
Upper neuron	DNAH6	-0.337441	0.161	0.267	2.53459e-85	1.11058e-80
Upper neuron	ENSG00000280800	-0.49765	0.633	0.721	8.34758e-83	3.65766e-78
Upper neuron	HS6ST3	0.583699	0.373	0.272	8.83117e-83	3.86955e-78
Upper neuron	RFC3	-0.263971	0.211	0.32	3.03173e-81	1.32841e-76
Upper neuron	DGKB	-0.342758	0.256	0.373	6.74133e-80	2.95385e-75
Upper neuron	NFIB	-0.34224	0.197	0.318	1.42142e-79	6.22822e-75
Upper neuron	KAZN	0.280881	0.842	0.762	1.0002e-78	4.38259e-74
Upper neuron	SIPA1L2	0.292455	0.5	0.398	3.77045e-78	1.6521e-73
Upper neuron	TTR	-0.580231	0.111	0.203	1.11307e-74	4.87715e-70
Upper neuron	KCNQ1OT1	-0.261492	0.514	0.598	2.95633e-74	1.29538e-69
Upper neuron	SPARCL1	-0.317853	0.067	0.151	2.05264e-72	8.99406e-68
Upper neuron	LHFPL6	-0.304728	0.296	0.406	5.77044e-72	2.52843e-67
Upper neuron	CFAP299	-0.428716	0.081	0.165	6.43416e-71	2.81926e-66
Upper neuron	NCKAP5	-0.385824	0.426	0.526	9.81372e-70	4.30008e-65
Upper neuron	GALNT10	-0.296962	0.174	0.271	3.51505e-69	1.54019e-64
Upper neuron	HTR2C	-1.31272	0.23	0.311	4.37447e-68	1.91676e-63
Upper neuron	UNC5C	0.276475	0.414	0.319	2.09845e-64	9.19476e-60
Upper neuron	ST6GALNAC5	0.393279	0.424	0.346	8.70638e-64	3.81487e-59
Upper neuron	DMD	0.319392	0.606	0.535	1.21103e-62	5.30639e-58
Upper neuron	VAT1L	-0.2992	0.327	0.409	1.71063e-58	7.49546e-54
Upper neuron	ENSG00000258312	-0.292402	0.105	0.183	1.48178e-55	6.4927e-51
Upper neuron	SORCS2	-0.420191	0.402	0.469	1.8715e-53	8.20037e-49
Upper neuron	UNC5D	0.403169	0.399	0.32	2.55614e-52	1.12002e-47
Upper neuron	POU6F2	0.25738	0.188	0.124	3.53864e-52	1.55053e-47
Upper neuron	NELL2	0.263065	0.613	0.543	3.51488e-50	1.54011e-45
Upper neuron	PCDH7	0.263463	0.402	0.321	6.76611e-50	2.96471e-45
Upper neuron	ADGRL2	-0.260123	0.326	0.408	7.29547e-49	3.19666e-44
Upper neuron	PTPRG	0.265274	0.716	0.709	9.1577e-34	4.01263e-29
Upper neuron	GRM8	-0.85579	0.38	0.414	3.79308e-33	1.66202e-28
Upper neuron	PTN	-0.306222	0.22	0.281	2.3053e-32	1.01012e-27
Upper neuron	HDAC9	-0.286381	0.518	0.561	2.97936e-31	1.30547e-26
Upper neuron	ENSG00000280441	-0.328121	0.798	0.829	1.11701e-25	4.89441e-21
Upper neuron	LINC01414	-0.433853	0.497	0.479	1.24919e-22	5.47357e-18
Upper neuron	FOXP2	0.265493	0.175	0.137	1.07104e-19	4.69297e-15
Upper neuron	MEG3	0.455974	0.147	0.117	9.10887e-17	3.99123e-12
Upper neuron	ENSG00000278996	-0.378715	0.517	0.533	1.03118e-08	0.000451831
Inhibitory neuron	CSMD1	1.71646	0.519	0.133	0	0
Inhibitory neuron	NRXN1	1.60351	0.856	0.304	0	0
Inhibitory neuron	CNTNAP2	1.49719	0.74	0.392	0	0
Inhibitory neuron	ANK3	1.46675	0.865	0.362	0	0
Inhibitory neuron	ADARB2	1.42148	0.478	0.241	0	0
Inhibitory neuron	DSCAM	1.37195	0.484	0.161	0	0
Inhibitory neuron	NEGR1	1.37128	0.621	0.236	0	0
Inhibitory neuron	PCDH9	1.33451	0.711	0.385	0	0
Inhibitory neuron	NRXN3	1.31346	0.568	0.367	0	0
Inhibitory neuron	CCSER1	1.27573	0.845	0.489	0	0
Inhibitory neuron	RALYL	1.24042	0.531	0.132	0	0
Inhibitory neuron	MYT1L	1.21752	0.707	0.138	0	0
Inhibitory neuron	PTPRD	1.1856	0.901	0.685	0	0
Inhibitory neuron	SYT1	1.15281	0.812	0.442	0	0
Inhibitory neuron	ROBO1	1.13355	0.708	0.445	0	0
Inhibitory neuron	CADM2	1.13349	0.732	0.405	0	0
Inhibitory neuron	NALF1	1.12089	0.834	0.452	0	0
Inhibitory neuron	FGF14	1.11954	0.678	0.262	0	0
Inhibitory neuron	GRIA2	1.1163	0.665	0.132	0	0
Inhibitory neuron	SGCZ	1.11512	0.292	0.057	0	0
Inhibitory neuron	GRIA4	1.10531	0.563	0.154	0	0
Inhibitory neuron	OPCML	1.06123	0.611	0.272	0	0
Inhibitory neuron	GALNTL6	1.04987	0.451	0.17	0	0
Inhibitory neuron	IQCJ-SCHIP1	1.04444	0.411	0.142	0	0
Inhibitory neuron	ROBO2	1.03808	0.606	0.365	0	0
Inhibitory neuron	FOXP2	1.02249	0.37	0.126	0	0
Inhibitory neuron	XKR4	1.01824	0.669	0.196	0	0
Inhibitory neuron	GRIK2	1.01016	0.596	0.234	0	0
Inhibitory neuron	CELF4	1.00992	0.633	0.145	0	0
Inhibitory neuron	PPFIA2	1.00497	0.717	0.222	0	0
Inhibitory neuron	CACNA2D3	1.00342	0.455	0.161	0	0
Inhibitory neuron	NCAM2	0.991553	0.506	0.208	0	0
Inhibitory neuron	PDE4B	0.959309	0.581	0.217	0	0
Inhibitory neuron	MDGA2	0.937278	0.691	0.369	0	0
Inhibitory neuron	LRRC7	0.916227	0.715	0.312	0	0
Inhibitory neuron	PTPRN2	0.915557	0.885	0.529	0	0
Inhibitory neuron	NYAP2	0.915309	0.489	0.082	0	0
Inhibitory neuron	NTM	0.911455	0.7	0.334	0	0
Inhibitory neuron	NCAM1	0.8984	0.867	0.466	0	0
Inhibitory neuron	ANK2	0.897176	0.82	0.444	0	0
Inhibitory neuron	RASGEF1B	0.896627	0.409	0.11	0	0
Inhibitory neuron	CACNA1E	0.887333	0.576	0.172	0	0
Inhibitory neuron	NRG3	0.886827	0.841	0.644	0	0
Inhibitory neuron	GRIN2B	0.885547	0.622	0.194	0	0
Inhibitory neuron	RUNX1T1	0.885413	0.578	0.229	0	0
Inhibitory neuron	SLC8A1	0.880063	0.712	0.307	0	0
Inhibitory neuron	RIMS2	0.861622	0.736	0.404	0	0
Inhibitory neuron	ADGRB3	0.859888	0.815	0.504	0	0
Inhibitory neuron	ENSG00000239268	0.855545	0.565	0.214	0	0
Inhibitory neuron	DLG2	0.848789	0.798	0.535	0	0
Inhibitory neuron	SNHG14	0.847653	0.955	0.837	0	0
Inhibitory neuron	ERC2	0.844741	0.793	0.443	0	0
Inhibitory neuron	RIMS1	0.839273	0.647	0.214	0	0
Inhibitory neuron	KCNH7	0.837957	0.574	0.187	0	0
Inhibitory neuron	UNC79	0.828968	0.659	0.18	0	0
Inhibitory neuron	SGIP1	0.820915	0.633	0.169	0	0
Inhibitory neuron	LSAMP	0.818705	0.895	0.763	0	0
Inhibitory neuron	TMEM178B	0.815372	0.808	0.452	0	0
Inhibitory neuron	DCX	0.796794	0.676	0.24	0	0
Inhibitory neuron	FRMD5	0.794001	0.721	0.359	0	0
Inhibitory neuron	SLC35F3	0.776875	0.395	0.18	0	0
Inhibitory neuron	KIRREL3	0.773628	0.483	0.206	0	0
Inhibitory neuron	CSMD3	0.771108	0.474	0.16	0	0
Inhibitory neuron	SYN3	0.766509	0.447	0.106	0	0
Inhibitory neuron	HECW1	0.764839	0.551	0.137	0	0
Inhibitory neuron	CACNA1C	0.762904	0.774	0.403	0	0
Inhibitory neuron	GABRB3	0.758333	0.668	0.22	0	0
Inhibitory neuron	ENSG00000224363	0.7391	0.632	0.306	0	0
Inhibitory neuron	FRMD4A	0.738454	0.849	0.58	0	0
Inhibitory neuron	ATP8A2	0.734063	0.55	0.147	0	0
Inhibitory neuron	KCNB2	0.731306	0.492	0.157	0	0
Inhibitory neuron	GRIA1	0.729853	0.564	0.241	0	0
Inhibitory neuron	NEDD4L	0.725585	0.704	0.335	0	0
Inhibitory neuron	MARCHF1	0.722696	0.694	0.356	0	0
Inhibitory neuron	KCND2	0.722167	0.59	0.287	0	0
Inhibitory neuron	LRFN5	0.715392	0.502	0.203	0	0
Inhibitory neuron	SOX4	0.711811	0.553	0.267	0	0
Inhibitory neuron	NKAIN2	0.696036	0.383	0.18	0	0
Inhibitory neuron	RAB3C	0.694351	0.497	0.119	0	0
Inhibitory neuron	CACNA1B	0.694143	0.585	0.155	0	0
Inhibitory neuron	GRM5	0.693971	0.38	0.082	0	0
Inhibitory neuron	CNTN5	0.693357	0.303	0.146	0	0
Inhibitory neuron	LINC01122	0.691289	0.473	0.138	0	0
Inhibitory neuron	STMN2	0.689915	0.487	0.107	0	0
Inhibitory neuron	PDE4D	0.688745	0.701	0.418	0	0
Inhibitory neuron	KCNIP4	0.68865	0.321	0.144	0	0
Inhibitory neuron	DNM3	0.684725	0.626	0.231	0	0
Inhibitory neuron	SEMA6D	0.681908	0.504	0.261	0	0
Inhibitory neuron	MGAT4C	0.680528	0.323	0.094	0	0
Inhibitory neuron	PLCL1	0.680111	0.465	0.165	0	0
Inhibitory neuron	DOCK4	0.676095	0.689	0.362	0	0
Inhibitory neuron	CNTNAP5	0.673996	0.403	0.118	0	0
Inhibitory neuron	MAPT	0.673248	0.589	0.172	0	0
Inhibitory neuron	CADPS	0.672252	0.608	0.311	0	0
Inhibitory neuron	DCLK1	0.671113	0.819	0.437	0	0
Inhibitory neuron	UNC13C	0.660927	0.239	0.081	0	0
Inhibitory neuron	ANKS1B	0.659644	0.696	0.395	0	0
Inhibitory neuron	CNTN1	0.652058	0.531	0.173	0	0
Inhibitory neuron	CDH8	0.651514	0.277	0.105	0	0
Inhibitory neuron	DAB1	0.649684	0.657	0.488	0	0
Inhibitory neuron	CTNNA2	0.645873	0.901	0.586	0	0
Inhibitory neuron	AKAP6	0.641444	0.751	0.348	0	0
Inhibitory neuron	KCNMA1	0.639727	0.522	0.178	0	0
Inhibitory neuron	TENM1	0.639546	0.368	0.113	0	0
Inhibitory neuron	SCN2A	0.638607	0.475	0.086	0	0
Inhibitory neuron	RGS7	0.637159	0.585	0.24	0	0
Inhibitory neuron	NFASC	0.636503	0.62	0.205	0	0
Inhibitory neuron	SORBS2	0.631229	0.719	0.431	0	0
Inhibitory neuron	LRRTM4	0.623814	0.714	0.514	0	0
Inhibitory neuron	GRID2	0.622339	0.563	0.339	0	0
Inhibitory neuron	NRG1	0.620056	0.481	0.235	0	0
Inhibitory neuron	TAFA1	0.610199	0.262	0.084	0	0
Inhibitory neuron	NOVA1	0.608375	0.549	0.376	0	0
Inhibitory neuron	RELN	0.602085	0.297	0.109	0	0
Inhibitory neuron	GAD1	0.599467	0.232	0.048	0	0
Inhibitory neuron	NXPH1	0.599279	0.229	0.061	0	0
Inhibitory neuron	EPHA6	0.580808	0.299	0.12	0	0
Inhibitory neuron	PCLO	0.579281	0.738	0.456	0	0
Inhibitory neuron	DLGAP1	0.57523	0.783	0.602	0	0
Inhibitory neuron	PHACTR1	0.573293	0.629	0.323	0	0
Inhibitory neuron	VAV3	0.569771	0.333	0.103	0	0
Inhibitory neuron	MACROD2	0.569024	0.661	0.418	0	0
Inhibitory neuron	TAFA2	0.567877	0.401	0.209	0	0
Inhibitory neuron	PTCHD4	0.567625	0.369	0.181	0	0
Inhibitory neuron	AFF3	0.567034	0.725	0.406	0	0
Inhibitory neuron	ALK	0.566229	0.264	0.081	0	0
Inhibitory neuron	LUZP2	0.561214	0.253	0.074	0	0
Inhibitory neuron	KCNQ3	0.557777	0.493	0.245	0	0
Inhibitory neuron	PTPRO	0.555657	0.54	0.227	0	0
Inhibitory neuron	EBF1	0.550899	0.363	0.19	0	0
Inhibitory neuron	DNER	0.549643	0.485	0.191	0	0
Inhibitory neuron	SPOCK3	0.549346	0.264	0.043	0	0
Inhibitory neuron	FRY	0.54854	0.522	0.197	0	0
Inhibitory neuron	PHACTR3	0.546796	0.415	0.087	0	0
Inhibitory neuron	GALNT13	0.537485	0.468	0.225	0	0
Inhibitory neuron	DLGAP2	0.532657	0.346	0.096	0	0
Inhibitory neuron	RYR2	0.532621	0.322	0.123	0	0
Inhibitory neuron	KHDRBS2	0.531149	0.61	0.366	0	0
Inhibitory neuron	MIR137HG	0.530112	0.291	0.053	0	0
Inhibitory neuron	SNAP91	0.523741	0.529	0.195	0	0
Inhibitory neuron	KALRN	0.523147	0.873	0.624	0	0
Inhibitory neuron	EDIL3	0.522988	0.373	0.127	0	0
Inhibitory neuron	FGF12	0.522529	0.447	0.211	0	0
Inhibitory neuron	LINC01322	0.521544	0.289	0.049	0	0
Inhibitory neuron	HIVEP3	0.516113	0.542	0.233	0	0
Inhibitory neuron	GAP43	0.513742	0.448	0.157	0	0
Inhibitory neuron	COPG2	0.512438	0.823	0.681	0	0
Inhibitory neuron	ZFPM2	0.511348	0.35	0.196	0	0
Inhibitory neuron	NMNAT2	0.509617	0.495	0.156	0	0
Inhibitory neuron	GRID1	0.5079	0.459	0.167	0	0
Inhibitory neuron	MAP2	0.505012	0.893	0.682	0	0
Inhibitory neuron	NBEA	0.504764	0.891	0.768	0	0
Inhibitory neuron	ENOX1	0.504328	0.506	0.266	0	0
Inhibitory neuron	PBX1	0.503254	0.825	0.646	0	0
Inhibitory neuron	ANKRD36C	0.501815	0.698	0.437	0	0
Inhibitory neuron	CLASP2	0.497356	0.794	0.563	0	0
Inhibitory neuron	NSG2	0.49635	0.386	0.065	0	0
Inhibitory neuron	CELF2	0.495822	0.781	0.638	0	0
Inhibitory neuron	CA10	0.495139	0.267	0.09	0	0
Inhibitory neuron	GNAO1	0.493157	0.52	0.199	0	0
Inhibitory neuron	GPHN	0.48972	0.888	0.703	0	0
Inhibitory neuron	ARPP21	0.488263	0.238	0.048	0	0
Inhibitory neuron	PLXNA4	0.487974	0.358	0.121	0	0
Inhibitory neuron	PAG1	0.487919	0.279	0.116	0	0
Inhibitory neuron	CACNA2D1	0.487712	0.516	0.289	0	0
Inhibitory neuron	PCSK2	0.486204	0.268	0.07	0	0
Inhibitory neuron	PAK5	0.480986	0.465	0.151	0	0
Inhibitory neuron	DSCAML1	0.478838	0.486	0.24	0	0
Inhibitory neuron	DCC	0.476812	0.699	0.455	0	0
Inhibitory neuron	RBFOX3	0.475567	0.454	0.135	0	0
Inhibitory neuron	RBFOX2	0.47508	0.805	0.572	0	0
Inhibitory neuron	KIF5C	0.471191	0.616	0.363	0	0
Inhibitory neuron	CDH13	0.470197	0.231	0.071	0	0
Inhibitory neuron	SPOCK1	0.468532	0.358	0.192	0	0
Inhibitory neuron	PLPPR1	0.466839	0.379	0.134	0	0
Inhibitory neuron	ADGRB1	0.460186	0.224	0.044	0	0
Inhibitory neuron	APBA1	0.458777	0.466	0.168	0	0
Inhibitory neuron	THSD7A	0.457605	0.422	0.223	0	0
Inhibitory neuron	DGKI	0.454152	0.555	0.268	0	0
Inhibitory neuron	NOL4	0.449854	0.398	0.128	0	0
Inhibitory neuron	NELL1	0.443947	0.221	0.072	0	0
Inhibitory neuron	MTSS1	0.443646	0.536	0.245	0	0
Inhibitory neuron	PPP3CA	0.442495	0.665	0.419	0	0
Inhibitory neuron	NRXN2	0.440641	0.456	0.155	0	0
Inhibitory neuron	TNIK	0.440333	0.677	0.412	0	0
Inhibitory neuron	FSTL5	0.440159	0.253	0.072	0	0
Inhibitory neuron	SRRM4	0.439573	0.437	0.126	0	0
Inhibitory neuron	ATP9A	0.435842	0.552	0.262	0	0
Inhibitory neuron	MAGI2	0.435004	0.847	0.644	0	0
Inhibitory neuron	AUTS2	0.434341	0.993	0.975	0	0
Inhibitory neuron	CAMTA1	0.434026	0.856	0.681	0	0
Inhibitory neuron	GRIP1	0.432878	0.798	0.615	0	0
Inhibitory neuron	THSD7B	0.432418	0.223	0.066	0	0
Inhibitory neuron	CACNA1D	0.430237	0.358	0.104	0	0
Inhibitory neuron	GABRB1	0.429357	0.274	0.068	0	0
Inhibitory neuron	CPEB3	0.429054	0.42	0.132	0	0
Inhibitory neuron	KIDINS220	0.426009	0.608	0.335	0	0
Inhibitory neuron	GAD2	0.425473	0.194	0.017	0	0
Inhibitory neuron	MTUS2	0.422196	0.375	0.175	0	0
Inhibitory neuron	SNTG1	0.421773	0.32	0.153	0	0
Inhibitory neuron	SRRM3	0.42173	0.382	0.093	0	0
Inhibitory neuron	SEZ6L	0.419739	0.449	0.157	0	0
Inhibitory neuron	EPB41L1	0.419259	0.418	0.135	0	0
Inhibitory neuron	DPYD	0.418266	0.292	0.109	0	0
Inhibitory neuron	SORBS1	0.417449	0.454	0.182	0	0
Inhibitory neuron	PCDH15	0.411819	0.241	0.094	0	0
Inhibitory neuron	TMEFF2	0.406494	0.264	0.067	0	0
Inhibitory neuron	GNG2	0.405117	0.474	0.213	0	0
Inhibitory neuron	ZNF804B	0.40489	0.134	0.041	0	0
Inhibitory neuron	NDST3	0.404274	0.266	0.091	0	0
Inhibitory neuron	RGS6	0.39418	0.193	0.069	0	0
Inhibitory neuron	ELAVL3	0.393723	0.392	0.123	0	0
Inhibitory neuron	MYCBP2	0.393608	0.655	0.41	0	0
Inhibitory neuron	GABBR2	0.39206	0.377	0.102	0	0
Inhibitory neuron	KIAA1549L	0.391306	0.445	0.19	0	0
Inhibitory neuron	DPYSL3	0.388625	0.537	0.285	0	0
Inhibitory neuron	FNBP1L	0.388254	0.695	0.473	0	0
Inhibitory neuron	CPE	0.387872	0.46	0.206	0	0
Inhibitory neuron	ZNF385D	0.386975	0.346	0.171	0	0
Inhibitory neuron	UNC13A	0.381403	0.35	0.082	0	0
Inhibitory neuron	SLC44A5	0.381362	0.479	0.299	0	0
Inhibitory neuron	ZNF804A	0.380429	0.362	0.192	0	0
Inhibitory neuron	SPTAN1	0.379355	0.672	0.464	0	0
Inhibitory neuron	ANKRD36	0.37843	0.657	0.446	0	0
Inhibitory neuron	CELF5	0.374848	0.372	0.109	0	0
Inhibitory neuron	STXBP1	0.374099	0.451	0.19	0	0
Inhibitory neuron	COPG2IT1	0.370845	0.48	0.288	0	0
Inhibitory neuron	FRMPD4	0.370757	0.226	0.059	0	0
Inhibitory neuron	ASIC2	0.370496	0.246	0.101	0	0
Inhibitory neuron	DPYSL2	0.369934	0.612	0.383	0	0
Inhibitory neuron	CACNA1A	0.369594	0.461	0.244	0	0
Inhibitory neuron	SLC1A2	0.368602	0.415	0.162	0	0
Inhibitory neuron	FTX	0.367767	0.896	0.786	0	0
Inhibitory neuron	BASP1	0.366825	0.55	0.304	0	0
Inhibitory neuron	CHD5	0.360833	0.29	0.056	0	0
Inhibitory neuron	SOX11	0.359927	0.48	0.292	0	0
Inhibitory neuron	RTN4	0.358406	0.674	0.446	0	0
Inhibitory neuron	KIF21B	0.35821	0.348	0.1	0	0
Inhibitory neuron	ENSG00000286736	0.357446	0.263	0.047	0	0
Inhibitory neuron	KLHL1	0.357336	0.168	0.036	0	0
Inhibitory neuron	ARFGEF3	0.357301	0.37	0.141	0	0
Inhibitory neuron	ENSG00000258410	0.356372	0.363	0.16	0	0
Inhibitory neuron	PRSS12	0.35198	0.153	0.034	0	0
Inhibitory neuron	CERS6	0.351077	0.69	0.495	0	0
Inhibitory neuron	CTIF	0.350306	0.522	0.278	0	0
Inhibitory neuron	SYT16	0.349893	0.275	0.054	0	0
Inhibitory neuron	CRMP1	0.349097	0.478	0.228	0	0
Inhibitory neuron	OTUD7A	0.34573	0.429	0.198	0	0
Inhibitory neuron	SH3GL3	0.345064	0.28	0.054	0	0
Inhibitory neuron	MIAT	0.342952	0.575	0.297	0	0
Inhibitory neuron	FUT9	0.342227	0.443	0.249	0	0
Inhibitory neuron	BRINP1	0.340557	0.231	0.071	0	0
Inhibitory neuron	REEP1	0.340532	0.323	0.091	0	0
Inhibitory neuron	PDZD2	0.339752	0.342	0.182	0	0
Inhibitory neuron	TNRC6C	0.339366	0.607	0.401	0	0
Inhibitory neuron	CHSY3	0.338864	0.217	0.07	0	0
Inhibitory neuron	BRINP3	0.338231	0.222	0.079	0	0
Inhibitory neuron	SHANK2	0.337036	0.621	0.375	0	0
Inhibitory neuron	SLIT1	0.336908	0.343	0.142	0	0
Inhibitory neuron	GPR158	0.336701	0.241	0.055	0	0
Inhibitory neuron	NALCN	0.335834	0.27	0.061	0	0
Inhibitory neuron	GDAP1	0.334221	0.416	0.198	0	0
Inhibitory neuron	DOCK3	0.33248	0.848	0.666	0	0
Inhibitory neuron	ARHGAP21	0.332291	0.604	0.424	0	0
Inhibitory neuron	STXBP5	0.329932	0.519	0.311	0	0
Inhibitory neuron	KSR2	0.328142	0.347	0.128	0	0
Inhibitory neuron	SLC4A10	0.32604	0.474	0.251	0	0
Inhibitory neuron	LHFPL3	0.325444	0.3	0.142	0	0
Inhibitory neuron	IGSF21	0.325302	0.298	0.136	0	0
Inhibitory neuron	TRIM9	0.324848	0.327	0.106	0	0
Inhibitory neuron	DIP2C	0.324327	0.835	0.682	0	0
Inhibitory neuron	XKR6	0.321303	0.662	0.473	0	0
Inhibitory neuron	HERC1	0.317916	0.634	0.422	0	0
Inhibitory neuron	PAK3	0.316815	0.682	0.483	0	0
Inhibitory neuron	BMPR2	0.316245	0.623	0.419	0	0
Inhibitory neuron	CEP170	0.315634	0.588	0.375	0	0
Inhibitory neuron	CCDC88A	0.314856	0.606	0.414	0	0
Inhibitory neuron	GRIN3A	0.313532	0.144	0.029	0	0
Inhibitory neuron	SH3PXD2A	0.31334	0.412	0.2	0	0
Inhibitory neuron	TTC3	0.312906	0.803	0.639	0	0
Inhibitory neuron	RTN3	0.31286	0.539	0.328	0	0
Inhibitory neuron	SLC38A1	0.312827	0.518	0.285	0	0
Inhibitory neuron	PCNX2	0.312592	0.537	0.329	0	0
Inhibitory neuron	LHX9	0.311557	0.163	0.022	0	0
Inhibitory neuron	MYO5A	0.310781	0.54	0.325	0	0
Inhibitory neuron	PPM1E	0.310336	0.58	0.37	0	0
Inhibitory neuron	TANC2	0.310235	0.646	0.436	0	0
Inhibitory neuron	LINC00632	0.310117	0.469	0.289	0	0
Inhibitory neuron	RALGPS1	0.307324	0.466	0.251	0	0
Inhibitory neuron	BCL11A	0.305149	0.278	0.111	0	0
Inhibitory neuron	ENSG00000287042	0.303909	0.337	0.145	0	0
Inhibitory neuron	RAPGEF4	0.300969	0.282	0.103	0	0
Inhibitory neuron	ST7	0.299809	0.334	0.129	0	0
Inhibitory neuron	SMPD3	0.299774	0.288	0.082	0	0
Inhibitory neuron	ANKRD44	0.299269	0.364	0.159	0	0
Inhibitory neuron	SCN3B	0.299085	0.282	0.073	0	0
Inhibitory neuron	NEXMIF	0.298069	0.427	0.22	0	0
Inhibitory neuron	RYR3	0.297265	0.34	0.179	0	0
Inhibitory neuron	JAKMIP2	0.294893	0.484	0.288	0	0
Inhibitory neuron	KCNJ6	0.294734	0.226	0.045	0	0
Inhibitory neuron	PGM2L1	0.293685	0.291	0.106	0	0
Inhibitory neuron	LINC01210	0.292575	0.128	0.006	0	0
Inhibitory neuron	SYN2	0.291806	0.299	0.121	0	0
Inhibitory neuron	GPR137C	0.291432	0.419	0.23	0	0
Inhibitory neuron	TRIO	0.291278	0.863	0.735	0	0
Inhibitory neuron	ATCAY	0.290128	0.287	0.079	0	0
Inhibitory neuron	SVOP	0.289387	0.248	0.044	0	0
Inhibitory neuron	RGS17	0.288892	0.372	0.182	0	0
Inhibitory neuron	MTMR7	0.287494	0.372	0.162	0	0
Inhibitory neuron	ARHGEF12	0.286342	0.579	0.397	0	0
Inhibitory neuron	ENSG00000274422	0.285606	0.369	0.193	0	0
Inhibitory neuron	APC	0.284523	0.543	0.355	0	0
Inhibitory neuron	DNAJC6	0.284395	0.315	0.127	0	0
Inhibitory neuron	EML6	0.283713	0.253	0.107	0	0
Inhibitory neuron	NRCAM	0.281463	0.589	0.374	0	0
Inhibitory neuron	SCN8A	0.280578	0.435	0.25	0	0
Inhibitory neuron	SBK1	0.278489	0.302	0.106	0	0
Inhibitory neuron	KIZ	0.277125	0.171	0.062	0	0
Inhibitory neuron	ELAVL2	0.275591	0.329	0.155	0	0
Inhibitory neuron	CHD3	0.274434	0.342	0.171	0	0
Inhibitory neuron	SHANK1	0.274013	0.361	0.165	0	0
Inhibitory neuron	SLC8A3	0.268788	0.213	0.049	0	0
Inhibitory neuron	RCAN2	0.265474	0.29	0.142	0	0
Inhibitory neuron	STXBP5-AS1	0.264555	0.184	0.042	0	0
Inhibitory neuron	EVL	0.263901	0.531	0.346	0	0
Inhibitory neuron	INA	0.263483	0.233	0.049	0	0
Inhibitory neuron	TMOD2	0.263353	0.235	0.055	0	0
Inhibitory neuron	TUBA1A	0.263171	0.347	0.186	0	0
Inhibitory neuron	STMN4	0.262506	0.234	0.064	0	0
Inhibitory neuron	KIF5A	0.262099	0.278	0.094	0	0
Inhibitory neuron	SPTBN4	0.261347	0.248	0.068	0	0
Inhibitory neuron	FMN2	0.260972	0.516	0.312	0	0
Inhibitory neuron	STXBP5L	0.258018	0.386	0.209	0	0
Inhibitory neuron	MAPRE2	0.258004	0.393	0.208	0	0
Inhibitory neuron	MACO1	0.257745	0.333	0.147	0	0
Inhibitory neuron	GABRA2	0.256403	0.171	0.035	0	0
Inhibitory neuron	SPHKAP	0.255667	0.144	0.023	0	0
Inhibitory neuron	CTTNBP2	0.254504	0.31	0.142	0	0
Inhibitory neuron	PCDH10	0.253898	0.198	0.05	0	0
Inhibitory neuron	KCNQ2	0.253781	0.27	0.088	0	0
Inhibitory neuron	POU2F2	0.252084	0.234	0.07	0	0
Inhibitory neuron	PRKAR2B	0.25193	0.27	0.097	0	0
Inhibitory neuron	GABRB2	0.251472	0.173	0.045	0	0
Inhibitory neuron	NOTCH2NLC	-0.266172	0.087	0.27	0	0
Inhibitory neuron	ZFP36L1	-0.281965	0.071	0.25	0	0
Inhibitory neuron	SUCLG2	-0.283666	0.101	0.298	0	0
Inhibitory neuron	CDC14A	-0.301173	0.123	0.325	0	0
Inhibitory neuron	RFX2	-0.305932	0.135	0.324	0	0
Inhibitory neuron	OSBPL1A	-0.311303	0.264	0.463	0	0
Inhibitory neuron	AP3B1	-0.320465	0.226	0.435	0	0
Inhibitory neuron	SMAD3	-0.321017	0.153	0.364	0	0
Inhibitory neuron	SPATA6	-0.321236	0.144	0.355	0	0
Inhibitory neuron	KIF13A	-0.323691	0.195	0.392	0	0
Inhibitory neuron	SRRM2	-0.324523	0.533	0.716	0	0
Inhibitory neuron	HNRNPC	-0.329959	0.48	0.679	0	0
Inhibitory neuron	DYNC2H1	-0.332124	0.277	0.472	0	0
Inhibitory neuron	SH3D19	-0.333982	0.233	0.435	0	0
Inhibitory neuron	UST	-0.342551	0.177	0.369	0	0
Inhibitory neuron	FAT1	-0.342803	0.2	0.433	0	0
Inhibitory neuron	SIPA1L1	-0.348634	0.305	0.509	0	0
Inhibitory neuron	TANC1	-0.349864	0.13	0.325	0	0
Inhibitory neuron	CEMIP2	-0.351131	0.227	0.425	0	0
Inhibitory neuron	PLEKHA7	-0.352923	0.157	0.354	0	0
Inhibitory neuron	CDK6	-0.360623	0.137	0.325	0	0
Inhibitory neuron	CECR2	-0.361937	0.301	0.518	0	0
Inhibitory neuron	CLYBL	-0.366839	0.141	0.35	0	0
Inhibitory neuron	DOCK1	-0.377605	0.153	0.416	0	0
Inhibitory neuron	GULP1	-0.378655	0.236	0.472	0	0
Inhibitory neuron	TCF4	-0.380727	0.398	0.633	0	0
Inhibitory neuron	LINC01515	-0.382074	0.114	0.322	0	0
Inhibitory neuron	AFF1	-0.382539	0.178	0.424	0	0
Inhibitory neuron	PLEKHG1	-0.384341	0.225	0.452	0	0
Inhibitory neuron	NHSL1	-0.400877	0.249	0.5	0	0
Inhibitory neuron	ENSG00000257060	-0.401445	0.182	0.38	0	0
Inhibitory neuron	STK3	-0.406614	0.16	0.435	0	0
Inhibitory neuron	CDK14	-0.407477	0.517	0.715	0	0
Inhibitory neuron	CHD7	-0.41153	0.445	0.667	0	0
Inhibitory neuron	CACHD1	-0.412166	0.546	0.72	0	0
Inhibitory neuron	SDC2	-0.412274	0.159	0.383	0	0
Inhibitory neuron	ENSG00000258631	-0.417495	0.161	0.359	0	0
Inhibitory neuron	PARD3	-0.41894	0.591	0.798	0	0
Inhibitory neuron	NOTCH2	-0.421275	0.123	0.397	0	0
Inhibitory neuron	YAP1	-0.422974	0.147	0.443	0	0
Inhibitory neuron	PTPRM	-0.423929	0.423	0.616	0	0
Inhibitory neuron	TCF7L1	-0.430894	0.147	0.407	0	0
Inhibitory neuron	PTPN13	-0.436789	0.239	0.513	0	0
Inhibitory neuron	RFX3	-0.440703	0.664	0.78	0	0
Inhibitory neuron	NAALADL2	-0.44225	0.273	0.478	0	0
Inhibitory neuron	LTBP1	-0.443223	0.173	0.399	0	0
Inhibitory neuron	ENSG00000286757	-0.451239	0.152	0.38	0	0
Inhibitory neuron	PLCH1	-0.452567	0.36	0.623	0	0
Inhibitory neuron	FNDC3B	-0.455925	0.324	0.589	0	0
Inhibitory neuron	ADAMTS6	-0.462249	0.166	0.366	0	0
Inhibitory neuron	PLXDC2	-0.464253	0.374	0.577	0	0
Inhibitory neuron	AKAP13	-0.465339	0.349	0.632	0	0
Inhibitory neuron	MYO10	-0.475069	0.204	0.492	0	0
Inhibitory neuron	UTRN	-0.478242	0.267	0.562	0	0
Inhibitory neuron	TLE4	-0.479841	0.409	0.6	0	0
Inhibitory neuron	GLI2	-0.48706	0.186	0.461	0	0
Inhibitory neuron	HYDIN	-0.488286	0.161	0.363	0	0
Inhibitory neuron	ZBTB20	-0.489513	0.368	0.593	0	0
Inhibitory neuron	LMX1A	-0.498435	0.132	0.34	0	0
Inhibitory neuron	RAD51B	-0.502041	0.378	0.646	0	0
Inhibitory neuron	TEAD1	-0.513935	0.368	0.66	0	0
Inhibitory neuron	LPP	-0.521496	0.448	0.707	0	0
Inhibitory neuron	FBN2	-0.522859	0.144	0.354	0	0
Inhibitory neuron	MT-ND5	-0.535807	0.733	0.876	0	0
Inhibitory neuron	SDK2	-0.540337	0.398	0.642	0	0
Inhibitory neuron	COL4A6	-0.545338	0.163	0.443	0	0
Inhibitory neuron	PDLIM5	-0.555213	0.191	0.515	0	0
Inhibitory neuron	PRDM16	-0.555974	0.188	0.445	0	0
Inhibitory neuron	MYO1E	-0.556334	0.166	0.449	0	0
Inhibitory neuron	WWOX	-0.560951	0.526	0.732	0	0
Inhibitory neuron	BOC	-0.56298	0.159	0.456	0	0
Inhibitory neuron	ZNRF3	-0.567636	0.221	0.525	0	0
Inhibitory neuron	STK33	-0.568067	0.265	0.592	0	0
Inhibitory neuron	ROR1	-0.573223	0.219	0.476	0	0
Inhibitory neuron	PDZRN3	-0.581656	0.211	0.413	0	0
Inhibitory neuron	KIAA1217	-0.583562	0.256	0.547	0	0
Inhibitory neuron	MT-RNR2	-0.598771	0.973	0.989	0	0
Inhibitory neuron	SOX6	-0.601498	0.241	0.546	0	0
Inhibitory neuron	SLIT2	-0.604493	0.403	0.632	0	0
Inhibitory neuron	VCL	-0.606793	0.277	0.509	0	0
Inhibitory neuron	ZNF521	-0.610892	0.41	0.689	0	0
Inhibitory neuron	TMEM132C	-0.61188	0.115	0.324	0	0
Inhibitory neuron	MT-CO1	-0.643346	0.56	0.803	0	0
Inhibitory neuron	MSI2	-0.657455	0.728	0.938	0	0
Inhibitory neuron	SHROOM3	-0.663374	0.262	0.597	0	0
Inhibitory neuron	MT-RNR1	-0.678473	0.974	0.99	0	0
Inhibitory neuron	PARD3B	-0.691995	0.344	0.657	0	0
Inhibitory neuron	MID1	-0.724481	0.415	0.651	0	0
Inhibitory neuron	PALLD	-0.73613	0.281	0.584	0	0
Inhibitory neuron	FGFR2	-0.736923	0.255	0.59	0	0
Inhibitory neuron	MECOM	-0.745127	0.187	0.436	0	0
Inhibitory neuron	SULF1	-0.7466	0.238	0.442	0	0
Inhibitory neuron	PAX3	-0.752658	0.193	0.444	0	0
Inhibitory neuron	FBXL7	-0.759819	0.392	0.72	0	0
Inhibitory neuron	COL4A5	-0.781905	0.238	0.655	0	0
Inhibitory neuron	GLI3	-0.803919	0.252	0.628	0	0
Inhibitory neuron	PRTG	-0.815957	0.245	0.614	0	0
Inhibitory neuron	SYNE2	-0.826739	0.391	0.749	0	0
Inhibitory neuron	ADGRV1	-0.952401	0.313	0.686	0	0
Inhibitory neuron	GLIS3	-0.954954	0.265	0.574	0	0
Inhibitory neuron	NFIA	-1.00787	0.336	0.576	0	0
Inhibitory neuron	PLEKHA6	0.256114	0.477	0.296	6.2435e-308	2.73571e-303
Inhibitory neuron	RBM47	-0.489557	0.152	0.341	1.2358e-306	5.41491e-302
Inhibitory neuron	DCDC1	-0.404938	0.159	0.347	1.26582e-305	5.54643e-301
Inhibitory neuron	FGFR1	-0.301582	0.184	0.378	2.04833e-305	8.97517e-301
Inhibitory neuron	VIM	-0.295941	0.085	0.259	7.77224e-305	3.40556e-300
Inhibitory neuron	CELSR1	-0.289934	0.106	0.287	9.40198e-305	4.11966e-300
Inhibitory neuron	GRK3	0.294614	0.414	0.249	5.68179e-304	2.48959e-299
Inhibitory neuron	SOX5	-0.311386	0.547	0.748	1.33108e-303	5.83238e-299
Inhibitory neuron	PHF14	0.28503	0.68	0.508	1.81897e-303	7.97018e-299
Inhibitory neuron	ENSG00000243620	-1.09441	0.211	0.382	1.82344e-303	7.98975e-299
Inhibitory neuron	SSH2	0.26557	0.54	0.357	2.9113e-301	1.27565e-296
Inhibitory neuron	MAST2	0.254942	0.497	0.318	1.51833e-299	6.65287e-295
Inhibitory neuron	MICAL3	0.257732	0.503	0.324	6.35722e-299	2.78554e-294
Inhibitory neuron	MT-ND4	-0.413229	0.599	0.759	2.58796e-296	1.13396e-291
Inhibitory neuron	CNN3	-0.276919	0.139	0.322	4.14937e-295	1.81813e-290
Inhibitory neuron	FBXL17	0.309818	0.707	0.549	4.28118e-295	1.87589e-290
Inhibitory neuron	PDE1A	0.383695	0.354	0.197	2.59379e-292	1.13652e-287
Inhibitory neuron	MT-ND6	-0.447667	0.587	0.75	2.75287e-292	1.20623e-287
Inhibitory neuron	GPC6	-0.437467	0.625	0.784	4.29392e-292	1.88147e-287
Inhibitory neuron	TRPS1	-0.309415	0.216	0.407	4.72638e-292	2.07096e-287
Inhibitory neuron	AASS	-0.265191	0.122	0.302	3.42541e-290	1.50091e-285
Inhibitory neuron	LAMA1	-0.350575	0.147	0.327	1.38125e-289	6.05223e-285
Inhibitory neuron	EEF1A1	-0.385619	0.265	0.446	2.58482e-289	1.13259e-284
Inhibitory neuron	COLEC12	-0.421432	0.127	0.302	1.66863e-288	7.31145e-284
Inhibitory neuron	NTNG1	0.511125	0.268	0.138	3.02484e-287	1.32539e-282
Inhibitory neuron	IGF2BP3	-0.329868	0.402	0.578	1.00311e-285	4.39531e-281
Inhibitory neuron	EPHA7	-0.711359	0.431	0.572	9.62564e-285	4.21767e-280
Inhibitory neuron	CFAP44	-0.290722	0.105	0.276	4.71989e-284	2.06812e-279
Inhibitory neuron	PCAT1	-0.484796	0.16	0.339	1.38572e-282	6.0718e-278
Inhibitory neuron	NXN	-0.323865	0.28	0.466	1.4984e-280	6.56556e-276
Inhibitory neuron	FAM13A	-0.287746	0.227	0.415	1.90061e-280	8.32792e-276
Inhibitory neuron	DIAPH3	-0.429438	0.113	0.28	2.03144e-279	8.90115e-275
Inhibitory neuron	CMIP	0.255492	0.685	0.508	7.37608e-279	3.23198e-274
Inhibitory neuron	IL1RAPL1	0.515709	0.533	0.367	3.59519e-278	1.57531e-273
Inhibitory neuron	TOX	0.451378	0.504	0.345	6.77186e-278	2.96723e-273
Inhibitory neuron	ADGRA3	-0.281375	0.256	0.444	5.38664e-276	2.36026e-271
Inhibitory neuron	BARD1	-0.25833	0.083	0.246	4.84834e-271	2.1244e-266
Inhibitory neuron	ULK4	-0.349893	0.245	0.424	2.85465e-270	1.25082e-265
Inhibitory neuron	MPDZ	-0.270142	0.291	0.478	4.90255e-270	2.14815e-265
Inhibitory neuron	SLC25A13	-0.255996	0.138	0.311	9.91874e-269	4.34609e-264
Inhibitory neuron	DNAH11	-0.439872	0.111	0.276	1.91466e-268	8.38946e-264
Inhibitory neuron	CADM1	0.371087	0.701	0.558	2.65397e-268	1.16289e-263
Inhibitory neuron	DNAH7	-0.484914	0.176	0.349	2.71799e-268	1.19094e-263
Inhibitory neuron	ROR2	-0.395458	0.172	0.346	3.35544e-268	1.47025e-263
Inhibitory neuron	CFAP54	-0.480663	0.135	0.303	2.56241e-267	1.12277e-262
Inhibitory neuron	PIP5K1B	-0.402078	0.151	0.321	4.15397e-266	1.82014e-261
Inhibitory neuron	WLS	-0.32292	0.218	0.396	5.93661e-266	2.60124e-261
Inhibitory neuron	PLAGL1	-0.317877	0.17	0.342	1.02111e-264	4.4742e-260
Inhibitory neuron	ADAMTS9	-0.291869	0.091	0.25	9.77703e-263	4.284e-258
Inhibitory neuron	TTC28	-0.292109	0.829	0.904	3.65985e-262	1.60363e-257
Inhibitory neuron	RMST	-0.649579	0.701	0.788	3.056e-261	1.33905e-256
Inhibitory neuron	LINC01572	-0.30435	0.161	0.331	3.82881e-261	1.67767e-256
Inhibitory neuron	ADAMTS12	-0.329366	0.096	0.255	5.72807e-260	2.50987e-255
Inhibitory neuron	BMP7	-0.286459	0.116	0.282	5.9844e-260	2.62219e-255
Inhibitory neuron	CENPF	-0.539604	0.12	0.279	1.03301e-259	4.52635e-255
Inhibitory neuron	CDH2	-0.418765	0.646	0.752	2.55033e-259	1.11748e-254
Inhibitory neuron	TJP1	-0.260287	0.277	0.462	7.21236e-258	3.16024e-253
Inhibitory neuron	AGAP1	0.265697	0.897	0.809	1.57751e-257	6.91219e-253
Inhibitory neuron	MYO16	0.300028	0.358	0.21	7.31166e-257	3.20375e-252
Inhibitory neuron	LINC01876	-0.449721	0.452	0.602	5.41389e-256	2.3722e-251
Inhibitory neuron	TENM3	-0.427693	0.675	0.782	8.15409e-256	3.57288e-251
Inhibitory neuron	KDM3A	-0.34509	0.241	0.412	8.83978e-256	3.87333e-251
Inhibitory neuron	RIPK2-DT	-0.277751	0.215	0.392	1.19306e-255	5.22763e-251
Inhibitory neuron	MIR924HG	-0.502209	0.135	0.296	1.29405e-254	5.67015e-250
Inhibitory neuron	NES	-0.252277	0.09	0.247	2.93641e-254	1.28665e-249
Inhibitory neuron	FUS	-0.274994	0.365	0.538	1.03316e-253	4.52702e-249
Inhibitory neuron	TLK1	-0.278857	0.307	0.484	3.40152e-253	1.49044e-248
Inhibitory neuron	HSP90B1	-0.287031	0.228	0.403	4.71113e-252	2.06428e-247
Inhibitory neuron	KANK1	-0.316358	0.178	0.349	7.24842e-251	3.17604e-246
Inhibitory neuron	FZD3	-0.285303	0.392	0.56	1.48643e-250	6.5131e-246
Inhibitory neuron	ASTN2	0.337201	0.421	0.268	2.81245e-250	1.23233e-245
Inhibitory neuron	CPNE4	0.450859	0.236	0.119	7.77661e-250	3.40748e-245
Inhibitory neuron	ENSG00000230021	-0.328454	0.247	0.42	1.38741e-249	6.07922e-245
Inhibitory neuron	CEP83	-0.272631	0.173	0.342	3.31513e-249	1.45259e-244
Inhibitory neuron	ENSG00000271860	0.382222	0.379	0.231	3.19136e-248	1.39836e-243
Inhibitory neuron	FGF13	0.286907	0.617	0.435	2.45062e-246	1.07379e-241
Inhibitory neuron	TRPM3	-0.933819	0.627	0.712	2.46118e-246	1.07841e-241
Inhibitory neuron	DLG1	-0.275517	0.401	0.573	1.8753e-244	8.21699e-240
Inhibitory neuron	PREX2	-0.265087	0.111	0.27	3.69889e-243	1.62074e-238
Inhibitory neuron	CDH10	0.269592	0.176	0.08	1.88001e-241	8.23766e-237
Inhibitory neuron	FHIT	-0.356188	0.229	0.396	1.89641e-241	8.30949e-237
Inhibitory neuron	MKI67	-0.463735	0.097	0.245	2.06377e-240	9.04281e-236
Inhibitory neuron	CFAP47	-0.43563	0.124	0.279	3.19363e-240	1.39935e-235
Inhibitory neuron	SOBP	0.366153	0.561	0.418	1.38713e-238	6.07797e-234
Inhibitory neuron	SOX2-OT	-0.832426	0.294	0.445	1.41362e-238	6.19405e-234
Inhibitory neuron	TRABD2B	-0.316617	0.075	0.22	1.50995e-238	6.61615e-234
Inhibitory neuron	GUCY1A2	0.271157	0.358	0.214	6.32188e-238	2.77006e-233
Inhibitory neuron	MT-CYB	-0.320046	0.384	0.555	4.54145e-237	1.98993e-232
Inhibitory neuron	LINC01473	-0.284365	0.34	0.513	1.50278e-234	6.58471e-230
Inhibitory neuron	FLNA	-0.298542	0.204	0.368	4.22536e-233	1.85143e-228
Inhibitory neuron	MT-CO3	-0.284644	0.269	0.438	2.72331e-231	1.19327e-226
Inhibitory neuron	EPHA5	0.281445	0.264	0.141	1.43543e-230	6.28964e-226
Inhibitory neuron	PRELID2	-0.29114	0.122	0.275	3.14017e-230	1.37593e-225
Inhibitory neuron	PABPC1	-0.27183	0.283	0.449	2.29858e-229	1.00717e-224
Inhibitory neuron	MAP1B	0.337638	0.928	0.872	5.30795e-229	2.32578e-224
Inhibitory neuron	ZFHX3	0.470283	0.631	0.539	1.0073e-228	4.41369e-224
Inhibitory neuron	CCDC144NL-AS1	0.320001	0.46	0.311	8.03782e-228	3.52193e-223
Inhibitory neuron	SPATA17	-0.347203	0.119	0.267	4.91771e-225	2.15479e-220
Inhibitory neuron	HMGA2	-0.251287	0.079	0.22	2.39737e-224	1.05046e-219
Inhibitory neuron	PTPRZ1	-0.444319	0.351	0.502	4.58045e-224	2.00701e-219
Inhibitory neuron	ZNF704	0.268496	0.53	0.379	5.70818e-224	2.50115e-219
Inhibitory neuron	COLGALT2	-0.296215	0.12	0.269	8.48216e-224	3.71663e-219
Inhibitory neuron	ITGB8	-0.275061	0.193	0.353	3.42149e-223	1.49919e-218
Inhibitory neuron	ZMAT4	0.430006	0.259	0.143	2.43717e-220	1.06789e-215
Inhibitory neuron	LINGO2	0.556189	0.522	0.379	4.387e-220	1.92225e-215
Inhibitory neuron	MIR99AHG	-0.498241	0.663	0.735	3.36308e-219	1.4736e-214
Inhibitory neuron	WDR49	-0.373677	0.108	0.251	2.7981e-218	1.22604e-213
Inhibitory neuron	IQGAP2	-0.282298	0.148	0.3	3.23688e-218	1.41831e-213
Inhibitory neuron	ILDR2	-0.258702	0.137	0.289	8.28727e-218	3.63123e-213
Inhibitory neuron	GREB1	-0.41293	0.257	0.407	8.30991e-218	3.64115e-213
Inhibitory neuron	APCDD1	-0.319293	0.058	0.187	9.58606e-218	4.20032e-213
Inhibitory neuron	DACH1	-0.395998	0.494	0.655	3.57766e-217	1.56762e-212
Inhibitory neuron	ATRNL1	0.278367	0.597	0.44	6.98682e-217	3.06142e-212
Inhibitory neuron	PHACTR2	-0.354354	0.216	0.378	2.68539e-216	1.17666e-211
Inhibitory neuron	AHI1	-0.254957	0.312	0.477	1.00584e-213	4.40728e-209
Inhibitory neuron	BRIP1	-0.291029	0.111	0.254	1.32114e-213	5.78882e-209
Inhibitory neuron	BACH2	0.275073	0.668	0.514	1.51542e-213	6.64014e-209
Inhibitory neuron	ZRANB3	-0.250719	0.245	0.404	1.73412e-212	7.59837e-208
Inhibitory neuron	NLGN1	0.370083	0.836	0.738	4.52988e-209	1.98486e-204
Inhibitory neuron	KITLG	0.264449	0.11	0.042	1.55177e-208	6.7994e-204
Inhibitory neuron	TOP2A	-0.388947	0.076	0.206	2.12748e-208	9.32196e-204
Inhibitory neuron	EBF3	0.281513	0.221	0.114	3.24914e-207	1.42368e-202
Inhibitory neuron	LRRC4C	0.256489	0.432	0.28	1.55748e-205	6.82442e-201
Inhibitory neuron	LDLRAD3	-0.270478	0.336	0.5	1.72592e-203	7.56247e-199
Inhibitory neuron	LMCD1-AS1	-0.317208	0.198	0.348	5.19934e-203	2.27819e-198
Inhibitory neuron	PAM	0.420017	0.653	0.544	5.93524e-203	2.60064e-198
Inhibitory neuron	MT-ATP6	-0.30341	0.298	0.453	1.02911e-202	4.50926e-198
Inhibitory neuron	DIAPH2	-0.250729	0.19	0.342	4.15499e-202	1.82059e-197
Inhibitory neuron	CFAP43	-0.410133	0.125	0.261	9.00993e-197	3.94788e-192
Inhibitory neuron	HNRNPA2B1	-0.251988	0.487	0.623	1.02862e-196	4.50712e-192
Inhibitory neuron	NAP1L1	-0.255073	0.391	0.537	1.25678e-196	5.50684e-192
Inhibitory neuron	RSPO2	-0.429655	0.099	0.23	7.15125e-196	3.13346e-191
Inhibitory neuron	TPM1	-0.302083	0.173	0.314	1.19142e-195	5.22046e-191
Inhibitory neuron	PRKG1	-0.264725	0.491	0.649	1.08311e-193	4.74585e-189
Inhibitory neuron	RBPMS	-0.255424	0.169	0.314	2.33693e-193	1.02397e-188
Inhibitory neuron	GALNT10	-0.347071	0.137	0.275	1.33243e-192	5.83832e-188
Inhibitory neuron	ERBB4	-0.294525	0.675	0.794	1.57349e-191	6.89458e-187
Inhibitory neuron	PLXNA2	0.259228	0.383	0.247	1.10955e-189	4.8617e-185
Inhibitory neuron	WNT5B	-0.291155	0.15	0.288	1.98626e-186	8.70319e-182
Inhibitory neuron	PKNOX2	-0.279399	0.41	0.554	2.04165e-185	8.94591e-181
Inhibitory neuron	WDPCP	-0.349421	0.389	0.524	1.57499e-184	6.90111e-180
Inhibitory neuron	NCKAP5	-0.557399	0.396	0.53	1.11806e-183	4.89901e-179
Inhibitory neuron	GPC3	-0.341024	0.099	0.226	1.7735e-182	7.77093e-178
Inhibitory neuron	EYA4	-0.257569	0.087	0.212	1.80254e-182	7.89818e-178
Inhibitory neuron	ZNF423	-0.284933	0.412	0.548	6.71509e-182	2.94235e-177
Inhibitory neuron	FAT3	0.393643	0.725	0.596	2.72396e-179	1.19356e-174
Inhibitory neuron	PBX3	0.473106	0.555	0.446	1.27225e-177	5.57464e-173
Inhibitory neuron	LINC01088	-0.35246	0.074	0.189	1.10728e-175	4.85177e-171
Inhibitory neuron	LRRIQ1	-0.313715	0.148	0.278	1.15504e-174	5.06102e-170
Inhibitory neuron	SLC1A3	-0.276688	0.101	0.223	3.83522e-171	1.68048e-166
Inhibitory neuron	CENPE	-0.332661	0.084	0.2	1.91793e-170	8.40381e-166
Inhibitory neuron	BMPR1B	-0.25828	0.137	0.266	6.42857e-169	2.81681e-164
Inhibitory neuron	ASPM	-0.329902	0.08	0.193	2.39252e-167	1.04833e-162
Inhibitory neuron	MIR646HG	-0.356221	0.079	0.192	1.36322e-166	5.9732e-162
Inhibitory neuron	NR3C2	-0.258458	0.11	0.233	4.42444e-166	1.93866e-161
Inhibitory neuron	STK39	-0.42843	0.414	0.524	6.3277e-163	2.77261e-158
Inhibitory neuron	CADPS2	-0.311843	0.194	0.33	1.12938e-162	4.9486e-158
Inhibitory neuron	IMMP2L	-0.319137	0.458	0.58	1.23405e-162	5.40723e-158
Inhibitory neuron	CFAP70	-0.262672	0.105	0.22	3.64657e-158	1.59782e-153
Inhibitory neuron	PLCB1	0.499905	0.737	0.644	4.67912e-158	2.05025e-153
Inhibitory neuron	PRKDC	-0.250915	0.411	0.532	4.31562e-157	1.89097e-152
Inhibitory neuron	CASC15	-0.263965	0.63	0.745	4.46034e-157	1.95439e-152
Inhibitory neuron	LGR4	-0.262353	0.174	0.3	1.15885e-155	5.07775e-151
Inhibitory neuron	CFAP46	-0.321596	0.095	0.205	6.8088e-153	2.98341e-148
Inhibitory neuron	SLIT3	-0.293505	0.211	0.342	1.28208e-152	5.61768e-148
Inhibitory neuron	COBLL1	-0.350128	0.106	0.219	1.06931e-151	4.6854e-147
Inhibitory neuron	GRM7	0.342647	0.352	0.235	5.17428e-150	2.26721e-145
Inhibitory neuron	TENM2	0.59109	0.743	0.682	7.1729e-150	3.14295e-145
Inhibitory neuron	AGBL1	-0.528852	0.117	0.228	3.21497e-144	1.4087e-139
Inhibitory neuron	CLSTN2	0.297159	0.381	0.265	3.74099e-140	1.63919e-135
Inhibitory neuron	UBE3D	-0.255153	0.258	0.379	4.41073e-139	1.93265e-134
Inhibitory neuron	NKAIN3	0.316913	0.617	0.498	5.31667e-137	2.32961e-132
Inhibitory neuron	SPAG17	-0.318796	0.099	0.203	2.07344e-135	9.0852e-131
Inhibitory neuron	KIF26B	0.269654	0.345	0.241	1.66742e-133	7.30614e-129
Inhibitory neuron	TSC22D1	-0.266519	0.535	0.626	1.07743e-132	4.72099e-128
Inhibitory neuron	MEIS2	0.512006	0.464	0.358	1.33613e-132	5.85454e-128
Inhibitory neuron	IGFBP7	-0.270424	0.071	0.166	1.67606e-132	7.34398e-128
Inhibitory neuron	ENSG00000280800	-0.544725	0.635	0.723	2.98745e-131	1.30901e-126
Inhibitory neuron	SGO1-AS1	-0.256658	0.084	0.181	6.83367e-127	2.99431e-122
Inhibitory neuron	SNCAIP	-0.284551	0.194	0.304	3.88478e-126	1.70219e-121
Inhibitory neuron	ENSG00000228999	-0.391272	0.122	0.223	6.51003e-125	2.8525e-120
Inhibitory neuron	ENSG00000258312	-0.336564	0.089	0.185	2.13297e-124	9.34604e-120
Inhibitory neuron	LDB2	0.310702	0.448	0.341	8.3509e-124	3.65912e-119
Inhibitory neuron	SDK1	0.517501	0.687	0.62	1.43618e-123	6.29291e-119
Inhibitory neuron	NEAT1	-0.26663	0.196	0.314	3.60823e-123	1.58102e-118
Inhibitory neuron	DPP6	0.262547	0.32	0.215	5.17594e-123	2.26794e-118
Inhibitory neuron	VWA3A	-0.259831	0.084	0.177	7.37259e-121	3.23045e-116
Inhibitory neuron	BCL2	-0.27662	0.314	0.422	6.62825e-120	2.9043e-115
Inhibitory neuron	ZFHX4	-0.289877	0.584	0.662	5.22734e-110	2.29046e-105
Inhibitory neuron	CDH4	0.26041	0.401	0.298	4.1976e-109	1.83926e-104
Inhibitory neuron	DGKB	-0.321667	0.268	0.374	3.89744e-108	1.70774e-103
Inhibitory neuron	SPARCL1	-0.32355	0.072	0.152	1.80059e-101	7.88963e-97
Inhibitory neuron	DNAH12	-0.275825	0.073	0.152	2.00165e-100	8.77065e-96
Inhibitory neuron	VAT1L	-0.301249	0.319	0.411	7.37374e-100	3.23095e-95
Inhibitory neuron	QKI	-0.264058	0.531	0.629	3.33564e-98	1.46158e-93
Inhibitory neuron	DNAH6	-0.29622	0.178	0.269	2.40975e-96	1.05588e-91
Inhibitory neuron	PCDH7	0.335981	0.408	0.319	2.67623e-96	1.17265e-91
Inhibitory neuron	FIGN	0.284194	0.457	0.374	1.84653e-94	8.09094e-90
Inhibitory neuron	MAST4	0.336111	0.336	0.254	1.38605e-90	6.07326e-86
Inhibitory neuron	TMEM132D	-0.346232	0.133	0.217	2.08061e-90	9.11663e-86
Inhibitory neuron	DTNA	0.266315	0.492	0.413	5.78124e-90	2.53317e-85
Inhibitory neuron	LHFPL6	-0.305974	0.315	0.407	2.15404e-88	9.43837e-84
Inhibitory neuron	GPC5	0.447722	0.207	0.137	8.61386e-88	3.77434e-83
Inhibitory neuron	ENSG00000227681	0.251066	0.462	0.379	1.59512e-79	6.98932e-75
Inhibitory neuron	DPP10	0.302228	0.417	0.334	3.0237e-77	1.32489e-72
Inhibitory neuron	SLC16A10	-0.260984	0.19	0.267	4.7161e-77	2.06645e-72
Inhibitory neuron	SORCS2	-0.397944	0.408	0.47	2.04344e-74	8.95373e-70
Inhibitory neuron	LAMB1	-0.288116	0.204	0.281	9.54696e-73	4.18319e-68
Inhibitory neuron	NHS	-0.254585	0.405	0.474	7.09615e-70	3.10932e-65
Inhibitory neuron	SAMD5	0.271612	0.533	0.463	6.43355e-69	2.81899e-64
Inhibitory neuron	RNF220	0.458976	0.265	0.203	2.81838e-62	1.23493e-57
Inhibitory neuron	ENSG00000280441	-0.343082	0.8	0.829	9.36233e-60	4.10229e-55
Inhibitory neuron	CFAP299	-0.36164	0.106	0.165	5.16494e-57	2.26312e-52
Inhibitory neuron	HTR2C	-0.870717	0.271	0.311	1.74848e-37	7.66133e-33
Inhibitory neuron	GRM8	-0.782477	0.391	0.415	4.77794e-36	2.09355e-31
Inhibitory neuron	ENSG00000253693	0.255627	0.126	0.091	3.5876e-34	1.57198e-29
Inhibitory neuron	SHISA9	-0.267572	0.313	0.362	4.74193e-34	2.07777e-29
Inhibitory neuron	PATJ	-0.312138	0.328	0.373	4.04244e-32	1.77127e-27
Inhibitory neuron	MEG3	0.349257	0.152	0.116	6.54195e-32	2.86648e-27
Inhibitory neuron	TTR	-0.404932	0.174	0.201	9.85282e-18	4.31721e-13
Inhibitory neuron	ENSG00000278996	-0.309697	0.522	0.534	1.7696e-12	7.75387e-08
Inhibitory neuron	LRP1B	-0.319588	0.599	0.587	7.9021e-11	3.46246e-06
Inhibitory neuron	TCF7L2	0.421446	0.536	0.598	7.71665e-09	0.000338121
Inhibitory neuron	ENSG00000241956	0.429975	0.235	0.217	9.43024e-08	0.00413205
CPN	NRG1	1.92344	0.583	0.229	0	0
CPN	GALNTL6	1.2367	0.358	0.175	0	0
CPN	NRXN1	1.21147	0.669	0.313	0	0
CPN	CNTNAP2	1.14169	0.661	0.396	0	0
CPN	CNTN5	1.14167	0.343	0.143	0	0
CPN	GRIK2	1.03976	0.534	0.236	0	0
CPN	CELF4	1.03255	0.492	0.152	0	0
CPN	CACNA2D1	0.997836	0.542	0.287	0	0
CPN	PCDH9	0.950117	0.646	0.388	0	0
CPN	ANK3	0.924293	0.663	0.373	0	0
CPN	THSD7B	0.922361	0.22	0.066	0	0
CPN	RELN	0.895371	0.354	0.105	0	0
CPN	RALYL	0.881988	0.387	0.14	0	0
CPN	NXPH1	0.875309	0.212	0.061	0	0
CPN	NALF1	0.864533	0.707	0.458	0	0
CPN	CNTNAP5	0.83975	0.343	0.12	0	0
CPN	PTPRD	0.796188	0.83	0.689	0	0
CPN	EBF1	0.778808	0.408	0.187	0	0
CPN	DCC	0.774736	0.708	0.454	0	0
CPN	MYT1L	0.764612	0.452	0.151	0	0
CPN	SEMA6D	0.76116	0.514	0.26	0	0
CPN	MARCHF1	0.754164	0.624	0.359	0	0
CPN	CADM2	0.751128	0.611	0.411	0	0
CPN	CCSER1	0.745103	0.707	0.496	0	0
CPN	CSMD3	0.728039	0.362	0.165	0	0
CPN	KIRREL3	0.712993	0.398	0.21	0	0
CPN	ZNF385D	0.686145	0.347	0.17	0	0
CPN	DSCAML1	0.685656	0.453	0.241	0	0
CPN	KHDRBS2	0.684876	0.552	0.369	0	0
CPN	FSTL5	0.684258	0.234	0.073	0	0
CPN	ADARB2	0.678188	0.405	0.244	0	0
CPN	GRIA2	0.663293	0.438	0.143	0	0
CPN	XKR4	0.642899	0.498	0.205	0	0
CPN	DCX	0.635609	0.549	0.246	0	0
CPN	EYS	0.630036	0.183	0.061	0	0
CPN	PTPRO	0.610871	0.467	0.23	0	0
CPN	SYT1	0.601485	0.675	0.449	0	0
CPN	KCNB2	0.585436	0.386	0.162	0	0
CPN	CADPS	0.574933	0.563	0.312	0	0
CPN	HECW1	0.554604	0.414	0.144	0	0
CPN	MDGA2	0.550311	0.543	0.376	0	0
CPN	EPHA6	0.550057	0.26	0.122	0	0
CPN	ANK2	0.541901	0.651	0.453	0	0
CPN	CA10	0.537627	0.23	0.092	0	0
CPN	RUNX1T1	0.536789	0.457	0.235	0	0
CPN	PTPRN2	0.534223	0.734	0.537	0	0
CPN	PPFIA2	0.526952	0.508	0.233	0	0
CPN	GRIA4	0.525177	0.336	0.166	0	0
CPN	AKAP6	0.524637	0.606	0.355	0	0
CPN	FSTL4	0.523316	0.236	0.091	0	0
CPN	RIMS2	0.523206	0.631	0.409	0	0
CPN	GABRB3	0.520413	0.517	0.227	0	0
CPN	SLC35F3	0.515946	0.34	0.183	0	0
CPN	NCAM1	0.505244	0.749	0.472	0	0
CPN	PLXNA4	0.502295	0.292	0.124	0	0
CPN	NRCAM	0.498951	0.606	0.372	0	0
CPN	RIMS1	0.49863	0.471	0.223	0	0
CPN	FGF14	0.498566	0.472	0.273	0	0
CPN	THSD7A	0.49673	0.413	0.223	0	0
CPN	ZNF804A	0.494711	0.377	0.191	0	0
CPN	STMN2	0.492412	0.374	0.112	0	0
CPN	UNC79	0.480048	0.466	0.189	0	0
CPN	RBFOX3	0.476365	0.346	0.141	0	0
CPN	CNTN1	0.474562	0.382	0.181	0	0
CPN	KALRN	0.467071	0.813	0.627	0	0
CPN	SGIP1	0.465371	0.432	0.18	0	0
CPN	ERC2	0.465111	0.669	0.449	0	0
CPN	SEZ6L	0.461201	0.36	0.161	0	0
CPN	SRRM4	0.454667	0.393	0.128	0	0
CPN	ADGRB3	0.450813	0.701	0.51	0	0
CPN	NFASC	0.450447	0.472	0.213	0	0
CPN	TMEM178B	0.449761	0.648	0.46	0	0
CPN	FRMD5	0.44506	0.57	0.367	0	0
CPN	SOX4	0.43565	0.471	0.271	0	0
CPN	KIF5C	0.434404	0.574	0.365	0	0
CPN	PCDH15	0.430615	0.214	0.095	0	0
CPN	ZNF804B	0.428853	0.127	0.041	0	0
CPN	UNC13C	0.428498	0.205	0.082	0	0
CPN	CACNA1B	0.427724	0.419	0.163	0	0
CPN	SNHG14	0.423148	0.895	0.84	0	0
CPN	NEDD4L	0.418183	0.554	0.343	0	0
CPN	KCNH7	0.414878	0.389	0.196	0	0
CPN	MAPT	0.414555	0.418	0.181	0	0
CPN	ENOX1	0.40488	0.436	0.269	0	0
CPN	ATP8A2	0.404055	0.372	0.157	0	0
CPN	EDIL3	0.403233	0.308	0.13	0	0
CPN	RASGEF1B	0.402399	0.267	0.117	0	0
CPN	SLC8A1	0.399739	0.493	0.319	0	0
CPN	GAP43	0.398734	0.376	0.16	0	0
CPN	STXBP5L	0.398697	0.373	0.209	0	0
CPN	DCLK1	0.394391	0.656	0.445	0	0
CPN	LRRC7	0.391869	0.518	0.322	0	0
CPN	RAB3C	0.389647	0.331	0.128	0	0
CPN	CACNA1E	0.384916	0.365	0.183	0	0
CPN	CTNNA2	0.382563	0.786	0.592	0	0
CPN	DOCK4	0.382338	0.559	0.369	0	0
CPN	LUZP2	0.376845	0.205	0.076	0	0
CPN	SYN3	0.374042	0.255	0.116	0	0
CPN	ELAVL2	0.361954	0.331	0.155	0	0
CPN	LINC01122	0.358308	0.298	0.148	0	0
CPN	DPYSL3	0.356609	0.486	0.287	0	0
CPN	DNER	0.35534	0.361	0.197	0	0
CPN	SRRM3	0.352057	0.314	0.096	0	0
CPN	DNM3	0.347505	0.415	0.242	0	0
CPN	FRY	0.347431	0.394	0.204	0	0
CPN	EBF3	0.342487	0.263	0.111	0	0
CPN	LHFPL3	0.339697	0.282	0.143	0	0
CPN	NMNAT2	0.334715	0.36	0.163	0	0
CPN	PLCL1	0.333317	0.325	0.172	0	0
CPN	NYAP2	0.333165	0.266	0.094	0	0
CPN	CLASP2	0.330737	0.718	0.567	0	0
CPN	DPF3	0.32915	0.236	0.091	0	0
CPN	SNAP91	0.327633	0.405	0.201	0	0
CPN	ENSG00000283982	0.327236	0.288	0.131	0	0
CPN	CAMK4	0.320803	0.311	0.154	0	0
CPN	KCNC2	0.314892	0.18	0.06	0	0
CPN	PLPPR1	0.312861	0.289	0.139	0	0
CPN	GDAP1	0.306535	0.374	0.2	0	0
CPN	STXBP1	0.30188	0.389	0.193	0	0
CPN	TMEFF2	0.297122	0.189	0.071	0	0
CPN	ST18	0.294381	0.211	0.07	0	0
CPN	CRMP1	0.293914	0.427	0.23	0	0
CPN	OTUD7A	0.28916	0.374	0.2	0	0
CPN	CPE	0.287621	0.393	0.209	0	0
CPN	SORBS1	0.285601	0.349	0.187	0	0
CPN	PAK5	0.27947	0.337	0.158	0	0
CPN	CSMD1	0.278043	0.294	0.145	0	0
CPN	PTPRR	0.274754	0.147	0.048	0	0
CPN	ELAVL3	0.27436	0.305	0.127	0	0
CPN	TRIM9	0.274154	0.249	0.11	0	0
CPN	ATP9A	0.266216	0.441	0.268	0	0
CPN	UNC13A	0.263787	0.266	0.086	0	0
CPN	NSG2	0.258335	0.236	0.073	0	0
CPN	PHACTR3	0.254937	0.241	0.096	0	0
CPN	NOL4	0.253801	0.28	0.134	0	0
CPN	YAP1	-0.279625	0.235	0.438	0	0
CPN	NOTCH2	-0.302072	0.189	0.393	0	0
CPN	PDLIM5	-0.352188	0.308	0.509	0	0
CPN	SHROOM3	-0.393666	0.373	0.592	0	0
CPN	ZNF521	-0.39493	0.508	0.684	0	0
CPN	CACHD1	-0.40777	0.551	0.72	0	0
CPN	KIAA1217	-0.407812	0.343	0.543	0	0
CPN	WWOX	-0.418238	0.567	0.73	0	0
CPN	GLI3	-0.42175	0.4	0.62	0	0
CPN	PRTG	-0.462283	0.38	0.608	0	0
CPN	FGFR2	-0.465448	0.35	0.585	0	0
CPN	PALLD	-0.467079	0.384	0.579	0	0
CPN	PARD3B	-0.473191	0.449	0.652	0	0
CPN	PRDM16	-0.493618	0.221	0.444	0	0
CPN	COL4A5	-0.499917	0.372	0.649	0	0
CPN	SYNE2	-0.513154	0.559	0.74	0	0
CPN	GLIS3	-0.635776	0.36	0.57	0	0
CPN	ATP8A1	0.311455	0.437	0.268	4.72324e-308	2.06958e-303
CPN	ENSG00000239268	0.378679	0.383	0.223	2.50466e-306	1.09747e-301
CPN	COL4A6	-0.373726	0.245	0.439	3.27182e-301	1.43361e-296
CPN	UTRN	-0.315728	0.359	0.557	4.49012e-297	1.96744e-292
CPN	HIVEP3	0.295079	0.4	0.24	1.12413e-296	4.92559e-292
CPN	FRMD4A	0.368735	0.735	0.586	3.26214e-296	1.42937e-291
CPN	ANKS1B	0.374772	0.565	0.401	7.2925e-294	3.19535e-289
CPN	GNG2	0.258001	0.374	0.219	4.79939e-291	2.10295e-286
CPN	PLCH1	-0.296082	0.421	0.62	1.58008e-290	6.92344e-286
CPN	GRIN2B	0.348751	0.359	0.208	8.79981e-289	3.85581e-284
CPN	MYO10	-0.308873	0.3	0.487	5.12079e-284	2.24378e-279
CPN	RGS7	0.306076	0.412	0.249	7.33938e-284	3.21589e-279
CPN	KCND2	0.408636	0.461	0.294	2.81258e-283	1.23239e-278
CPN	RAD51B	-0.324061	0.464	0.642	7.42781e-283	3.25464e-278
CPN	NEGR1	0.544693	0.397	0.248	1.49449e-281	6.54842e-277
CPN	STK33	-0.31083	0.404	0.584	3.55297e-278	1.55681e-273
CPN	CADM1	0.499775	0.684	0.558	2.43171e-277	1.0655e-272
CPN	HYDIN	-0.427831	0.19	0.362	2.67061e-275	1.17018e-270
CPN	TCF7L1	-0.298123	0.221	0.403	6.42814e-275	2.81662e-270
CPN	ADGRV1	-0.492335	0.508	0.676	3.13146e-274	1.37211e-269
CPN	LRFN5	0.327752	0.358	0.211	1.91405e-272	8.3868e-268
CPN	NTM	0.522223	0.495	0.345	1.08976e-269	4.77501e-265
CPN	SOX6	-0.315137	0.357	0.54	3.7629e-268	1.64879e-263
CPN	DLGAP2	0.27246	0.217	0.103	3.89427e-268	1.70635e-263
CPN	FNDC3B	-0.299865	0.408	0.585	3.90483e-266	1.71098e-261
CPN	LPP	-0.295584	0.53	0.703	6.37817e-266	2.79472e-261
CPN	WLS	-0.307585	0.22	0.397	9.21875e-264	4.03938e-259
CPN	PCBP3	0.292268	0.268	0.142	2.4267e-263	1.06331e-258
CPN	MTSS1	0.259772	0.405	0.252	4.05771e-263	1.77797e-258
CPN	PLEKHA7	-0.306087	0.185	0.353	6.65792e-260	2.9173e-255
CPN	AUTS2	0.269277	0.988	0.975	2.53725e-259	1.11175e-254
CPN	ASTN2	0.487277	0.411	0.269	5.94546e-258	2.60512e-253
CPN	GPHN	0.305502	0.817	0.706	3.33137e-257	1.45971e-252
CPN	BOC	-0.305805	0.265	0.45	2.08392e-256	9.13112e-252
CPN	BASP1	0.25117	0.468	0.308	6.5423e-256	2.86664e-251
CPN	CAMTA1	0.298428	0.799	0.684	3.01904e-254	1.32285e-249
CPN	PDZRN3	-0.461334	0.248	0.411	1.55319e-253	6.80562e-249
CPN	NCAM2	0.450478	0.357	0.215	1.91737e-249	8.40132e-245
CPN	DAB1	0.461909	0.629	0.489	3.21324e-249	1.40794e-244
CPN	PTPRM	-0.357074	0.444	0.615	3.2289e-249	1.41481e-244
CPN	LTBP1	-0.337968	0.226	0.396	4.72152e-249	2.06883e-244
CPN	KCNIP4	0.542134	0.268	0.146	9.51875e-249	4.17083e-244
CPN	MGAT4C	0.753134	0.206	0.101	1.34261e-247	5.8829e-243
CPN	FAT1	-0.253854	0.253	0.431	3.74011e-247	1.63881e-242
CPN	PHACTR1	0.312774	0.487	0.331	3.02002e-246	1.32328e-241
CPN	OPCML	0.603238	0.422	0.282	5.8462e-244	2.56163e-239
CPN	MYO1E	-0.314846	0.268	0.443	2.85777e-241	1.25219e-236
CPN	SOX11	0.293512	0.443	0.294	4.39789e-241	1.92703e-236
CPN	KCNMA1	0.251752	0.329	0.189	4.89873e-241	2.14647e-236
CPN	PDE4B	0.312906	0.375	0.228	6.72701e-240	2.94757e-235
CPN	AFF3	0.348377	0.566	0.414	3.76513e-237	1.64977e-232
CPN	CACNA1C	0.331144	0.565	0.414	5.33244e-236	2.33651e-231
CPN	GLI2	-0.306008	0.284	0.456	1.70225e-235	7.45873e-231
CPN	FNBP1L	0.252354	0.625	0.476	9.17559e-235	4.02047e-230
CPN	DGKI	0.303299	0.42	0.275	1.00869e-234	4.41979e-230
CPN	ZNRF3	-0.319165	0.356	0.518	4.93136e-232	2.16077e-227
CPN	PDE4D	0.459691	0.577	0.425	3.16659e-229	1.3875e-224
CPN	RTN4	0.251326	0.6	0.45	7.82173e-228	3.42725e-223
CPN	CFAP54	-0.445567	0.152	0.302	1.97793e-227	8.66671e-223
CPN	RBM47	-0.410363	0.183	0.34	6.74513e-225	2.95551e-220
CPN	GRIA1	0.423927	0.385	0.251	4.83322e-218	2.11777e-213
CPN	ENSG00000257060	-0.307683	0.221	0.378	2.78775e-215	1.22151e-210
CPN	EPHA5	0.314436	0.255	0.141	7.31874e-214	3.20685e-209
CPN	PCAT1	-0.425739	0.189	0.338	7.64682e-213	3.35061e-208
CPN	PPP3CA	0.266153	0.567	0.424	1.02821e-211	4.50529e-207
CPN	ROBO1	0.541519	0.579	0.452	2.34799e-211	1.02882e-206
CPN	DNAH7	-0.42752	0.2	0.348	3.40345e-211	1.49129e-206
CPN	CACNA1A	0.325687	0.38	0.248	1.40464e-206	6.15471e-202
CPN	ENSG00000258631	-0.309936	0.207	0.357	1.11951e-204	4.90538e-200
CPN	RFX3	-0.338145	0.692	0.778	2.59004e-204	1.13488e-199
CPN	RTN1	0.260299	0.466	0.326	2.7341e-203	1.198e-198
CPN	ULK4	-0.296284	0.273	0.423	6.46469e-203	2.83263e-198
CPN	TENM1	0.253752	0.226	0.121	1.8843e-202	8.25646e-198
CPN	MYO16	0.269154	0.338	0.211	7.96273e-202	3.48903e-197
CPN	ROBO2	0.801719	0.487	0.371	8.34424e-202	3.65619e-197
CPN	LINC01515	-0.263997	0.173	0.319	2.49552e-200	1.09346e-195
CPN	RYR3	0.48024	0.295	0.181	1.21697e-199	5.3324e-195
CPN	NBEA	0.26212	0.849	0.77	1.22751e-199	5.37856e-195
CPN	QKI	-0.380917	0.497	0.631	1.53382e-199	6.72073e-195
CPN	IQGAP2	-0.255312	0.158	0.299	2.10086e-197	9.20535e-193
CPN	KLF7	0.258721	0.425	0.293	2.41291e-195	1.05726e-190
CPN	PAK3	0.280716	0.626	0.486	1.62275e-194	7.11042e-190
CPN	MT-RNR1	-0.322915	0.985	0.989	8.45376e-193	3.70418e-188
CPN	SORBS2	0.32646	0.557	0.44	9.20838e-192	4.03484e-187
CPN	ENSG00000224363	0.328038	0.444	0.316	1.7938e-191	7.85988e-187
CPN	MAP1B	0.348251	0.912	0.873	3.44279e-190	1.50853e-185
CPN	VAT1L	-0.343619	0.272	0.414	1.06856e-188	4.68212e-184
CPN	RBFOX2	0.253033	0.687	0.578	5.0518e-186	2.21355e-181
CPN	WDR49	-0.352956	0.124	0.251	1.19322e-185	5.22831e-181
CPN	DSCAM	0.537635	0.285	0.172	3.14768e-185	1.37922e-180
CPN	IQCJ-SCHIP1	0.414455	0.255	0.15	5.87103e-184	2.57251e-179
CPN	SULF1	-0.517681	0.294	0.439	1.68941e-183	7.4025e-179
CPN	DNAH11	-0.365007	0.145	0.275	3.64717e-180	1.59808e-175
CPN	ZMAT4	0.33313	0.245	0.144	4.14108e-178	1.8145e-173
CPN	SPATA17	-0.296563	0.138	0.266	2.68586e-177	1.17686e-172
CPN	COLEC12	-0.333383	0.169	0.3	4.10922e-177	1.80054e-172
CPN	MT-CO1	-0.316284	0.698	0.795	1.34551e-176	5.89562e-172
CPN	CPNE4	0.403983	0.216	0.12	1.36781e-175	5.99335e-171
CPN	PLXDC2	-0.283239	0.425	0.574	4.76531e-174	2.08802e-169
CPN	NAALADL2	-0.301964	0.34	0.475	1.30162e-173	5.7033e-169
CPN	PCLO	0.262666	0.592	0.463	5.24199e-173	2.29688e-168
CPN	MACROD2	0.296262	0.551	0.424	5.44813e-173	2.38721e-168
CPN	DIAPH3	-0.338576	0.152	0.278	3.38468e-172	1.48306e-167
CPN	CTNND2	0.284569	0.882	0.833	5.51766e-170	2.41768e-165
CPN	CFAP47	-0.378453	0.152	0.278	2.02078e-169	8.85445e-165
CPN	CENPF	-0.449286	0.156	0.277	1.55152e-165	6.79829e-161
CPN	CELF2	0.335026	0.736	0.641	3.15205e-164	1.38114e-159
CPN	MECOM	-0.367842	0.289	0.43	3.70161e-159	1.62193e-154
CPN	ASIC2	0.299182	0.19	0.104	1.09805e-158	4.81134e-154
CPN	TSC22D1	-0.255858	0.515	0.628	3.39552e-158	1.48781e-153
CPN	NOVA1	0.317465	0.495	0.378	1.17833e-157	5.16307e-153
CPN	TLE4	-0.290223	0.473	0.596	1.61052e-157	7.05682e-153
CPN	VCL	-0.316025	0.37	0.504	1.187e-154	5.20109e-150
CPN	SOX2-OT	-0.544712	0.318	0.444	6.50632e-154	2.85087e-149
CPN	NFIA	-0.502704	0.468	0.569	1.66843e-153	7.31058e-149
CPN	ADAMTS6	-0.295144	0.232	0.363	8.34292e-153	3.65562e-148
CPN	MT-RNR2	-0.251724	0.981	0.989	4.12527e-152	1.80757e-147
CPN	ADAMTS12	-0.259471	0.136	0.253	2.68099e-151	1.17473e-146
CPN	RYR2	0.252079	0.22	0.129	6.73909e-150	2.95287e-145
CPN	MAP2	0.258626	0.781	0.688	1.78942e-149	7.84068e-145
CPN	CFAP43	-0.353407	0.146	0.26	3.58739e-149	1.57188e-144
CPN	MKI67	-0.373203	0.132	0.244	5.7945e-149	2.53898e-144
CPN	MTUS2	0.318054	0.28	0.179	1.01075e-146	4.42882e-142
CPN	TOP2A	-0.334267	0.1	0.205	1.04634e-145	4.58473e-141
CPN	GPC5	0.528566	0.225	0.136	4.59961e-145	2.01541e-140
CPN	EPHA3	0.323478	0.446	0.327	6.24016e-144	2.73425e-139
CPN	GPC3	-0.31933	0.117	0.225	7.44005e-143	3.26001e-138
CPN	SPAG17	-0.296773	0.098	0.203	9.40873e-143	4.12262e-138
CPN	DCDC1	-0.271749	0.222	0.344	3.49488e-140	1.53135e-135
CPN	MT-ND5	-0.275875	0.806	0.872	1.81785e-139	7.96528e-135
CPN	ROR2	-0.275708	0.224	0.344	1.92739e-138	8.44526e-134
CPN	DNAH6	-0.305272	0.159	0.27	6.63402e-137	2.90683e-132
CPN	MIR646HG	-0.312149	0.093	0.192	3.05104e-135	1.33688e-130
CPN	LINC01876	-0.311191	0.499	0.6	1.14259e-132	5.00649e-128
CPN	BCL2	-0.26244	0.306	0.423	3.89659e-132	1.70737e-127
CPN	TMEM132C	-0.301844	0.203	0.32	8.049e-132	3.52683e-127
CPN	CFAP46	-0.291668	0.105	0.205	1.09624e-131	4.80338e-127
CPN	LRRIQ1	-0.268344	0.168	0.277	1.84555e-131	8.08666e-127
CPN	VWA3A	-0.258356	0.083	0.177	1.77626e-128	7.78303e-124
CPN	NRG3	0.45273	0.71	0.651	6.87584e-124	3.01279e-119
CPN	COPG2IT1	0.350952	0.392	0.293	3.07576e-120	1.34771e-115
CPN	MIR99AHG	-0.356984	0.68	0.735	4.80312e-120	2.10458e-115
CPN	PIP5K1B	-0.261369	0.209	0.318	1.86703e-119	8.18074e-115
CPN	NAV3	0.280202	0.778	0.682	8.86789e-119	3.88564e-114
CPN	RSPO2	-0.320822	0.129	0.228	1.51179e-118	6.6242e-114
CPN	LRRTM4	0.420726	0.609	0.52	4.23872e-117	1.85728e-112
CPN	SNCAIP	-0.258547	0.2	0.304	4.51564e-116	1.97862e-111
CPN	ASPM	-0.277272	0.101	0.193	1.38923e-115	6.08721e-111
CPN	COBLL1	-0.307488	0.124	0.218	1.00875e-113	4.42002e-109
CPN	LINC01088	-0.275895	0.099	0.188	2.54772e-113	1.11633e-108
CPN	CENPE	-0.269818	0.109	0.199	1.06705e-110	4.67549e-106
CPN	GRID2	0.338523	0.456	0.345	3.16605e-110	1.38727e-105
CPN	NRXN3	0.877227	0.45	0.373	2.41899e-109	1.05993e-104
CPN	LMX1A	-0.252557	0.229	0.335	1.34169e-107	5.87889e-103
CPN	MIR924HG	-0.320936	0.194	0.293	1.12931e-106	4.9483e-102
CPN	DLG2	0.27038	0.631	0.544	3.26776e-101	1.43184e-96
CPN	ATRNL1	0.262602	0.533	0.443	2.17379e-97	9.52489e-93
CPN	UNC5C	0.564516	0.397	0.317	2.45202e-94	1.0744e-89
CPN	DNAH12	-0.261976	0.08	0.152	1.62449e-87	7.11803e-83
CPN	PTPRZ1	-0.26839	0.408	0.499	6.49332e-85	2.84518e-80
CPN	GRIK1	0.550717	0.277	0.205	1.87848e-83	8.23095e-79
CPN	LSAMP	0.271479	0.802	0.768	2.41369e-83	1.05761e-78
CPN	SPARCL1	-0.292418	0.082	0.152	9.89785e-81	4.33694e-76
CPN	ENSG00000258312	-0.261285	0.11	0.185	2.06315e-79	9.04009e-75
CPN	CALM1	0.258418	0.334	0.259	4.37989e-77	1.91914e-72
CPN	COPG2	0.472851	0.724	0.687	1.99103e-75	8.72411e-71
CPN	RMST	-0.359848	0.723	0.787	1.04168e-74	4.56433e-70
CPN	CACNA2D3	0.426084	0.235	0.173	1.36029e-64	5.96039e-60
CPN	STK39	-0.298989	0.469	0.521	4.97387e-61	2.1794e-56
CPN	CFAP299	-0.344188	0.108	0.165	1.07771e-55	4.72221e-51
CPN	TRPM3	-0.438943	0.669	0.709	9.09194e-55	3.98381e-50
CPN	NKAIN2	0.27154	0.243	0.187	2.11091e-49	9.24936e-45
CPN	ZFPM2	0.27758	0.256	0.201	2.72693e-49	1.19486e-44
CPN	HTR2C	-0.645925	0.255	0.312	1.8083e-47	7.92342e-43
CPN	ST6GALNAC5	0.309706	0.397	0.346	4.76105e-45	2.08615e-40
CPN	GRM8	-0.698713	0.383	0.415	2.65313e-38	1.16252e-33
CPN	AGBL1	-0.271298	0.172	0.225	6.67919e-37	2.92662e-32
CPN	NKAIN3	0.250567	0.542	0.502	3.22404e-31	1.41268e-26
CPN	ENSG00000243620	-0.452603	0.347	0.374	2.17302e-24	9.52154e-20
CPN	TTR	-0.372196	0.166	0.202	2.84452e-24	1.24638e-19
Newborn DLPN	DCC	2.16675	0.857	0.447	0	0
Newborn DLPN	EBF1	1.86746	0.706	0.172	0	0
Newborn DLPN	CACNA2D1	1.74207	0.779	0.276	0	0
Newborn DLPN	KALRN	1.62651	0.942	0.621	0	0
Newborn DLPN	EBF3	1.56368	0.659	0.091	0	0
Newborn DLPN	THSD7A	1.44608	0.669	0.21	0	0
Newborn DLPN	NFIB	1.42257	0.515	0.303	0	0
Newborn DLPN	AKAP6	1.36477	0.739	0.35	0	0
Newborn DLPN	NRXN1	1.3599	0.766	0.31	0	0
Newborn DLPN	NCAM1	1.35283	0.888	0.466	0	0
Newborn DLPN	EBF2	1.3341	0.414	0.039	0	0
Newborn DLPN	ST18	1.24455	0.566	0.051	0	0
Newborn DLPN	NFASC	1.22579	0.719	0.201	0	0
Newborn DLPN	DACH1	1.11827	0.891	0.633	0	0
Newborn DLPN	MAP1B	1.09489	0.976	0.87	0	0
Newborn DLPN	PTPRN2	1.05725	0.87	0.531	0	0
Newborn DLPN	EYA2	1.04778	0.438	0.144	0	0
Newborn DLPN	SEZ6L	1.03328	0.489	0.156	0	0
Newborn DLPN	ANK3	1.02764	0.721	0.371	0	0
Newborn DLPN	SRRM4	1.02108	0.569	0.12	0	0
Newborn DLPN	RBFOX3	1.01982	0.492	0.134	0	0
Newborn DLPN	ROBO1	1.01202	0.687	0.446	0	0
Newborn DLPN	DCX	1.00867	0.711	0.239	0	0
Newborn DLPN	MARCHF1	0.992155	0.705	0.356	0	0
Newborn DLPN	CNTN2	0.973763	0.402	0.032	0	0
Newborn DLPN	ENSG00000283982	0.97084	0.51	0.12	0	0
Newborn DLPN	MAML3	0.962387	0.865	0.591	0	0
Newborn DLPN	ELAVL2	0.961876	0.546	0.144	0	0
Newborn DLPN	MIAT	0.940589	0.687	0.292	0	0
Newborn DLPN	DSCAML1	0.930244	0.47	0.241	0	0
Newborn DLPN	CCSER1	0.918781	0.668	0.499	0	0
Newborn DLPN	FSTL4	0.917171	0.238	0.091	0	0
Newborn DLPN	ONECUT2	0.912216	0.369	0.056	0	0
Newborn DLPN	CNTNAP2	0.907714	0.585	0.401	0	0
Newborn DLPN	SETBP1	0.896336	0.89	0.64	0	0
Newborn DLPN	RELN	0.893908	0.309	0.108	0	0
Newborn DLPN	MYT1L	0.883755	0.514	0.149	0	0
Newborn DLPN	ATP8A1	0.876465	0.587	0.261	0	0
Newborn DLPN	SEMA6D	0.87308	0.573	0.258	0	0
Newborn DLPN	SYT1	0.846464	0.8	0.443	0	0
Newborn DLPN	SOX4	0.834169	0.641	0.263	0	0
Newborn DLPN	STMN2	0.83385	0.526	0.105	0	0
Newborn DLPN	SOX11	0.833096	0.66	0.283	0	0
Newborn DLPN	NRCAM	0.81845	0.69	0.369	0	0
Newborn DLPN	CASC15	0.815934	0.884	0.731	0	0
Newborn DLPN	SLIT1	0.790346	0.388	0.139	0	0
Newborn DLPN	ANK2	0.780156	0.717	0.45	0	0
Newborn DLPN	CBFA2T2	0.776705	0.652	0.341	0	0
Newborn DLPN	CACNA1B	0.775873	0.586	0.156	0	0
Newborn DLPN	KCNH7	0.770416	0.514	0.19	0	0
Newborn DLPN	ENSG00000255028	0.764912	0.197	0.027	0	0
Newborn DLPN	DST	0.75919	0.862	0.662	0	0
Newborn DLPN	AFAP1	0.757127	0.544	0.137	0	0
Newborn DLPN	GABRB3	0.750693	0.604	0.224	0	0
Newborn DLPN	KIF5C	0.750316	0.729	0.358	0	0
Newborn DLPN	RUNX1T1	0.747393	0.56	0.23	0	0
Newborn DLPN	MAP2	0.733966	0.919	0.681	0	0
Newborn DLPN	MAP4K4	0.727198	0.825	0.524	0	0
Newborn DLPN	CADPS	0.717365	0.594	0.312	0	0
Newborn DLPN	FRMD4A	0.715438	0.817	0.582	0	0
Newborn DLPN	TRMT9B	0.712964	0.427	0.115	0	0
Newborn DLPN	PTPRD	0.709819	0.852	0.688	0	0
Newborn DLPN	PTPRS	0.709513	0.896	0.638	0	0
Newborn DLPN	XKR4	0.702526	0.478	0.207	0	0
Newborn DLPN	ELAVL3	0.701799	0.554	0.115	0	0
Newborn DLPN	FYN	0.690826	0.813	0.53	0	0
Newborn DLPN	KLF7	0.689855	0.635	0.282	0	0
Newborn DLPN	ELAVL4	0.687196	0.437	0.087	0	0
Newborn DLPN	GSE1	0.681072	0.729	0.503	0	0
Newborn DLPN	RALYL	0.664013	0.316	0.145	0	0
Newborn DLPN	DOCK4	0.663128	0.629	0.366	0	0
Newborn DLPN	PLXNA4	0.662754	0.294	0.125	0	0
Newborn DLPN	RTN4	0.659521	0.778	0.441	0	0
Newborn DLPN	ROBO3	0.65667	0.125	0.028	0	0
Newborn DLPN	EPB41	0.656083	0.546	0.302	0	0
Newborn DLPN	GAP43	0.652163	0.482	0.156	0	0
Newborn DLPN	CHD7	0.646497	0.873	0.644	0	0
Newborn DLPN	KLF12	0.64558	0.819	0.606	0	0
Newborn DLPN	DPYSL3	0.64016	0.63	0.28	0	0
Newborn DLPN	CRACD	0.639274	0.787	0.494	0	0
Newborn DLPN	SRGAP3	0.637432	0.831	0.687	0	0
Newborn DLPN	GRIK2	0.632871	0.481	0.24	0	0
Newborn DLPN	DPYD	0.621193	0.32	0.108	0	0
Newborn DLPN	BASP1	0.604043	0.65	0.299	0	0
Newborn DLPN	NEDD4L	0.602019	0.617	0.341	0	0
Newborn DLPN	MAP6	0.59932	0.559	0.275	0	0
Newborn DLPN	PPM1L	0.59368	0.657	0.38	0	0
Newborn DLPN	DCLK1	0.585834	0.777	0.44	0	0
Newborn DLPN	PPFIA2	0.579839	0.57	0.231	0	0
Newborn DLPN	TCF4	0.579511	0.761	0.614	0	0
Newborn DLPN	APBA2	0.577375	0.615	0.292	0	0
Newborn DLPN	AFF3	0.574121	0.599	0.413	0	0
Newborn DLPN	BICD1	0.57071	0.737	0.487	0	0
Newborn DLPN	CBLB	0.567128	0.606	0.442	0	0
Newborn DLPN	PLPPR1	0.558237	0.349	0.136	0	0
Newborn DLPN	HECW1	0.558189	0.432	0.144	0	0
Newborn DLPN	ZNF804A	0.555601	0.431	0.189	0	0
Newborn DLPN	IGFBPL1	0.55347	0.4	0.068	0	0
Newborn DLPN	PBX1	0.544381	0.766	0.649	0	0
Newborn DLPN	CELF4	0.543783	0.457	0.155	0	0
Newborn DLPN	CADM1	0.542202	0.692	0.559	0	0
Newborn DLPN	GRIA2	0.542011	0.419	0.146	0	0
Newborn DLPN	AFDN	0.538479	0.787	0.594	0	0
Newborn DLPN	DPF3	0.537795	0.324	0.087	0	0
Newborn DLPN	TMEM163	0.536795	0.289	0.103	0	0
Newborn DLPN	CRMP1	0.529969	0.56	0.224	0	0
Newborn DLPN	UNC79	0.528805	0.514	0.188	0	0
Newborn DLPN	GRIA4	0.527768	0.364	0.165	0	0
Newborn DLPN	TMEM178B	0.518278	0.698	0.458	0	0
Newborn DLPN	ARHGAP21	0.514912	0.671	0.421	0	0
Newborn DLPN	RNF165	0.507353	0.544	0.222	0	0
Newborn DLPN	FMN2	0.506009	0.56	0.31	0	0
Newborn DLPN	CTNND2	0.500325	0.905	0.832	0	0
Newborn DLPN	KCNB2	0.499354	0.382	0.164	0	0
Newborn DLPN	PLCL1	0.498005	0.355	0.171	0	0
Newborn DLPN	RHBDL3	0.49595	0.359	0.118	0	0
Newborn DLPN	SRRM3	0.495269	0.4	0.093	0	0
Newborn DLPN	DISP3	0.492119	0.315	0.046	0	0
Newborn DLPN	EDIL3	0.486422	0.361	0.128	0	0
Newborn DLPN	RIMS2	0.484127	0.637	0.409	0	0
Newborn DLPN	CLASP2	0.48318	0.771	0.565	0	0
Newborn DLPN	GDAP1	0.482489	0.47	0.195	0	0
Newborn DLPN	FNBP1L	0.482252	0.741	0.471	0	0
Newborn DLPN	TUBA1A	0.475969	0.465	0.18	0	0
Newborn DLPN	RNF130	0.469663	0.792	0.558	0	0
Newborn DLPN	ENOX1	0.469081	0.459	0.269	0	0
Newborn DLPN	AUTS2	0.468861	0.992	0.975	0	0
Newborn DLPN	CORO2B	0.466771	0.364	0.18	0	0
Newborn DLPN	CECR2	0.463993	0.728	0.495	0	0
Newborn DLPN	DYNC1H1	0.462499	0.736	0.497	0	0
Newborn DLPN	VAV2	0.461657	0.533	0.324	0	0
Newborn DLPN	ERC2	0.461618	0.674	0.45	0	0
Newborn DLPN	PLEKHA6	0.457438	0.517	0.294	0	0
Newborn DLPN	ZMIZ1	0.448117	0.747	0.542	0	0
Newborn DLPN	SORBS1	0.446019	0.42	0.184	0	0
Newborn DLPN	CEP170	0.445873	0.652	0.372	0	0
Newborn DLPN	PAK3	0.441881	0.7	0.483	0	0
Newborn DLPN	GREM2	0.441212	0.185	0.035	0	0
Newborn DLPN	RASGEF1B	0.439324	0.271	0.118	0	0
Newborn DLPN	TCF12	0.439145	0.871	0.8	0	0
Newborn DLPN	TMEM132B	0.435598	0.246	0.116	0	0
Newborn DLPN	NHLH1	0.435391	0.267	0.018	0	0
Newborn DLPN	NOVA1	0.432564	0.569	0.375	0	0
Newborn DLPN	DNER	0.430828	0.403	0.196	0	0
Newborn DLPN	EPHB2	0.428608	0.559	0.346	0	0
Newborn DLPN	DIP2C	0.422524	0.849	0.682	0	0
Newborn DLPN	MYT1	0.421499	0.315	0.055	0	0
Newborn DLPN	CTIF	0.419968	0.545	0.278	0	0
Newborn DLPN	KLHL24	0.418347	0.47	0.18	0	0
Newborn DLPN	STXBP5L	0.41739	0.407	0.208	0	0
Newborn DLPN	ABTB2	0.417288	0.341	0.15	0	0
Newborn DLPN	PHACTR1	0.414233	0.539	0.329	0	0
Newborn DLPN	SSBP3	0.412123	0.676	0.504	0	0
Newborn DLPN	AGAP1	0.409112	0.894	0.81	0	0
Newborn DLPN	LINC01122	0.408448	0.329	0.147	0	0
Newborn DLPN	CMIP	0.408283	0.707	0.508	0	0
Newborn DLPN	BCL11A	0.407419	0.29	0.111	0	0
Newborn DLPN	HECW2	0.407018	0.432	0.223	0	0
Newborn DLPN	TRAK1	0.404855	0.552	0.327	0	0
Newborn DLPN	AKT3	0.403574	0.725	0.576	0	0
Newborn DLPN	ONECUT1	0.40245	0.206	0.034	0	0
Newborn DLPN	PCBP3	0.402027	0.283	0.142	0	0
Newborn DLPN	GNG2	0.401698	0.471	0.214	0	0
Newborn DLPN	RAP1GAP2	0.401157	0.274	0.075	0	0
Newborn DLPN	KIF1B	0.400641	0.874	0.704	0	0
Newborn DLPN	MIB1	0.400033	0.608	0.413	0	0
Newborn DLPN	MAPK8	0.397952	0.724	0.512	0	0
Newborn DLPN	RBFOX2	0.397255	0.782	0.573	0	0
Newborn DLPN	TFDP2	0.391875	0.551	0.368	0	0
Newborn DLPN	MIR137HG	0.391657	0.229	0.057	0	0
Newborn DLPN	SYT11	0.387119	0.45	0.192	0	0
Newborn DLPN	RNF24	0.385891	0.456	0.203	0	0
[truncated: 3,057 more rows]
