# Supplementary material for: Early cell cycle genes in cortical organoid progenitors predict interindividual variability in infant brain growth trajectories
Source: bioRxiv. 2025 Feb 8:2025.02.07.637106. Preprint. [Version 1] doi: 10.1101/2025.02.07.637106 (PMC11839139; doi:10.1101/2025.02.07.637106)
Supplement: Supplement 4 [file media-4.xlsx]

## Sheet: description
	Column	Description
	outcome	Cell Type or Subcluster of comparision at either day 14 (D14) or day 84 (D84)
	Variable	technical variable
	rsquared	linear models r-suared value (proportion ~ variable)
	tstat	t-statistic for technical variable
	pval	variable's uncorrected p-value
	FDR.all	FDR adjusted p-value when correcting over all technical variables across all subclusters and cell classes.

## Sheet: TechnicaltoCellTypeProportions
outcome	Variable	rsquared	pval	tstat	FDR.all
D14_Cyc.Prog.-1	PassagetoDiff	0.005348	0.681072	-0.41478	0.918078
D14_Cyc.Prog.-1	CountD84	0.050946	0.239076	1.2039	0.722211
D14_Cyc.Prog.-1	CountD70	0.002886	0.777978	0.284688	0.942124
D14_Cyc.Prog.-1	CountD56	0.000783	0.881211	-0.15076	0.97436
D14_Cyc.Prog.-1	CountD35	0.096695	0.061026	1.93562	0.503941
D14_Cyc.Prog.-1	CountD14	0.000864	0.862865	0.174004	0.970811
D14_Cyc.Prog.-1	NumberofWellsDay14	0.00857	0.585791	0.550031	0.888121
D14_Cyc.Prog.-1	Split_Ratio_Set_1	0.103828	0.051779	2.0137	0.492042
D14_Cyc.Prog.-1	Round	0.053303	0.169191	-1.4038	0.670861
D14_Cyc.Prog.-1	SampleSwapDetectediPSCExpansion	0.019452	0.410351	-0.83326	0.816891
D14_Cyc.Prog.-1	Taqman_FoldChange_TRIM22	0.010455	0.547048	-0.6081	0.872948
D14_Cyc.Prog.-1	Taqman_FoldChange_SOX2	0.071413	0.109833	-1.64063	0.605952
D14_Cyc.Prog.-1	Taqman_FoldChange_POU5F1	0.055841	0.159102	1.43876	0.658795
D14_Cyc.Prog.-1	Taqman_FoldChange_NANOG	0.001934	0.796037	-0.26046	0.948148
D14_Cyc.Prog.-1	Taqman_FoldChange_LCK	0.006589	0.632942	0.481807	0.904323
D14_Cyc.Prog.-1	Taqman_FoldChange_HESX1	0.000654	0.880555	0.151367	0.97436
D14_Cyc.Prog.-1	Taqman_FoldChange_DNMT3B	0.097068	0.060503	1.93975	0.502921
D14_Cyc.Prog.-1	Taqman_FoldChange_CXCL5	0.003228	0.73839	0.336651	0.936318
D14_Cyc.Prog.-1	Taqman_FoldChange_TM4SF1	0.045838	0.203221	-1.29669	0.693568
D14_Cyc.Prog.-1	Taqman_FoldChange_TBX3	0.008051	0.597415	0.532981	0.89203
D14_Cyc.Prog.-1	Taqman_FoldChange_SNAI2	0.028076	0.32155	-1.00552	0.769627
D14_Cyc.Prog.-1	Taqman_FoldChange_RGS4	0.046493	0.199947	-1.30637	0.68953
D14_Cyc.Prog.-1	Taqman_FoldChange_PLVAP	0.06965	0.114485	-1.61872	0.613714
D14_Cyc.Prog.-1	Taqman_FoldChange_PDGFRA	0.08183	0.086093	1.76615	0.56489
D14_Cyc.Prog.-1	Taqman_FoldChange_ODAM	0.052775	0.171375	-1.39644	0.672849
D14_Cyc.Prog.-1	Taqman_FoldChange_NKX2-5	0.016135	0.453755	-0.75761	0.837838
D14_Cyc.Prog.-1	Taqman_FoldChange_IL6ST	0.000734	0.873561	-0.16031	0.973587
D14_Cyc.Prog.-1	Taqman_FoldChange_HOPX	0.013929	0.486614	-0.70315	0.850507
D14_Cyc.Prog.-1	Taqman_FoldChange_HEY1	0.002282	0.778897	-0.28293	0.942228
D14_Cyc.Prog.-1	Taqman_FoldChange_HAND2	0.00063	0.882729	-0.14859	0.974669
D14_Cyc.Prog.-1	Taqman_FoldChange_HAND1	0.033589	0.277582	-1.10293	0.744156
D14_Cyc.Prog.-1	Taqman_FoldChange_FOXF1	0.00277	0.75703	0.311816	0.940931
D14_Cyc.Prog.-1	Taqman_FoldChange_FCN3	0.017987	0.428718	0.800681	0.827599
D14_Cyc.Prog.-1	Taqman_FoldChange_ESM1	0.03558	0.263543	1.13632	0.733721
D14_Cyc.Prog.-1	Taqman_FoldChange_COLEC10	0.015801	0.458499	-0.74961	0.838461
D14_Cyc.Prog.-1	Taqman_FoldChange_CDX2	0.115076	0.039978	-2.13341	0.458955
D14_Cyc.Prog.-1	Taqman_FoldChange_CDH5	0.005754	0.655437	-0.45007	0.912396
D14_Cyc.Prog.-1	Taqman_FoldChange_BMP10	0.067633	0.120066	-1.59338	0.616154
D14_Cyc.Prog.-1	Taqman_FoldChange_ALOX15	0.031671	0.291973	1.06993	0.753516
D14_Cyc.Prog.-1	Taqman_FoldChange_ABCA4	0.037084	0.253498	-1.161	0.728392
D14_Cyc.Prog.-1	Taqman_FoldChange_T	0.062948	0.13418	-1.53335	0.633728
D14_Cyc.Prog.-1	Taqman_FoldChange_PTHLH	0.001498	0.820091	0.229143	0.953797
D14_Cyc.Prog.-1	Taqman_FoldChange_NR5A2	0.000714	0.875257	0.158137	0.973633
D14_Cyc.Prog.-1	Taqman_FoldChange_NPPB	0.026742	0.333496	0.98065	0.774632
D14_Cyc.Prog.-1	Taqman_FoldChange_GDF3	0.000365	0.910608	0.113086	0.979398
D14_Cyc.Prog.-1	Taqman_FoldChange_FGF4	0.057086	0.154395	1.45567	0.655091
D14_Cyc.Prog.-1	Taqman_FoldChange_SST	0.023402	0.366039	0.9158	0.791833
D14_Cyc.Prog.-1	Taqman_FoldChange_SOX17	0.043987	0.212811	-1.26901	0.698213
D14_Cyc.Prog.-1	Taqman_FoldChange_RXRG	0.000425	0.903555	0.122053	0.977587
D14_Cyc.Prog.-1	Taqman_FoldChange_PRDM1	0.023341	0.366671	-0.91458	0.792096
D14_Cyc.Prog.-1	Taqman_FoldChange_POU3F3	0.036336	0.258435	-1.14879	0.729948
D14_Cyc.Prog.-1	Taqman_FoldChange_PHOX2B	0.004033	0.708851	0.376456	0.925914
D14_Cyc.Prog.-1	Taqman_FoldChange_NODAL	0.012864	0.503892	0.675349	0.85865
D14_Cyc.Prog.-1	Taqman_FoldChange_LEFTY2	0.025137	0.348634	-0.94998	0.783347
D14_Cyc.Prog.-1	Taqman_FoldChange_LEFTY1	0.000145	0.943609	-0.07124	0.988111
D14_Cyc.Prog.-1	Taqman_FoldChange_KLF5	0.181737	0.008514	2.7881	0.286162
D14_Cyc.Prog.-1	Taqman_FoldChange_HNF4A	0.051479	0.176875	-1.37825	0.679312
D14_Cyc.Prog.-1	Taqman_FoldChange_HNF1B	0.146848	0.019226	2.45445	0.392166
D14_Cyc.Prog.-1	Taqman_FoldChange_HMP19	0.071754	0.108955	-1.64485	0.605949
D14_Cyc.Prog.-1	Taqman_FoldChange_HHEX	0.034116	0.273777	-1.11186	0.741455
D14_Cyc.Prog.-1	Taqman_FoldChange_GATA6	0.013372	0.495528	-0.68874	0.855838
D14_Cyc.Prog.-1	Taqman_FoldChange_GATA4	0.064432	0.129527	-1.55255	0.627946
D14_Cyc.Prog.-1	Taqman_FoldChange_FOXP2	0.100139	0.056369	1.97355	0.49446
D14_Cyc.Prog.-1	Taqman_FoldChange_FOXA2	0.006782	0.627988	-0.48886	0.901982
D14_Cyc.Prog.-1	Taqman_FoldChange_FOXA1	0.044965	0.20768	-1.2837	0.696989
D14_Cyc.Prog.-1	Taqman_FoldChange_EOMES	0.037094	0.253434	-1.16116	0.728392
D14_Cyc.Prog.-1	Taqman_FoldChange_ELAVL3	0.021586	0.385539	-0.87873	0.800414
D14_Cyc.Prog.-1	Taqman_FoldChange_CPLX2	0.004119	0.705884	-0.38049	0.925348
D14_Cyc.Prog.-1	Taqman_FoldChange_CLDN1	0.001034	0.850112	-0.19038	0.966596
D14_Cyc.Prog.-1	Taqman_FoldChange_CDH20	0.098634	0.058359	-1.95702	0.498368
D14_Cyc.Prog.-1	Taqman_FoldChange_CABP7	0.008164	0.594849	-0.53673	0.891043
D14_Cyc.Prog.-1	Taqman_FoldChange_AFP	0.066167	0.124305	-1.57478	0.617729
D14_Cyc.Prog.-1	Taqman_FoldChange_ZBTB16	0.007715	0.605205	-0.52164	0.895014
D14_Cyc.Prog.-1	Taqman_FoldChange_WNT1	0.006421	0.63732	-0.47559	0.904807
D14_Cyc.Prog.-1	Taqman_FoldChange_TRPM8	0.015554	0.462057	-0.74364	0.840441
D14_Cyc.Prog.-1	Taqman_FoldChange_SOX1	0.030831	0.29857	-1.05519	0.755647
D14_Cyc.Prog.-1	Taqman_FoldChange_SDC2	0.059908	0.144279	1.49345	0.645806
D14_Cyc.Prog.-1	Taqman_FoldChange_PRKCA	1.46e-07	0.998212	0.002257	0.999096
D14_Cyc.Prog.-1	Taqman_FoldChange_POU4F1	0.042112	0.223058	-1.24046	0.709499
D14_Cyc.Prog.-1	Taqman_FoldChange_PAX6	0.00689	0.625247	0.492778	0.900622
D14_Cyc.Prog.-1	Taqman_FoldChange_PAX3	0.005128	0.673616	0.424753	0.915778
D14_Cyc.Prog.-1	Taqman_FoldChange_PAPLN	0.000113	0.950278	-0.06281	0.989116
D14_Cyc.Prog.-1	Taqman_FoldChange_OLFM3	0.030387	0.302135	-1.04731	0.75801
D14_Cyc.Prog.-1	Taqman_FoldChange_NR2F2	0.040447	0.232642	-1.21462	0.716849
D14_Cyc.Prog.-1	Taqman_FoldChange_NR2F1NR2F2	0.021351	0.388166	-0.87383	0.801527
D14_Cyc.Prog.-1	Taqman_FoldChange_NOS2	0.00254	0.767062	0.298532	0.9418
D14_Cyc.Prog.-1	Taqman_FoldChange_MYO3B	0.002765	0.757248	0.311528	0.941
D14_Cyc.Prog.-1	Taqman_FoldChange_MAP2	0.018499	0.42217	-0.8122	0.822571
D14_Cyc.Prog.-1	Taqman_FoldChange_LMX1A	2.52e-05	0.97647	0.029706	0.99527
D14_Cyc.Prog.-1	Taqman_FoldChange_EN1	0.001312	0.831437	-0.21445	0.960574
D14_Cyc.Prog.-1	Taqman_FoldChange_DRD4	0.018984	0.416088	-0.82299	0.819592
D14_Cyc.Prog.-1	Taqman_FoldChange_DMBX1	0.000667	0.879405	-0.15284	0.974351
D14_Cyc.Prog.-1	Taqman_FoldChange_COL2A1	8.35e-05	0.957195	0.05406	0.990196
D14_Cyc.Prog.-1	Taqman_FoldChange_CDH9	0.011638	0.525084	-0.64196	0.866022
D14_Cyc.Prog.-1	Number_of_iPSC_colonies_picked_for_P0	0.01739	0.436556	0.787039	0.829944
D14_Cyc.Prog.-1	FGF_Lot_Number	0.031526	0.293103	-1.06739	0.754158
D14_Cyc.Prog.-1	MEM_NEAA	0.031576	0.96664	0.042132	0.994253
D14_Cyc.Prog.-1	L-glutamine	0.031526	0.293103	-1.06739	0.754158
D14_Cyc.Prog.-1	KSR	0.031526	0.293103	-1.06739	0.754158
D14_Cyc.Prog.-1	MOI_added	0.02034	0.399752	-0.85246	0.810409
D14_Cyc.Prog.-1	ReprogrammingBatch	0.039026	0.241198	-1.19221	0.723636
D14_Cyc.Prog.-1	Number_of_cellsvial_Millions	0.029596	0.308606	1.03318	0.76224
D14_Cyc.Prog.-1	Number_of_frozen_PBMCs_vials	0.021508	0.386404	0.877117	0.800414
D14_Cyc.Prog.-1	Number_of_Viable_Cells_Millions	0.033885	0.27544	1.10795	0.742134
D14_Cyc.Prog.-1	Blood_mixing_with_Ficoll	0.010703	0.548207	0.606507	0.873129
D14_Cyc.Prog.-1	Site	0.073448	0.104706	1.66567	0.598749
D14_Cyc.Prog.-1	Accutase_Lot	0.058154	0.150479	-1.47006	0.647812
D14_Cyc.Prog.-1	A83	0.011714	0.529797	-0.63482	0.866229
D14_Cyc.Prog.-1	Embedding_Minutes	0.000507	0.894776	-0.13323	0.9769
D14_Cyc.Prog.-1	Count_D0	0.000103	0.952426	-0.06009	0.990196
D14_Cyc.Prog.-1	Plate_Half	0.015836	0.466029	-0.73725	0.842558
D14_Cyc.Prog.-1	SeedingViability	0.127469	0.030065	2.26124	0.436257
D14_Cyc.Prog.-1	Seeding_Minutes	0.030459	0.308659	-1.03351	0.76224
D14_Cyc.Prog.-1	Lift_Minutes	0.015366	0.484883	0.706675	0.850507
D14_Cyc.Prog.-1	deltaCT_ZIC2	0.066497	0.373416	0.924555	0.79632
D14_Cyc.Prog.-1	deltaCT_TFCP2L1	0.049065	0.446621	-0.78687	0.834912
D14_Cyc.Prog.-1	deltaCT_TFAP2C	0.057627	0.408432	-0.85663	0.815739
D14_Cyc.Prog.-1	deltaCT_SOX2	0.127615	0.209876	1.32491	0.697221
D14_Cyc.Prog.-1	deltaCT_SOX17	0.073146	0.349687	-0.97315	0.783379
D14_Cyc.Prog.-1	deltaCT_SNAI2	0.0309	0.547765	-0.61856	0.873081
D14_Cyc.Prog.-1	deltaCT_PAX6	0.001186	0.906973	-0.11935	0.979182
D14_Cyc.Prog.-1	deltaCT_OTX2	0.013001	0.697926	-0.39757	0.922874
D14_Cyc.Prog.-1	deltaCT_TOCT4	0.035204	0.520659	0.661714	0.865566
D14_Cyc.Prog.-1	deltaCT_NANOG	0.011606	0.713929	0.37538	0.926572
D14_Cyc.Prog.-1	deltaCT_KLF4	0.037521	0.50699	0.683966	0.859866
D14_Cyc.Prog.-1	deltaCT_DUSP6	0.010907	0.722362	0.363765	0.930181
D14_Cyc.Prog.-1	deltaCT_DUSP6	0.010907	0.722362	0.363765	0.930181
D14_Upperlayer neuron	PassagetoDiff	3.72e-05	0.972692	-0.0345	0.994654
D14_Upperlayer neuron	CountD84	0.287735	0.002703	-3.30261	0.162364
D14_Upperlayer neuron	CountD70	0.179571	0.019618	-2.47557	0.392166
D14_Upperlayer neuron	CountD56	0.225789	0.006906	-2.90818	0.263376
D14_Upperlayer neuron	CountD35	0.090546	0.070337	-1.86671	0.529541
D14_Upperlayer neuron	CountD14	0.066735	0.122644	-1.58201	0.617582
D14_Upperlayer neuron	NumberofWellsDay14	0.084625	0.080679	-1.7988	0.556267
D14_Upperlayer neuron	Split_Ratio_Set_1	0.155862	0.015599	-2.54213	0.358848
D14_Upperlayer neuron	Round	0.088947	0.072988	1.84853	0.536786
D14_Upperlayer neuron	SampleSwapDetectediPSCExpansion	0.020949	0.392722	-0.86538	0.804313
D14_Upperlayer neuron	Taqman_FoldChange_TRIM22	0.021807	0.383087	0.883327	0.798602
D14_Upperlayer neuron	Taqman_FoldChange_SOX2	0.103532	0.052134	2.0105	0.492042
D14_Upperlayer neuron	Taqman_FoldChange_POU5F1	0.051673	0.176042	-1.38097	0.678533
D14_Upperlayer neuron	Taqman_FoldChange_NANOG	0.001626	0.812714	-0.23872	0.952439
D14_Upperlayer neuron	Taqman_FoldChange_LCK	0.119003	0.036527	-2.17434	0.44807
D14_Upperlayer neuron	Taqman_FoldChange_HESX1	3.07e-07	0.997405	0.003275	0.999036
D14_Upperlayer neuron	Taqman_FoldChange_DNMT3B	0.025476	0.34536	-0.95654	0.782271
D14_Upperlayer neuron	Taqman_FoldChange_CXCL5	0.002079	0.788743	-0.27	0.945935
D14_Upperlayer neuron	Taqman_FoldChange_TM4SF1	0.114817	0.040217	2.13069	0.458955
D14_Upperlayer neuron	Taqman_FoldChange_TBX3	0.030093	0.304523	1.04207	0.75944
D14_Upperlayer neuron	Taqman_FoldChange_SNAI2	0.162613	0.013331	2.60705	0.339796
D14_Upperlayer neuron	Taqman_FoldChange_RGS4	0.123647	0.032828	2.22222	0.445461
D14_Upperlayer neuron	Taqman_FoldChange_PLVAP	0.108151	0.046878	2.06017	0.481888
D14_Upperlayer neuron	Taqman_FoldChange_PDGFRA	0.000165	0.939854	-0.076	0.988111
D14_Upperlayer neuron	Taqman_FoldChange_ODAM	0.120669	0.035155	2.19157	0.44807
D14_Upperlayer neuron	Taqman_FoldChange_NKX2-5	0.009212	0.572005	-0.57047	0.881431
D14_Upperlayer neuron	Taqman_FoldChange_IL6ST	0.093081	0.066335	1.89531	0.52127
D14_Upperlayer neuron	Taqman_FoldChange_HOPX	0.006954	0.623633	0.495087	0.900557
D14_Upperlayer neuron	Taqman_FoldChange_HEY1	0.019431	0.410606	0.832797	0.816891
D14_Upperlayer neuron	Taqman_FoldChange_HAND2	0.073809	0.103824	1.67009	0.598745
D14_Upperlayer neuron	Taqman_FoldChange_HAND1	0.197785	0.005818	2.93755	0.235026
D14_Upperlayer neuron	Taqman_FoldChange_FOXF1	0.001092	0.846035	0.195625	0.966016
D14_Upperlayer neuron	Taqman_FoldChange_FCN3	0.004781	0.684262	0.410059	0.918788
D14_Upperlayer neuron	Taqman_FoldChange_ESM1	0.142223	0.021396	-2.40897	0.401814
D14_Upperlayer neuron	Taqman_FoldChange_COLEC10	0.043502	0.215409	1.26168	0.700349
D14_Upperlayer neuron	Taqman_FoldChange_CDX2	0.107568	0.04751	2.05395	0.481888
D14_Upperlayer neuron	Taqman_FoldChange_CDH5	0.016374	0.450396	-0.76331	0.836202
D14_Upperlayer neuron	Taqman_FoldChange_BMP10	0.026779	0.333156	0.981348	0.774632
D14_Upperlayer neuron	Taqman_FoldChange_ALOX15	0.010269	0.550643	-0.60263	0.874307
D14_Upperlayer neuron	Taqman_FoldChange_ABCA4	0.148414	0.018542	2.46977	0.391569
D14_Upperlayer neuron	Taqman_FoldChange_T	0.104393	0.05111	2.01981	0.491087
D14_Upperlayer neuron	Taqman_FoldChange_PTHLH	0.000824	0.866071	0.169895	0.971575
D14_Upperlayer neuron	Taqman_FoldChange_NR5A2	0.009428	0.567525	0.577162	0.880345
D14_Upperlayer neuron	Taqman_FoldChange_NPPB	0.002335	0.776427	-0.28618	0.942124
D14_Upperlayer neuron	Taqman_FoldChange_GDF3	0.002093	0.788053	-0.27091	0.945729
D14_Upperlayer neuron	Taqman_FoldChange_FGF4	0.027627	0.325509	-0.99721	0.771054
D14_Upperlayer neuron	Taqman_FoldChange_SST	0.119494	0.036118	-2.17942	0.44807
D14_Upperlayer neuron	Taqman_FoldChange_SOX17	0.180129	0.008843	2.77302	0.290429
D14_Upperlayer neuron	Taqman_FoldChange_RXRG	0.010396	0.548191	0.606356	0.873129
D14_Upperlayer neuron	Taqman_FoldChange_PRDM1	0.213339	0.004004	3.08088	0.206613
D14_Upperlayer neuron	Taqman_FoldChange_POU3F3	0.157865	0.01489	2.56145	0.353757
D14_Upperlayer neuron	Taqman_FoldChange_PHOX2B	0.026617	0.334642	0.978297	0.774632
D14_Upperlayer neuron	Taqman_FoldChange_NODAL	0.006749	0.628835	-0.48765	0.901982
D14_Upperlayer neuron	Taqman_FoldChange_LEFTY2	0.199353	0.005604	2.95206	0.235026
D14_Upperlayer neuron	Taqman_FoldChange_LEFTY1	0.013386	0.495293	0.689116	0.855838
D14_Upperlayer neuron	Taqman_FoldChange_KLF5	0.015079	0.469033	-0.73201	0.843512
D14_Upperlayer neuron	Taqman_FoldChange_HNF4A	0.024261	0.357277	0.932873	0.787765
D14_Upperlayer neuron	Taqman_FoldChange_HNF1B	0.056677	0.155925	-1.45013	0.656765
D14_Upperlayer neuron	Taqman_FoldChange_HMP19	0.067673	0.119953	1.59389	0.616154
D14_Upperlayer neuron	Taqman_FoldChange_HHEX	0.029377	0.310432	1.02923	0.763827
D14_Upperlayer neuron	Taqman_FoldChange_GATA6	9.52e-05	0.954287	-0.05774	0.990196
D14_Upperlayer neuron	Taqman_FoldChange_GATA4	0.106143	0.049093	2.03867	0.488569
D14_Upperlayer neuron	Taqman_FoldChange_FOXP2	0.079831	0.090194	1.74255	0.573809
D14_Upperlayer neuron	Taqman_FoldChange_FOXA2	0.001448	0.823067	-0.22529	0.955215
D14_Upperlayer neuron	Taqman_FoldChange_FOXA1	0.039293	0.239565	1.19645	0.722502
D14_Upperlayer neuron	Taqman_FoldChange_EOMES	0.115194	0.039869	2.13465	0.458955
D14_Upperlayer neuron	Taqman_FoldChange_ELAVL3	0.000326	0.91551	0.106861	0.981417
D14_Upperlayer neuron	Taqman_FoldChange_CPLX2	0.038282	0.245824	1.18034	0.726428
D14_Upperlayer neuron	Taqman_FoldChange_CLDN1	0.028506	0.317823	1.0134	0.768313
D14_Upperlayer neuron	Taqman_FoldChange_CDH20	0.246686	0.001767	3.38546	0.132348
D14_Upperlayer neuron	Taqman_FoldChange_CABP7	0.000427	0.903415	-0.12223	0.977587
D14_Upperlayer neuron	Taqman_FoldChange_AFP	0.101247	0.054949	1.98566	0.493094
D14_Upperlayer neuron	Taqman_FoldChange_ZBTB16	0.011367	0.529967	0.634365	0.866229
D14_Upperlayer neuron	Taqman_FoldChange_WNT1	0.079811	0.090236	1.74231	0.573809
D14_Upperlayer neuron	Taqman_FoldChange_TRPM8	0.108578	0.046419	2.06473	0.481888
D14_Upperlayer neuron	Taqman_FoldChange_SOX1	0.212565	0.00408	3.07378	0.208384
D14_Upperlayer neuron	Taqman_FoldChange_SDC2	0.028494	0.317927	-1.01318	0.768313
D14_Upperlayer neuron	Taqman_FoldChange_PRKCA	0.095516	0.062709	1.92252	0.509976
D14_Upperlayer neuron	Taqman_FoldChange_POU4F1	0.021337	0.388319	0.873547	0.801527
D14_Upperlayer neuron	Taqman_FoldChange_PAX6	0.003374	0.732722	0.344245	0.934133
D14_Upperlayer neuron	Taqman_FoldChange_PAX3	0.008043	0.597604	-0.5327	0.89203
D14_Upperlayer neuron	Taqman_FoldChange_PAPLN	0.004139	0.705195	-0.38142	0.925248
D14_Upperlayer neuron	Taqman_FoldChange_OLFM3	0.118788	0.036709	2.1721	0.44807
D14_Upperlayer neuron	Taqman_FoldChange_NR2F2	0.005931	0.650504	0.456987	0.910136
D14_Upperlayer neuron	Taqman_FoldChange_NR2F1NR2F2	0.087552	0.075383	1.83258	0.540212
D14_Upperlayer neuron	Taqman_FoldChange_NOS2	0.028915	0.314328	-1.02086	0.767267
D14_Upperlayer neuron	Taqman_FoldChange_MYO3B	0.001533	0.818053	0.231788	0.952929
D14_Upperlayer neuron	Taqman_FoldChange_MAP2	0.044252	0.211407	1.273	0.697762
D14_Upperlayer neuron	Taqman_FoldChange_LMX1A	0.007466	0.611099	0.513108	0.895705
D14_Upperlayer neuron	Taqman_FoldChange_EN1	0.045433	0.205278	1.29067	0.695701
D14_Upperlayer neuron	Taqman_FoldChange_DRD4	0.010435	0.547439	0.607503	0.872948
D14_Upperlayer neuron	Taqman_FoldChange_DMBX1	0.032013	0.289339	1.07588	0.751606
D14_Upperlayer neuron	Taqman_FoldChange_COL2A1	0.048084	0.192237	-1.32964	0.688716
D14_Upperlayer neuron	Taqman_FoldChange_CDH9	0.071407	0.109847	1.64056	0.605952
D14_Upperlayer neuron	Number_of_iPSC_colonies_picked_for_P0	0.067587	0.120196	-1.5928	0.616154
D14_Upperlayer neuron	FGF_Lot_Number	0.20015	0.005498	2.95943	0.233503
D14_Upperlayer neuron	MEM_NEAA	0.209532	0.529529	-0.63523	0.866229
D14_Upperlayer neuron	L-glutamine	0.20015	0.005498	2.95943	0.233503
D14_Upperlayer neuron	KSR	0.20015	0.005498	2.95943	0.233503
D14_Upperlayer neuron	MOI_added	0.000558	0.889615	0.139805	0.9769
D14_Upperlayer neuron	ReprogrammingBatch	0.070374	0.112549	1.62775	0.609257
D14_Upperlayer neuron	Number_of_cellsvial_Millions	0.01078	0.540855	0.617572	0.86984
D14_Upperlayer neuron	Number_of_frozen_PBMCs_vials	0.057876	0.151487	1.46633	0.65001
D14_Upperlayer neuron	Number_of_Viable_Cells_Millions	0.030773	0.29903	1.05417	0.756317
D14_Upperlayer neuron	Blood_mixing_with_Ficoll	0.012308	0.51947	-0.65092	0.865292
D14_Upperlayer neuron	Site	0.000453	0.900525	-0.12591	0.977548
D14_Upperlayer neuron	Accutase_Lot	0.004379	0.697174	0.392356	0.922616
D14_Upperlayer neuron	A83	0.054743	0.169614	1.40323	0.670861
D14_Upperlayer neuron	Embedding_Minutes	0.007481	0.610733	-0.51364	0.895402
D14_Upperlayer neuron	Count_D0	0.031493	0.293357	1.06682	0.754308
D14_Upperlayer neuron	Plate_Half	0.044211	0.505741	-0.67261	0.859087
D14_Upperlayer neuron	SeedingViability	0.106301	0.048915	-2.04037	0.488054
D14_Upperlayer neuron	Seeding_Minutes	0.033302	0.286753	1.08226	0.750938
D14_Upperlayer neuron	Lift_Minutes	0.00359	0.736424	-0.33954	0.93573
D14_Upperlayer neuron	deltaCT_ZIC2	0.041329	0.485757	0.719253	0.850507
D14_Upperlayer neuron	deltaCT_TFCP2L1	0.000948	0.916786	0.106705	0.981417
D14_Upperlayer neuron	deltaCT_TFAP2C	0.243991	0.072617	1.96795	0.536271
D14_Upperlayer neuron	deltaCT_SOX2	0.084884	0.312189	1.05503	0.766197
D14_Upperlayer neuron	deltaCT_SOX17	0.150128	0.171069	1.45594	0.672263
D14_Upperlayer neuron	deltaCT_SNAI2	0.081705	0.321843	-1.03329	0.769627
D14_Upperlayer neuron	deltaCT_PAX6	0.066796	0.372304	0.926783	0.795941
D14_Upperlayer neuron	deltaCT_OTX2	0.015663	0.669891	0.436973	0.915169
D14_Upperlayer neuron	deltaCT_TOCT4	0.059195	0.401932	0.868927	0.812697
D14_Upperlayer neuron	deltaCT_NANOG	0.0027	0.859976	0.180236	0.969521
D14_Upperlayer neuron	deltaCT_KLF4	0.151587	0.168823	1.46426	0.67059
D14_Upperlayer neuron	deltaCT_DUSP6	0.007209	0.7729	-0.29518	0.9418
D14_Upperlayer neuron	deltaCT_DUSP6	0.007209	0.7729	-0.29518	0.9418
D14_Inhibitoryneuron	PassagetoDiff	0.009905	0.575478	-0.5658	0.882552
D14_Inhibitoryneuron	CountD84	0.068333	0.170766	-1.40724	0.672263
D14_Inhibitoryneuron	CountD70	0.061025	0.188152	-1.34898	0.686242
D14_Inhibitoryneuron	CountD56	0.091652	0.097838	-1.71058	0.586825
D14_Inhibitoryneuron	CountD35	0.013208	0.498195	-0.68446	0.856854
D14_Inhibitoryneuron	CountD14	0.006691	0.630308	0.485556	0.902977
D14_Inhibitoryneuron	NumberofWellsDay14	6.45e-07	0.996235	-0.00475	0.999036
D14_Inhibitoryneuron	Split_Ratio_Set_1	0.089962	0.071293	-1.86009	0.533964
D14_Inhibitoryneuron	Round	0.102552	0.053323	1.99987	0.492479
D14_Inhibitoryneuron	SampleSwapDetectediPSCExpansion	0.000102	0.952768	0.059657	0.990196
D14_Inhibitoryneuron	Taqman_FoldChange_TRIM22	0.041436	0.226894	1.23002	0.710563
D14_Inhibitoryneuron	Taqman_FoldChange_SOX2	0.087012	0.076333	1.82638	0.543278
D14_Inhibitoryneuron	Taqman_FoldChange_POU5F1	0.142724	0.02115	-2.41391	0.401814
D14_Inhibitoryneuron	Taqman_FoldChange_NANOG	0.014164	0.482936	-0.70914	0.850507
D14_Inhibitoryneuron	Taqman_FoldChange_LCK	0.07035	0.112613	-1.62744	0.609257
D14_Inhibitoryneuron	Taqman_FoldChange_HESX1	6.45e-06	0.9881	0.015022	0.998352
D14_Inhibitoryneuron	Taqman_FoldChange_DNMT3B	0.011521	0.527185	-0.63869	0.866229
D14_Inhibitoryneuron	Taqman_FoldChange_CXCL5	0.000491	0.896436	0.131113	0.977092
D14_Inhibitoryneuron	Taqman_FoldChange_TM4SF1	0.082271	0.085213	1.77134	0.564323
D14_Inhibitoryneuron	Taqman_FoldChange_TBX3	0.00161	0.813605	-0.23756	0.952568
D14_Inhibitoryneuron	Taqman_FoldChange_SNAI2	0.077732	0.09472	1.71753	0.58183
D14_Inhibitoryneuron	Taqman_FoldChange_RGS4	0.067353	0.120864	1.58984	0.617042
D14_Inhibitoryneuron	Taqman_FoldChange_PLVAP	0.038661	0.243457	1.1864	0.725419
D14_Inhibitoryneuron	Taqman_FoldChange_PDGFRA	0.022347	0.377199	-0.89443	0.796937
D14_Inhibitoryneuron	Taqman_FoldChange_ODAM	0.078237	0.093608	1.72358	0.579751
D14_Inhibitoryneuron	Taqman_FoldChange_NKX2-5	0.005824	0.653479	0.452812	0.912018
D14_Inhibitoryneuron	Taqman_FoldChange_IL6ST	0.080602	0.088588	1.75168	0.572733
D14_Inhibitoryneuron	Taqman_FoldChange_HOPX	0.074934	0.101123	1.68378	0.592595
D14_Inhibitoryneuron	Taqman_FoldChange_HEY1	0.000495	0.896003	-0.13167	0.976965
D14_Inhibitoryneuron	Taqman_FoldChange_HAND2	0.013679	0.490591	0.696702	0.852633
D14_Inhibitoryneuron	Taqman_FoldChange_HAND1	0.020708	0.395481	0.860296	0.805553
D14_Inhibitoryneuron	Taqman_FoldChange_FOXF1	0.016499	0.448656	0.766265	0.836202
D14_Inhibitoryneuron	Taqman_FoldChange_FCN3	0.001635	0.812207	-0.23938	0.952413
D14_Inhibitoryneuron	Taqman_FoldChange_ESM1	0.09566	0.062501	-1.92412	0.509589
D14_Inhibitoryneuron	Taqman_FoldChange_COLEC10	0.033402	0.278946	1.09975	0.744858
D14_Inhibitoryneuron	Taqman_FoldChange_CDX2	0.136403	0.024473	2.3512	0.40592
D14_Inhibitoryneuron	Taqman_FoldChange_CDH5	0.00035	0.912544	0.110627	0.979905
D14_Inhibitoryneuron	Taqman_FoldChange_BMP10	0.007528	0.609631	0.515231	0.895014
D14_Inhibitoryneuron	Taqman_FoldChange_ALOX15	0.004462	0.694471	0.396052	0.922293
D14_Inhibitoryneuron	Taqman_FoldChange_ABCA4	0.071359	0.109972	1.63996	0.605952
D14_Inhibitoryneuron	Taqman_FoldChange_T	0.073633	0.104254	1.66793	0.598749
D14_Inhibitoryneuron	Taqman_FoldChange_PTHLH	0.021547	0.385969	0.87793	0.800414
D14_Inhibitoryneuron	Taqman_FoldChange_NR5A2	0.015913	0.456902	0.752298	0.8382
D14_Inhibitoryneuron	Taqman_FoldChange_NPPB	1.31e-05	0.983058	0.021388	0.997049
D14_Inhibitoryneuron	Taqman_FoldChange_GDF3	0.001769	0.804791	0.249032	0.951202
D14_Inhibitoryneuron	Taqman_FoldChange_FGF4	0.021266	0.389118	0.872061	0.801891
D14_Inhibitoryneuron	Taqman_FoldChange_SST	0.000814	0.86684	-0.16891	0.971873
D14_Inhibitoryneuron	Taqman_FoldChange_SOX17	0.02862	0.316841	1.01549	0.768313
D14_Inhibitoryneuron	Taqman_FoldChange_RXRG	0.234736	0.002376	3.27656	0.151345
D14_Inhibitoryneuron	Taqman_FoldChange_PRDM1	0.156571	0.015345	2.54897	0.358848
D14_Inhibitoryneuron	Taqman_FoldChange_POU3F3	0.023119	0.368983	0.910124	0.794087
D14_Inhibitoryneuron	Taqman_FoldChange_PHOX2B	0.012403	0.511688	-0.66298	0.862158
D14_Inhibitoryneuron	Taqman_FoldChange_NODAL	9.11e-05	0.955281	-0.05648	0.990196
D14_Inhibitoryneuron	Taqman_FoldChange_LEFTY2	0.028315	0.319476	1.00989	0.768313
D14_Inhibitoryneuron	Taqman_FoldChange_LEFTY1	0.029268	0.311345	1.02726	0.764936
D14_Inhibitoryneuron	Taqman_FoldChange_KLF5	0.000621	0.883568	0.14752	0.974792
D14_Inhibitoryneuron	Taqman_FoldChange_HNF4A	0.149869	0.017927	2.48398	0.386326
D14_Inhibitoryneuron	Taqman_FoldChange_HNF1B	0.011364	0.530017	-0.63429	0.866229
D14_Inhibitoryneuron	Taqman_FoldChange_HMP19	0.042229	0.222402	1.24225	0.709499
D14_Inhibitoryneuron	Taqman_FoldChange_HHEX	0.044261	0.211363	1.27313	0.697762
D14_Inhibitoryneuron	Taqman_FoldChange_GATA6	0.052072	0.174335	1.38659	0.675097
D14_Inhibitoryneuron	Taqman_FoldChange_GATA4	0.074215	0.10284	1.67504	0.597062
D14_Inhibitoryneuron	Taqman_FoldChange_FOXP2	0.031356	0.294427	-1.06442	0.754514
D14_Inhibitoryneuron	Taqman_FoldChange_FOXA2	0.025306	0.346999	0.953254	0.782705
D14_Inhibitoryneuron	Taqman_FoldChange_FOXA1	0.056232	0.157606	1.44409	0.657738
D14_Inhibitoryneuron	Taqman_FoldChange_EOMES	0.060513	0.142204	1.50146	0.643813
D14_Inhibitoryneuron	Taqman_FoldChange_ELAVL3	0.011261	0.531907	0.63136	0.866229
D14_Inhibitoryneuron	Taqman_FoldChange_CPLX2	0.004263	0.701025	0.387102	0.924035
D14_Inhibitoryneuron	Taqman_FoldChange_CLDN1	0.000281	0.921521	-0.09923	0.982999
D14_Inhibitoryneuron	Taqman_FoldChange_CDH20	0.107553	0.047527	2.05378	0.481888
D14_Inhibitoryneuron	Taqman_FoldChange_CABP7	0.022265	0.378079	0.892769	0.796937
D14_Inhibitoryneuron	Taqman_FoldChange_AFP	0.056041	0.158336	1.44148	0.658051
D14_Inhibitoryneuron	Taqman_FoldChange_ZBTB16	0.001181	0.839965	0.203446	0.96369
D14_Inhibitoryneuron	Taqman_FoldChange_WNT1	5.4e-05	0.965561	0.043487	0.993849
D14_Inhibitoryneuron	Taqman_FoldChange_TRPM8	0.020402	0.399032	0.853781	0.8096
D14_Inhibitoryneuron	Taqman_FoldChange_SOX1	0.017057	0.441025	0.779327	0.831507
D14_Inhibitoryneuron	Taqman_FoldChange_SDC2	1.4e-05	0.982436	-0.02217	0.997049
D14_Inhibitoryneuron	Taqman_FoldChange_PRKCA	0.000102	0.952672	-0.05978	0.990196
D14_Inhibitoryneuron	Taqman_FoldChange_POU4F1	0.001103	0.845268	-0.19661	0.965901
D14_Inhibitoryneuron	Taqman_FoldChange_PAX6	0.002869	0.752868	0.317344	0.939849
D14_Inhibitoryneuron	Taqman_FoldChange_PAX3	0.00017	0.939013	-0.07706	0.988111
D14_Inhibitoryneuron	Taqman_FoldChange_PAPLN	0.001431	0.824082	-0.22397	0.955918
D14_Inhibitoryneuron	Taqman_FoldChange_OLFM3	0.027448	0.327108	0.99387	0.772846
D14_Inhibitoryneuron	Taqman_FoldChange_NR2F2	0.063201	0.133374	1.53664	0.633728
D14_Inhibitoryneuron	Taqman_FoldChange_NR2F1NR2F2	0.001174	0.840435	0.202839	0.96369
D14_Inhibitoryneuron	Taqman_FoldChange_NOS2	0.029304	0.311046	-1.0279	0.764431
D14_Inhibitoryneuron	Taqman_FoldChange_MYO3B	0.017284	0.437971	0.784593	0.830661
D14_Inhibitoryneuron	Taqman_FoldChange_MAP2	0.000665	0.879541	-0.15266	0.974351
D14_Inhibitoryneuron	Taqman_FoldChange_LMX1A	0.010913	0.538342	0.621433	0.869111
D14_Inhibitoryneuron	Taqman_FoldChange_EN1	3.29e-05	0.973142	0.03391	0.994654
D14_Inhibitoryneuron	Taqman_FoldChange_DRD4	0.028252	0.320018	1.00875	0.768335
D14_Inhibitoryneuron	Taqman_FoldChange_DMBX1	0.025575	0.344408	0.958455	0.782271
D14_Inhibitoryneuron	Taqman_FoldChange_COL2A1	0.005072	0.675325	-0.42239	0.916691
D14_Inhibitoryneuron	Taqman_FoldChange_CDH9	0.049184	0.187105	1.34554	0.685616
D14_Inhibitoryneuron	Number_of_iPSC_colonies_picked_for_P0	0.079416	0.09107	-1.73762	0.575342
D14_Inhibitoryneuron	FGF_Lot_Number	0.040425	0.232768	1.21429	0.716849
D14_Inhibitoryneuron	MEM_NEAA	0.054527	0.481246	-0.71212	0.850507
D14_Inhibitoryneuron	L-glutamine	0.040425	0.232768	1.21429	0.716849
D14_Inhibitoryneuron	KSR	0.040425	0.232768	1.21429	0.716849
D14_Inhibitoryneuron	MOI_added	0.059537	0.145567	-1.48853	0.646036
D14_Inhibitoryneuron	ReprogrammingBatch	0.015578	0.461711	0.74422	0.840358
D14_Inhibitoryneuron	Number_of_cellsvial_Millions	0.001333	0.830127	-0.21615	0.959757
D14_Inhibitoryneuron	Number_of_frozen_PBMCs_vials	0.000441	0.901867	0.124201	0.977548
D14_Inhibitoryneuron	Number_of_Viable_Cells_Millions	5.26e-05	0.966006	-0.04292	0.994043
D14_Inhibitoryneuron	Blood_mixing_with_Ficoll	0.004479	0.698139	0.391134	0.923049
D14_Inhibitoryneuron	Site	0.00639	0.638129	-0.47445	0.905011
D14_Inhibitoryneuron	Accutase_Lot	0.042789	0.219298	1.25082	0.705087
D14_Inhibitoryneuron	A83	0.132517	0.029066	2.27901	0.427672
D14_Inhibitoryneuron	Embedding_Minutes	0.052246	0.173596	-1.38904	0.674777
D14_Inhibitoryneuron	Count_D0	0.088345	0.074011	1.84167	0.539474
D14_Inhibitoryneuron	Plate_Half	0.088882	0.888329	0.141475	0.976779
D14_Inhibitoryneuron	SeedingViability	0.095857	0.062218	-1.92631	0.508231
D14_Inhibitoryneuron	Seeding_Minutes	0.01473	0.480732	0.712966	0.850429
D14_Inhibitoryneuron	Lift_Minutes	0.050141	0.202991	-1.29969	0.693423
D14_Inhibitoryneuron	deltaCT_ZIC2	0.007855	0.763195	0.308226	0.941755
D14_Inhibitoryneuron	deltaCT_TFCP2L1	1.45e-08	0.999673	0.000418	0.999857
D14_Inhibitoryneuron	deltaCT_TFAP2C	0.063924	0.383151	-0.90525	0.798602
D14_Inhibitoryneuron	deltaCT_SOX2	7.67e-05	0.976288	0.030349	0.995171
D14_Inhibitoryneuron	deltaCT_SOX17	0.004221	0.825349	0.225547	0.956432
D14_Inhibitoryneuron	deltaCT_SNAI2	0.10212	0.26539	-1.16826	0.734702
D14_Inhibitoryneuron	deltaCT_PAX6	0.014423	0.682575	-0.41906	0.918245
D14_Inhibitoryneuron	deltaCT_OTX2	0.015985	0.666687	-0.44152	0.915169
D14_Inhibitoryneuron	deltaCT_TOCT4	0.001124	0.909422	0.116192	0.979398
D14_Inhibitoryneuron	deltaCT_NANOG	0.007727	0.765082	0.305686	0.9418
D14_Inhibitoryneuron	deltaCT_KLF4	0.017252	0.654458	0.45897	0.912323
D14_Inhibitoryneuron	deltaCT_DUSP6	0.031045	0.546812	0.620062	0.872889
D14_Inhibitoryneuron	deltaCT_DUSP6	0.031045	0.546812	0.620062	0.872889
D14_CPN	PassagetoDiff	0.003294	0.747134	-0.32522	0.938771
D14_CPN	CountD84	0.034356	0.335736	-0.9801	0.774632
D14_CPN	CountD70	0.007626	0.646333	-0.46386	0.908533
D14_CPN	CountD56	6.87e-07	0.996468	-0.00446	0.999036
D14_CPN	CountD35	0.124833	0.031945	-2.23436	0.441544
D14_CPN	CountD14	0.053546	0.168194	-1.40718	0.67059
D14_CPN	NumberofWellsDay14	0.008285	0.592104	-0.54075	0.889966
D14_CPN	Split_Ratio_Set_1	0.149992	0.017876	-2.48517	0.386326
D14_CPN	Round	0.00262	0.763508	0.303233	0.941755
D14_CPN	SampleSwapDetectediPSCExpansion	0.017201	0.439087	-0.78267	0.830892
D14_CPN	Taqman_FoldChange_TRIM22	0.007134	0.619179	-0.50147	0.898355
D14_CPN	Taqman_FoldChange_SOX2	0.001717	0.807627	0.245339	0.951202
D14_CPN	Taqman_FoldChange_POU5F1	0.065389	0.126616	-1.56485	0.622456
D14_CPN	Taqman_FoldChange_NANOG	0.1001	0.05642	-1.97312	0.49446
D14_CPN	Taqman_FoldChange_LCK	0.015979	0.455953	-0.7539	0.8382
D14_CPN	Taqman_FoldChange_HESX1	0.003485	0.728537	-0.34986	0.932645
D14_CPN	Taqman_FoldChange_DNMT3B	0.114777	0.040254	-2.13027	0.458955
D14_CPN	Taqman_FoldChange_CXCL5	0.040639	0.231513	1.21762	0.716353
D14_CPN	Taqman_FoldChange_TM4SF1	0.004662	0.688036	0.404871	0.919367
D14_CPN	Taqman_FoldChange_TBX3	0.025934	0.341003	-0.96533	0.780262
D14_CPN	Taqman_FoldChange_SNAI2	0.00095	0.856311	0.182413	0.968009
D14_CPN	Taqman_FoldChange_RGS4	0.000682	0.878039	0.154582	0.974068
D14_CPN	Taqman_FoldChange_PLVAP	0.014141	0.483299	0.708546	0.850507
D14_CPN	Taqman_FoldChange_PDGFRA	0.176699	0.009586	-2.74076	0.306176
D14_CPN	Taqman_FoldChange_ODAM	3.4e-05	0.972687	-0.03448	0.994654
D14_CPN	Taqman_FoldChange_NKX2-5	0.00235	0.775687	-0.28715	0.942124
D14_CPN	Taqman_FoldChange_IL6ST	0.030562	0.300725	1.05042	0.756909
D14_CPN	Taqman_FoldChange_HOPX	0.008532	0.586612	-0.54882	0.888121
D14_CPN	Taqman_FoldChange_HEY1	0.009055	0.575318	-0.56553	0.882552
D14_CPN	Taqman_FoldChange_HAND2	0.017181	0.439351	-0.78221	0.830892
D14_CPN	Taqman_FoldChange_HAND1	0.045173	0.206611	1.2868	0.696989
D14_CPN	Taqman_FoldChange_FOXF1	0.014567	0.476732	-0.7193	0.847863
D14_CPN	Taqman_FoldChange_FCN3	0.001065	0.847962	0.193145	0.966468
D14_CPN	Taqman_FoldChange_ESM1	0.029975	0.305481	-1.03998	0.760357
D14_CPN	Taqman_FoldChange_COLEC10	0.07037	0.112559	1.6277	0.609257
D14_CPN	Taqman_FoldChange_CDX2	0.002213	0.782203	0.278585	0.943523
D14_CPN	Taqman_FoldChange_CDH5	0.027645	0.325351	-0.99754	0.771054
D14_CPN	Taqman_FoldChange_BMP10	0.005009	0.677214	0.419777	0.917888
D14_CPN	Taqman_FoldChange_ALOX15	2.26e-06	0.992952	-0.0089	0.998637
D14_CPN	Taqman_FoldChange_ABCA4	0.000149	0.942918	-0.07212	0.988111
D14_CPN	Taqman_FoldChange_T	0.004186	0.703626	0.383559	0.924986
D14_CPN	Taqman_FoldChange_PTHLH	7.42e-05	0.959633	0.050978	0.990904
D14_CPN	Taqman_FoldChange_NR5A2	0.007774	0.60382	-0.52365	0.894725
D14_CPN	Taqman_FoldChange_NPPB	0.139033	0.023032	-2.37739	0.405183
D14_CPN	Taqman_FoldChange_GDF3	0.018544	0.421604	-0.81319	0.822569
D14_CPN	Taqman_FoldChange_FGF4	0.118804	0.036695	-2.17227	0.44807
D14_CPN	Taqman_FoldChange_SST	0.13014	0.028272	-2.28831	0.425066
D14_CPN	Taqman_FoldChange_SOX17	0.036767	0.255576	1.15584	0.729858
D14_CPN	Taqman_FoldChange_RXRG	0.004524	0.692445	0.398825	0.921823
D14_CPN	Taqman_FoldChange_PRDM1	0.015346	0.465096	0.738563	0.841762
D14_CPN	Taqman_FoldChange_POU3F3	0.026916	0.331906	0.983925	0.774591
D14_CPN	Taqman_FoldChange_PHOX2B	0.002728	0.758831	0.309428	0.941169
D14_CPN	Taqman_FoldChange_NODAL	0.257456	0.001349	-3.48357	0.10785
D14_CPN	Taqman_FoldChange_LEFTY2	0.003592	0.724576	0.355194	0.930933
D14_CPN	Taqman_FoldChange_LEFTY1	0.025191	0.348106	-0.95104	0.782919
D14_CPN	Taqman_FoldChange_KLF5	0.059507	0.145674	-1.48812	0.646036
D14_CPN	Taqman_FoldChange_HNF4A	0.000595	0.88602	-0.14439	0.976217
D14_CPN	Taqman_FoldChange_HNF1B	0.015452	0.46355	-0.74114	0.841273
D14_CPN	Taqman_FoldChange_HMP19	0.045168	0.206634	1.28673	0.696989
D14_CPN	Taqman_FoldChange_HHEX	0.108939	0.046036	2.06858	0.481888
D14_CPN	Taqman_FoldChange_GATA6	0.026697	0.333901	-0.97982	0.774632
D14_CPN	Taqman_FoldChange_GATA4	0.004382	0.697074	0.392493	0.922616
D14_CPN	Taqman_FoldChange_FOXP2	0.018527	0.421813	-0.81283	0.822569
D14_CPN	Taqman_FoldChange_FOXA2	0.04469	0.20911	-1.27958	0.696989
D14_CPN	Taqman_FoldChange_FOXA1	0.004078	0.707306	-0.37855	0.925784
D14_CPN	Taqman_FoldChange_EOMES	0.000188	0.935879	-0.08103	0.987176
D14_CPN	Taqman_FoldChange_ELAVL3	0.024445	0.35544	0.936486	0.787347
D14_CPN	Taqman_FoldChange_CPLX2	0.000588	0.886736	-0.14348	0.976402
D14_CPN	Taqman_FoldChange_CLDN1	0.019045	0.415334	0.82433	0.819592
D14_CPN	Taqman_FoldChange_CDH20	0.034089	0.27397	1.11141	0.741531
D14_CPN	Taqman_FoldChange_CABP7	0.046397	0.200425	1.30495	0.689533
D14_CPN	Taqman_FoldChange_AFP	0.003412	0.731294	0.346162	0.933666
D14_CPN	Taqman_FoldChange_ZBTB16	0.006754	0.628702	0.487845	0.901982
D14_CPN	Taqman_FoldChange_WNT1	0.014673	0.475125	0.721945	0.847282
D14_CPN	Taqman_FoldChange_TRPM8	0.004382	0.697068	0.392502	0.922616
D14_CPN	Taqman_FoldChange_SOX1	0.037418	0.251331	1.16642	0.727356
D14_CPN	Taqman_FoldChange_SDC2	0.082211	0.085332	-1.77063	0.564323
D14_CPN	Taqman_FoldChange_PRKCA	0.053489	0.168427	1.40639	0.67059
D14_CPN	Taqman_FoldChange_POU4F1	0.17383	0.010254	2.7137	0.31704
D14_CPN	Taqman_FoldChange_PAX6	0.036328	0.258486	-1.14866	0.729948
D14_CPN	Taqman_FoldChange_PAX3	0.002683	0.760766	0.306862	0.941326
D14_CPN	Taqman_FoldChange_PAPLN	0.07118	0.110436	1.63775	0.607406
D14_CPN	Taqman_FoldChange_OLFM3	0.084922	0.080123	1.80226	0.5559
D14_CPN	Taqman_FoldChange_NR2F2	1.01e-05	0.985106	-0.0188	0.997669
D14_CPN	Taqman_FoldChange_NR2F1NR2F2	0.021814	0.383013	0.883466	0.798602
D14_CPN	Taqman_FoldChange_NOS2	0.038284	0.245811	-1.18038	0.726428
D14_CPN	Taqman_FoldChange_MYO3B	0.015602	0.46137	0.744792	0.840184
D14_CPN	Taqman_FoldChange_MAP2	0.02513	0.348703	0.949847	0.783349
D14_CPN	Taqman_FoldChange_LMX1A	0.021958	0.381428	0.886445	0.798232
D14_CPN	Taqman_FoldChange_EN1	0.025276	0.347285	-0.95268	0.782784
D14_CPN	Taqman_FoldChange_DRD4	0.082889	0.083997	1.77858	0.563957
D14_CPN	Taqman_FoldChange_DMBX1	0.008671	0.583575	0.5533	0.886759
D14_CPN	Taqman_FoldChange_COL2A1	0.016316	0.451214	-0.76192	0.836498
D14_CPN	Taqman_FoldChange_CDH9	0.008015	0.598235	0.531784	0.892081
D14_CPN	Number_of_iPSC_colonies_picked_for_P0	0.024363	0.356259	-0.93487	0.787743
D14_CPN	FGF_Lot_Number	0.06194	0.137441	1.52021	0.639569
D14_CPN	MEM_NEAA	0.087363	0.337323	-0.97321	0.776461
D14_CPN	L-glutamine	0.06194	0.137441	1.52021	0.639569
D14_CPN	KSR	0.06194	0.137441	1.52021	0.639569
D14_CPN	MOI_added	0.009461	0.566832	0.578199	0.880283
D14_CPN	ReprogrammingBatch	0.006786	0.627875	0.489025	0.901976
D14_CPN	Number_of_cellsvial_Millions	0.025495	0.345182	-0.9569	0.782271
D14_CPN	Number_of_frozen_PBMCs_vials	0.009067	0.575079	-0.56589	0.882523
D14_CPN	Number_of_Viable_Cells_Millions	0.028823	0.31511	-1.01918	0.768313
D14_CPN	Blood_mixing_with_Ficoll	0.051748	0.18211	1.36214	0.684017
D14_CPN	Site	0.163969	0.012916	-2.62001	0.339778
D14_CPN	Accutase_Lot	0.014178	0.482729	-0.70948	0.850507
D14_CPN	A83	8.35e-06	0.986655	-0.01685	0.998172
D14_CPN	Embedding_Minutes	0.033083	0.281293	1.09431	0.746835
D14_CPN	Count_D0	0.021911	0.381941	-0.88548	0.798309
D14_CPN	Plate_Half	0.036299	0.481044	0.712454	0.850429
D14_CPN	SeedingViability	0.027338	0.328092	-0.99182	0.773465
D14_CPN	Seeding_Minutes	0.000139	0.945532	0.068825	0.988618
D14_CPN	Lift_Minutes	0.105855	0.060435	-1.94638	0.502921
D14_CPN	deltaCT_ZIC2	0.037954	0.504502	-0.68805	0.85865
D14_CPN	deltaCT_TFCP2L1	0.006388	0.78593	-0.27775	0.945133
D14_CPN	deltaCT_TFAP2C	0.288288	0.047732	2.20471	0.481888
D14_CPN	deltaCT_SOX2	0.030554	0.550052	-0.61498	0.873962
D14_CPN	deltaCT_SOX17	0.257343	0.064085	2.03917	0.515256
D14_CPN	deltaCT_SNAI2	0.000145	0.967449	0.041668	0.994499
D14_CPN	deltaCT_PAX6	0.033641	0.530231	0.646333	0.866229
D14_CPN	deltaCT_OTX2	0.117569	0.230081	1.26443	0.715544
D14_CPN	deltaCT_TOCT4	6.57e-05	0.978066	-0.02807	0.995783
D14_CPN	deltaCT_NANOG	5.52e-07	0.997988	0.002574	0.999096
D14_CPN	deltaCT_KLF4	0.010646	0.725582	-0.35934	0.931194
D14_CPN	deltaCT_DUSP6	0.003376	0.84359	-0.20162	0.964748
D14_CPN	deltaCT_DUSP6	0.003376	0.84359	-0.20162	0.964748
D14_NewbornDLPN	PassagetoDiff	0.037346	0.273497	-1.11419	0.741215
D14_NewbornDLPN	CountD84	0.0232	0.430241	-0.8008	0.828489
D14_NewbornDLPN	CountD70	0.003313	0.762561	-0.30508	0.941669
D14_NewbornDLPN	CountD56	0.005992	0.678946	-0.41811	0.918078
D14_NewbornDLPN	CountD35	0.023704	0.36292	-0.92185	0.789769
D14_NewbornDLPN	CountD14	0.010931	0.538007	-0.62195	0.869111
D14_NewbornDLPN	NumberofWellsDay14	0.06846	0.117745	-1.6038	0.616066
D14_NewbornDLPN	Split_Ratio_Set_1	0.146163	0.019533	-2.44774	0.392166
D14_NewbornDLPN	Round	0.134053	0.025835	2.3277	0.411673
D14_NewbornDLPN	SampleSwapDetectediPSCExpansion	0.014002	0.48547	-0.70501	0.850507
D14_NewbornDLPN	Taqman_FoldChange_TRIM22	0.000521	0.89329	0.135121	0.9769
D14_NewbornDLPN	Taqman_FoldChange_SOX2	0.009539	0.565232	0.580597	0.880053
D14_NewbornDLPN	Taqman_FoldChange_POU5F1	0.003548	0.72619	0.353021	0.931458
D14_NewbornDLPN	Taqman_FoldChange_NANOG	0.008056	0.597302	0.533146	0.89203
D14_NewbornDLPN	Taqman_FoldChange_LCK	0.060011	0.143924	-1.49482	0.645806
D14_NewbornDLPN	Taqman_FoldChange_HESX1	0.001823	0.801867	-0.25285	0.950599
D14_NewbornDLPN	Taqman_FoldChange_DNMT3B	0.021643	0.384908	-0.87991	0.800414
D14_NewbornDLPN	Taqman_FoldChange_CXCL5	0.000112	0.950384	-0.06267	0.989116
D14_NewbornDLPN	Taqman_FoldChange_TM4SF1	0.009624	0.563508	0.583185	0.87967
D14_NewbornDLPN	Taqman_FoldChange_TBX3	0.049553	0.185417	1.35084	0.68536
D14_NewbornDLPN	Taqman_FoldChange_SNAI2	0.033392	0.279017	1.09959	0.744858
D14_NewbornDLPN	Taqman_FoldChange_RGS4	0.003682	0.72129	0.359623	0.930181
D14_NewbornDLPN	Taqman_FoldChange_PLVAP	0.006999	0.622517	0.496685	0.900157
D14_NewbornDLPN	Taqman_FoldChange_PDGFRA	0.026915	0.33191	-0.98391	0.774591
D14_NewbornDLPN	Taqman_FoldChange_ODAM	0.005364	0.666624	0.434457	0.915169
D14_NewbornDLPN	Taqman_FoldChange_NKX2-5	0.000526	0.89287	0.135657	0.9769
D14_NewbornDLPN	Taqman_FoldChange_IL6ST	0.020935	0.392875	0.865099	0.804344
D14_NewbornDLPN	Taqman_FoldChange_HOPX	0.004512	0.692824	-0.39831	0.921823
D14_NewbornDLPN	Taqman_FoldChange_HEY1	0.000387	0.908013	0.116385	0.979398
D14_NewbornDLPN	Taqman_FoldChange_HAND2	0.023767	0.362281	0.923089	0.789379
D14_NewbornDLPN	Taqman_FoldChange_HAND1	0.046916	0.197864	1.31259	0.688716
D14_NewbornDLPN	Taqman_FoldChange_FOXF1	0.000241	0.927318	-0.09188	0.984769
D14_NewbornDLPN	Taqman_FoldChange_FCN3	0.004479	0.693901	0.396832	0.922293
D14_NewbornDLPN	Taqman_FoldChange_ESM1	0.093557	0.06561	-1.90064	0.519234
D14_NewbornDLPN	Taqman_FoldChange_COLEC10	0.000669	0.879264	-0.15302	0.974351
D14_NewbornDLPN	Taqman_FoldChange_CDX2	0.051034	0.178808	1.37196	0.681155
D14_NewbornDLPN	Taqman_FoldChange_CDH5	0.001157	0.841567	0.20138	0.964239
D14_NewbornDLPN	Taqman_FoldChange_BMP10	0.0175	0.435105	0.789554	0.82981
D14_NewbornDLPN	Taqman_FoldChange_ALOX15	0.068567	0.117446	-1.60515	0.616066
D14_NewbornDLPN	Taqman_FoldChange_ABCA4	0.009142	0.573476	0.568276	0.882048
D14_NewbornDLPN	Taqman_FoldChange_T	0.001655	0.811058	0.240874	0.952087
D14_NewbornDLPN	Taqman_FoldChange_PTHLH	0.006936	0.624097	-0.49442	0.900557
D14_NewbornDLPN	Taqman_FoldChange_NR5A2	0.004873	0.681408	-0.41399	0.918078
D14_NewbornDLPN	Taqman_FoldChange_NPPB	0.075792	0.099111	-1.69419	0.589235
D14_NewbornDLPN	Taqman_FoldChange_GDF3	0.022421	0.376393	-0.89596	0.796915
D14_NewbornDLPN	Taqman_FoldChange_FGF4	0.188315	0.007287	-2.8496	0.272543
D14_NewbornDLPN	Taqman_FoldChange_SST	0.006829	0.626796	-0.49056	0.901622
D14_NewbornDLPN	Taqman_FoldChange_SOX17	0.059967	0.144075	1.49424	0.645806
D14_NewbornDLPN	Taqman_FoldChange_RXRG	0.004046	0.708405	-0.37706	0.925914
D14_NewbornDLPN	Taqman_FoldChange_PRDM1	0.012746	0.505868	0.672204	0.859087
D14_NewbornDLPN	Taqman_FoldChange_POU3F3	0.059812	0.144611	1.49218	0.645848
D14_NewbornDLPN	Taqman_FoldChange_PHOX2B	0.009013	0.57622	-0.56419	0.88284
D14_NewbornDLPN	Taqman_FoldChange_NODAL	0.007549	0.609109	-0.51599	0.895014
D14_NewbornDLPN	Taqman_FoldChange_LEFTY2	0.002351	0.775668	0.28718	0.942124
D14_NewbornDLPN	Taqman_FoldChange_LEFTY1	0.010858	0.539386	-0.61983	0.869111
D14_NewbornDLPN	Taqman_FoldChange_KLF5	0.07851	0.093014	-1.72684	0.577851
D14_NewbornDLPN	Taqman_FoldChange_HNF4A	0.011567	0.526354	0.639979	0.866229
D14_NewbornDLPN	Taqman_FoldChange_HNF1B	0.001714	0.807807	-0.2451	0.951202
D14_NewbornDLPN	Taqman_FoldChange_HMP19	0.001557	0.816659	0.233596	0.952601
D14_NewbornDLPN	Taqman_FoldChange_HHEX	0.011773	0.522665	-0.64573	0.865566
D14_NewbornDLPN	Taqman_FoldChange_GATA6	0.012252	0.514273	-0.6589	0.863627
D14_NewbornDLPN	Taqman_FoldChange_GATA4	0.001033	0.850248	0.190204	0.966596
D14_NewbornDLPN	Taqman_FoldChange_FOXP2	0.0013	0.832202	0.213466	0.960574
D14_NewbornDLPN	Taqman_FoldChange_FOXA2	0.015461	0.463416	-0.74137	0.841216
D14_NewbornDLPN	Taqman_FoldChange_FOXA1	0.005177	0.67216	-0.42677	0.915494
D14_NewbornDLPN	Taqman_FoldChange_EOMES	0.011632	0.525185	0.641798	0.866022
D14_NewbornDLPN	Taqman_FoldChange_ELAVL3	0.078992	0.091974	-1.73259	0.576467
D14_NewbornDLPN	Taqman_FoldChange_CPLX2	0.000372	0.909818	0.11409	0.979398
D14_NewbornDLPN	Taqman_FoldChange_CLDN1	0.003998	0.710057	0.374819	0.925963
D14_NewbornDLPN	Taqman_FoldChange_CDH20	0.059681	0.145068	1.49043	0.645966
D14_NewbornDLPN	Taqman_FoldChange_CABP7	0.038935	0.241758	-1.19077	0.723659
D14_NewbornDLPN	Taqman_FoldChange_AFP	7.93e-05	0.958282	0.052686	0.990196
D14_NewbornDLPN	Taqman_FoldChange_ZBTB16	2.87e-07	0.99749	-0.00317	0.999036
D14_NewbornDLPN	Taqman_FoldChange_WNT1	0.043139	0.217376	1.25617	0.701826
D14_NewbornDLPN	Taqman_FoldChange_TRPM8	0.056143	0.157946	1.44288	0.657738
D14_NewbornDLPN	Taqman_FoldChange_SOX1	0.034222	0.27302	1.11365	0.741215
D14_NewbornDLPN	Taqman_FoldChange_SDC2	0.099803	0.056807	-1.96987	0.49446
D14_NewbornDLPN	Taqman_FoldChange_PRKCA	0.027912	0.322991	1.00248	0.769893
D14_NewbornDLPN	Taqman_FoldChange_POU4F1	0.011322	0.530792	-0.63309	0.866229
D14_NewbornDLPN	Taqman_FoldChange_PAX6	0.005152	0.67289	-0.42576	0.915494
D14_NewbornDLPN	Taqman_FoldChange_PAX3	1.96e-06	0.99343	0.008293	0.998795
D14_NewbornDLPN	Taqman_FoldChange_PAPLN	2.45e-05	0.9768	0.029289	0.995415
D14_NewbornDLPN	Taqman_FoldChange_OLFM3	0.018683	0.419846	0.816306	0.821691
D14_NewbornDLPN	Taqman_FoldChange_NR2F2	0.032347	0.2868	1.08166	0.750938
D14_NewbornDLPN	Taqman_FoldChange_NR2F1NR2F2	0.004318	0.6992	0.38959	0.923926
D14_NewbornDLPN	Taqman_FoldChange_NOS2	0.04789	0.193161	-1.32682	0.688716
D14_NewbornDLPN	Taqman_FoldChange_MYO3B	0.001138	0.842877	-0.19969	0.964502
D14_NewbornDLPN	Taqman_FoldChange_MAP2	0.096518	0.061276	1.93365	0.505287
D14_NewbornDLPN	Taqman_FoldChange_LMX1A	0.018782	0.4186	-0.81852	0.821272
D14_NewbornDLPN	Taqman_FoldChange_EN1	0.06037	0.142692	1.49957	0.644159
D14_NewbornDLPN	Taqman_FoldChange_DRD4	0.031196	0.295687	-1.0616	0.755079
D14_NewbornDLPN	Taqman_FoldChange_DMBX1	0.020047	0.40321	-0.84616	0.81287
D14_NewbornDLPN	Taqman_FoldChange_COL2A1	0.026198	0.338529	-0.97035	0.777798
D14_NewbornDLPN	Taqman_FoldChange_CDH9	0.017652	0.433088	0.793056	0.82886
D14_NewbornDLPN	Number_of_iPSC_colonies_picked_for_P0	0.004995	0.677657	-0.41916	0.918078
D14_NewbornDLPN	FGF_Lot_Number	0.267744	0.001039	3.57736	0.094877
D14_NewbornDLPN	MEM_NEAA	0.338525	0.064947	-1.90739	0.516814
D14_NewbornDLPN	L-glutamine	0.267744	0.001039	3.57736	0.094877
D14_NewbornDLPN	KSR	0.267744	0.001039	3.57736	0.094877
D14_NewbornDLPN	MOI_added	0.007916	0.600525	0.528446	0.893428
D14_NewbornDLPN	ReprogrammingBatch	0.099894	0.056689	1.97086	0.49446
D14_NewbornDLPN	Number_of_cellsvial_Millions	0.000298	0.919286	-0.10207	0.982504
D14_NewbornDLPN	Number_of_frozen_PBMCs_vials	0.076897	0.096584	1.70751	0.585994
D14_NewbornDLPN	Number_of_Viable_Cells_Millions	0.011956	0.519429	0.650794	0.865292
D14_NewbornDLPN	Blood_mixing_with_Ficoll	0.012927	0.509085	-0.6673	0.860892
D14_NewbornDLPN	Site	0.046805	0.198409	-1.31096	0.688716
D14_NewbornDLPN	Accutase_Lot	0.089674	0.07177	1.85681	0.534856
D14_NewbornDLPN	A83	0.091931	0.072242	1.85529	0.535619
D14_NewbornDLPN	Embedding_Minutes	0.000452	0.900638	-0.12576	0.977548
D14_NewbornDLPN	Count_D0	0.01669	0.446029	0.770747	0.834747
D14_NewbornDLPN	Plate_Half	0.034009	0.44035	-0.78075	0.830892
D14_NewbornDLPN	SeedingViability	0.011763	0.522848	-0.64545	0.865566
D14_NewbornDLPN	Seeding_Minutes	0.16558	0.01378	2.59747	0.344809
D14_NewbornDLPN	Lift_Minutes	0.008604	0.601843	-0.52698	0.894019
D14_NewbornDLPN	deltaCT_ZIC2	0.319574	0.035143	-2.37403	0.44807
D14_NewbornDLPN	deltaCT_TFCP2L1	0.0039	0.832047	0.216747	0.960574
D14_NewbornDLPN	deltaCT_TFAP2C	0.00028	0.954685	0.058024	0.990196
D14_NewbornDLPN	deltaCT_SOX2	0.355784	0.02435	-2.57435	0.405468
D14_NewbornDLPN	deltaCT_SOX17	0.032827	0.535338	-0.63819	0.868071
D14_NewbornDLPN	deltaCT_SNAI2	0.000691	0.9289	-0.09112	0.984769
D14_NewbornDLPN	deltaCT_PAX6	0.022352	0.609959	-0.52379	0.895014
D14_NewbornDLPN	deltaCT_OTX2	0.001863	0.883527	-0.14965	0.974792
D14_NewbornDLPN	deltaCT_TOCT4	0.217051	0.093152	-1.82392	0.577851
D14_NewbornDLPN	deltaCT_NANOG	0.098247	0.275162	-1.14342	0.742134
D14_NewbornDLPN	deltaCT_KLF4	0.225938	0.085842	-1.87153	0.564521
D14_NewbornDLPN	deltaCT_DUSP6	0.082734	0.318678	-1.04037	0.768313
D14_NewbornDLPN	deltaCT_DUSP6	0.082734	0.318678	-1.04037	0.768313
D14_IP	PassagetoDiff	0.000285	0.924528	0.095482	0.984205
D14_IP	CountD84	0.001891	0.822792	-0.22614	0.955091
D14_IP	CountD70	0.000631	0.895164	0.132976	0.9769
D14_IP	CountD56	0.005969	0.679524	0.417311	0.918078
D14_IP	CountD35	0.000463	0.899452	-0.12727	0.977548
D14_IP	CountD14	0.012501	0.510013	0.665626	0.861335
D14_IP	NumberofWellsDay14	0.001929	0.796304	0.260109	0.948196
D14_IP	Split_Ratio_Set_1	0.016744	0.445286	-0.77202	0.83434
D14_IP	Round	0.045721	0.203815	1.29495	0.693786
D14_IP	SampleSwapDetectediPSCExpansion	0.038382	0.245196	-1.18194	0.726428
D14_IP	Taqman_FoldChange_TRIM22	0.001943	0.795621	-0.261	0.94804
D14_IP	Taqman_FoldChange_SOX2	0.00516	0.672665	0.426071	0.915494
D14_IP	Taqman_FoldChange_POU5F1	0.013163	0.498943	-0.68326	0.856854
D14_IP	Taqman_FoldChange_NANOG	0.009288	0.570415	0.57284	0.881431
D14_IP	Taqman_FoldChange_LCK	0.034006	0.274563	-1.11001	0.741688
D14_IP	Taqman_FoldChange_HESX1	0.02532	0.346865	-0.95352	0.782623
D14_IP	Taqman_FoldChange_DNMT3B	0.042056	0.223373	-1.23959	0.709499
D14_IP	Taqman_FoldChange_CXCL5	0.02597	0.340666	0.966012	0.780119
D14_IP	Taqman_FoldChange_TM4SF1	0.003214	0.738917	0.335947	0.936318
D14_IP	Taqman_FoldChange_TBX3	0.066452	0.123467	1.57841	0.617729
D14_IP	Taqman_FoldChange_SNAI2	0.030006	0.30523	1.04053	0.760357
D14_IP	Taqman_FoldChange_RGS4	0.001698	0.808663	0.24399	0.951202
D14_IP	Taqman_FoldChange_PLVAP	0.000222	0.930254	0.088157	0.984785
D14_IP	Taqman_FoldChange_PDGFRA	0.000837	0.865045	0.17121	0.971529
D14_IP	Taqman_FoldChange_ODAM	0.004252	0.701403	0.386586	0.924035
D14_IP	Taqman_FoldChange_NKX2-5	0.012901	0.503268	0.676344	0.858185
D14_IP	Taqman_FoldChange_IL6ST	0.041096	0.228848	1.22475	0.713335
D14_IP	Taqman_FoldChange_HOPX	0.084729	0.080484	1.80001	0.556267
D14_IP	Taqman_FoldChange_HEY1	0.004386	0.69694	-0.39268	0.922616
D14_IP	Taqman_FoldChange_HAND2	0.038956	0.241625	1.19111	0.723659
D14_IP	Taqman_FoldChange_HAND1	0.005785	0.654579	0.451269	0.912382
D14_IP	Taqman_FoldChange_FOXF1	0.004886	0.680988	-0.41457	0.918078
D14_IP	Taqman_FoldChange_FCN3	0.001138	0.842879	-0.19969	0.964502
D14_IP	Taqman_FoldChange_ESM1	0.018651	0.420252	-0.81559	0.822207
D14_IP	Taqman_FoldChange_COLEC10	3.5e-05	0.972265	0.035017	0.994654
D14_IP	Taqman_FoldChange_CDX2	0.003461	0.729442	0.348649	0.932754
D14_IP	Taqman_FoldChange_CDH5	0.000553	0.890088	0.139203	0.9769
D14_IP	Taqman_FoldChange_BMP10	0.027627	0.325507	0.99721	0.771054
D14_IP	Taqman_FoldChange_ALOX15	0.114654	0.040368	-2.12898	0.458955
D14_IP	Taqman_FoldChange_ABCA4	3.86e-05	0.970897	-0.03675	0.994654
D14_IP	Taqman_FoldChange_T	0.00143	0.824164	0.223866	0.955918
D14_IP	Taqman_FoldChange_PTHLH	0.015763	0.45904	0.7487	0.838656
D14_IP	Taqman_FoldChange_NR5A2	0.002357	0.775383	0.287555	0.942124
D14_IP	Taqman_FoldChange_NPPB	0.009919	0.557557	0.59215	0.877382
D14_IP	Taqman_FoldChange_GDF3	0.003098	0.743517	-0.3298	0.938319
D14_IP	Taqman_FoldChange_FGF4	0.060854	0.141052	-1.50595	0.643159
D14_IP	Taqman_FoldChange_SST	0.011018	0.536391	0.624436	0.868382
D14_IP	Taqman_FoldChange_SOX17	0.006687	0.630402	0.485422	0.903
D14_IP	Taqman_FoldChange_RXRG	0.021981	0.38118	-0.88691	0.798232
D14_IP	Taqman_FoldChange_PRDM1	0.006786	0.627895	0.488996	0.901976
D14_IP	Taqman_FoldChange_POU3F3	0.004788	0.684047	0.410355	0.918788
D14_IP	Taqman_FoldChange_PHOX2B	0.002286	0.778687	-0.28321	0.942228
D14_IP	Taqman_FoldChange_NODAL	0.063877	0.131247	1.54539	0.631476
D14_IP	Taqman_FoldChange_LEFTY2	0.000367	0.910343	0.113423	0.979398
D14_IP	Taqman_FoldChange_LEFTY1	5.53e-06	0.988979	-0.01391	0.998352
D14_IP	Taqman_FoldChange_KLF5	0.002006	0.792379	-0.26524	0.946947
D14_IP	Taqman_FoldChange_HNF4A	0.011581	0.526103	0.640369	0.866229
D14_IP	Taqman_FoldChange_HNF1B	0.001717	0.807594	-0.24538	0.951202
D14_IP	Taqman_FoldChange_HMP19	0.002627	0.763194	-0.30365	0.941755
D14_IP	Taqman_FoldChange_HHEX	0.005976	0.649276	-0.45871	0.909809
D14_IP	Taqman_FoldChange_GATA6	0.006977	0.623081	0.495877	0.900557
D14_IP	Taqman_FoldChange_GATA4	0.000837	0.865032	0.171226	0.971529
D14_IP	Taqman_FoldChange_FOXP2	0.002895	0.751782	-0.31879	0.939545
D14_IP	Taqman_FoldChange_FOXA2	0.000231	0.928927	-0.08984	0.984769
D14_IP	Taqman_FoldChange_FOXA1	0.004542	0.691877	-0.3996	0.921823
D14_IP	Taqman_FoldChange_EOMES	0.016854	0.443773	0.774609	0.833319
D14_IP	Taqman_FoldChange_ELAVL3	0.138826	0.023142	-2.37533	0.405183
D14_IP	Taqman_FoldChange_CPLX2	0.02349	0.365123	-0.91757	0.791008
D14_IP	Taqman_FoldChange_CLDN1	0.000149	0.942755	-0.07233	0.988111
D14_IP	Taqman_FoldChange_CDH20	0.013795	0.488733	0.69971	0.8509
D14_IP	Taqman_FoldChange_CABP7	0.003164	0.740875	-0.33333	0.937156
D14_IP	Taqman_FoldChange_AFP	0.000241	0.927377	0.091804	0.984769
D14_IP	Taqman_FoldChange_ZBTB16	0.02522	0.347822	-0.95161	0.782847
D14_IP	Taqman_FoldChange_WNT1	0.000426	0.903485	0.122142	0.977587
D14_IP	Taqman_FoldChange_TRPM8	0.018355	0.423992	0.808979	0.823926
D14_IP	Taqman_FoldChange_SOX1	0.005255	0.669828	0.430005	0.915169
D14_IP	Taqman_FoldChange_SDC2	0.026979	0.331334	-0.9851	0.774591
D14_IP	Taqman_FoldChange_PRKCA	0.017804	0.431109	0.796505	0.828489
D14_IP	Taqman_FoldChange_POU4F1	0.034948	0.267901	-1.12582	0.736203
D14_IP	Taqman_FoldChange_PAX6	0.011451	0.528437	0.63674	0.866229
D14_IP	Taqman_FoldChange_PAX3	0.004867	0.681587	0.413742	0.918078
D14_IP	Taqman_FoldChange_PAPLN	0.053135	0.169882	-1.40146	0.671076
D14_IP	Taqman_FoldChange_OLFM3	0.000595	0.886039	-0.14437	0.976217
D14_IP	Taqman_FoldChange_NR2F2	0.027253	0.32885	0.990247	0.774175
D14_IP	Taqman_FoldChange_NR2F1NR2F2	0.011536	0.526913	0.639108	0.866229
D14_IP	Taqman_FoldChange_NOS2	0.036455	0.257643	-1.15074	0.729948
D14_IP	Taqman_FoldChange_MYO3B	0.000145	0.943677	-0.07116	0.988111
D14_IP	Taqman_FoldChange_MAP2	0.008878	0.579094	-0.55993	0.884541
D14_IP	Taqman_FoldChange_LMX1A	0.013489	0.493633	-0.69179	0.855065
D14_IP	Taqman_FoldChange_EN1	0.100441	0.055979	1.97685	0.494305
D14_IP	Taqman_FoldChange_DRD4	0.022524	0.375293	-0.89805	0.796374
D14_IP	Taqman_FoldChange_DMBX1	0.017321	0.43748	-0.78544	0.830263
D14_IP	Taqman_FoldChange_COL2A1	0.024734	0.352575	-0.94215	0.784207
D14_IP	Taqman_FoldChange_CDH9	0.013066	0.500537	0.680705	0.857071
D14_IP	Number_of_iPSC_colonies_picked_for_P0	0.014788	0.473387	-0.72481	0.847113
D14_IP	FGF_Lot_Number	0.026145	0.339019	0.969357	0.778257
D14_IP	MEM_NEAA	0.170285	0.020513	-2.43034	0.399581
D14_IP	L-glutamine	0.026145	0.339019	0.969357	0.778257
D14_IP	KSR	0.026145	0.339019	0.969357	0.778257
D14_IP	MOI_added	0.046295	0.200929	-1.30346	0.689833
D14_IP	ReprogrammingBatch	0.00045	0.900805	-0.12555	0.977548
D14_IP	Number_of_cellsvial_Millions	0.021208	0.389774	-0.87084	0.802701
D14_IP	Number_of_frozen_PBMCs_vials	0.030667	0.299882	1.05228	0.756462
D14_IP	Number_of_Viable_Cells_Millions	0.000275	0.922363	-0.09816	0.983355
D14_IP	Blood_mixing_with_Ficoll	0.033873	0.282592	-1.09181	0.746932
D14_IP	Site	0.000524	0.892973	0.135525	0.9769
D14_IP	Accutase_Lot	0.111602	0.043302	2.09684	0.471399
D14_IP	A83	0.088691	0.077719	1.81906	0.547291
D14_IP	Embedding_Minutes	0.001088	0.846299	-0.19528	0.966033
D14_IP	Count_D0	0.01264	0.507655	0.669365	0.860364
D14_IP	Plate_Half	0.021421	0.584314	-0.55236	0.887144
D14_IP	SeedingViability	0.06299	0.134044	1.53391	0.633728
D14_IP	Seeding_Minutes	0.214222	0.004477	3.04454	0.212225
D14_IP	Lift_Minutes	0.008196	0.61061	-0.51425	0.895402
D14_IP	deltaCT_ZIC2	0.112636	0.240761	1.23418	0.723328
D14_IP	deltaCT_TFCP2L1	0.092773	0.289678	1.10776	0.751872
D14_IP	deltaCT_TFAP2C	0.009294	0.743026	0.33552	0.937801
D14_IP	deltaCT_SOX2	0.099442	0.272106	1.15111	0.741215
D14_IP	deltaCT_SOX17	0.090254	0.296654	1.0911	0.755538
D14_IP	deltaCT_SNAI2	0.173826	0.138056	1.58896	0.639939
D14_IP	deltaCT_PAX6	0.028045	0.567154	0.58843	0.880345
D14_IP	deltaCT_OTX2	0.031725	0.542382	0.627035	0.871155
D14_IP	deltaCT_TOCT4	0.149164	0.172569	1.45044	0.674592
D14_IP	deltaCT_NANOG	0.205012	0.104001	1.75914	0.598749
D14_IP	deltaCT_KLF4	0.040944	0.48784	0.71575	0.850529
D14_IP	deltaCT_DUSP6	0.196424	0.112467	1.71267	0.609257
D14_IP	deltaCT_DUSP6	0.196424	0.112467	1.71267	0.609257
D14_Cyc.Prog.-2	PassagetoDiff	0.074908	0.117285	-1.6097	0.616066
D14_Cyc.Prog.-2	CountD84	0.037138	0.316552	1.02049	0.768313
D14_Cyc.Prog.-2	CountD70	0.016415	0.499849	0.683596	0.856854
D14_Cyc.Prog.-2	CountD56	0.008485	0.622125	0.498165	0.899927
D14_Cyc.Prog.-2	CountD35	0.000959	0.85566	0.183249	0.967935
D14_Cyc.Prog.-2	CountD14	0.000799	0.868092	-0.16731	0.972149
D14_Cyc.Prog.-2	NumberofWellsDay14	0.049484	0.18573	1.34985	0.685483
D14_Cyc.Prog.-2	Split_Ratio_Set_1	0.180842	0.008695	2.77971	0.289693
D14_Cyc.Prog.-2	Round	0.305634	0.000388	-3.92501	0.055483
D14_Cyc.Prog.-2	SampleSwapDetectediPSCExpansion	0.028003	0.322191	1.00416	0.769627
D14_Cyc.Prog.-2	Taqman_FoldChange_TRIM22	0.079341	0.09123	-1.73673	0.575424
D14_Cyc.Prog.-2	Taqman_FoldChange_SOX2	0.128378	0.029442	-2.27047	0.431041
D14_Cyc.Prog.-2	Taqman_FoldChange_POU5F1	0.004521	0.692559	-0.39867	0.921823
D14_Cyc.Prog.-2	Taqman_FoldChange_NANOG	0.003926	0.712577	-0.3714	0.926552
D14_Cyc.Prog.-2	Taqman_FoldChange_LCK	0.024052	0.359381	0.928748	0.787999
D14_Cyc.Prog.-2	Taqman_FoldChange_HESX1	0.000207	0.932581	0.085209	0.985845
D14_Cyc.Prog.-2	Taqman_FoldChange_DNMT3B	0.048877	0.188518	1.34113	0.686242
D14_Cyc.Prog.-2	Taqman_FoldChange_CXCL5	0.090549	0.070332	1.86675	0.529541
D14_Cyc.Prog.-2	Taqman_FoldChange_TM4SF1	0.12006	0.03565	-2.18528	0.44807
D14_Cyc.Prog.-2	Taqman_FoldChange_TBX3	0.03254	0.285344	1.08499	0.750008
D14_Cyc.Prog.-2	Taqman_FoldChange_SNAI2	0.080474	0.088853	-1.75016	0.573588
D14_Cyc.Prog.-2	Taqman_FoldChange_RGS4	0.124368	0.032288	-2.2296	0.442509
D14_Cyc.Prog.-2	Taqman_FoldChange_PLVAP	0.105398	0.049942	-2.03066	0.490141
D14_Cyc.Prog.-2	Taqman_FoldChange_PDGFRA	0.056655	0.156006	1.44984	0.656765
D14_Cyc.Prog.-2	Taqman_FoldChange_ODAM	0.130042	0.028336	-2.28732	0.425066
D14_Cyc.Prog.-2	Taqman_FoldChange_NKX2-5	0.007248	0.616369	0.50551	0.898324
D14_Cyc.Prog.-2	Taqman_FoldChange_IL6ST	0.064152	0.13039	-1.54895	0.629632
D14_Cyc.Prog.-2	Taqman_FoldChange_HOPX	0.027624	0.32554	0.997142	0.771054
D14_Cyc.Prog.-2	Taqman_FoldChange_HEY1	0.006022	0.648009	0.460495	0.909719
D14_Cyc.Prog.-2	Taqman_FoldChange_HAND2	0.005343	0.667249	-0.43359	0.915169
D14_Cyc.Prog.-2	Taqman_FoldChange_HAND1	0.091044	0.069531	-1.87236	0.529541
D14_Cyc.Prog.-2	Taqman_FoldChange_FOXF1	0.009241	0.5714	-0.57137	0.881431
D14_Cyc.Prog.-2	Taqman_FoldChange_FCN3	0.01913	0.414283	-0.82621	0.819299
D14_Cyc.Prog.-2	Taqman_FoldChange_ESM1	0.068912	0.116496	1.60948	0.614967
D14_Cyc.Prog.-2	Taqman_FoldChange_COLEC10	0.00014	0.944513	0.0701	0.988507
D14_Cyc.Prog.-2	Taqman_FoldChange_CDX2	0.340604	0.00015	-4.25193	0.029423
D14_Cyc.Prog.-2	Taqman_FoldChange_CDH5	0.002676	0.76109	-0.30643	0.941326
D14_Cyc.Prog.-2	Taqman_FoldChange_BMP10	0.009946	0.55701	0.592976	0.877086
D14_Cyc.Prog.-2	Taqman_FoldChange_ALOX15	0.00645	0.636561	0.476668	0.904481
D14_Cyc.Prog.-2	Taqman_FoldChange_ABCA4	0.124243	0.032381	-2.22832	0.442719
D14_Cyc.Prog.-2	Taqman_FoldChange_T	0.119013	0.036519	-2.17443	0.44807
D14_Cyc.Prog.-2	Taqman_FoldChange_PTHLH	0.048454	0.190493	1.33501	0.688716
D14_Cyc.Prog.-2	Taqman_FoldChange_NR5A2	0.054202	0.165541	-1.41625	0.666927
D14_Cyc.Prog.-2	Taqman_FoldChange_NPPB	0.062037	0.137122	1.52149	0.639569
D14_Cyc.Prog.-2	Taqman_FoldChange_GDF3	0.002281	0.77896	0.282848	0.942228
D14_Cyc.Prog.-2	Taqman_FoldChange_FGF4	0.077276	0.095732	1.71207	0.585401
D14_Cyc.Prog.-2	Taqman_FoldChange_SST	1.65e-05	0.980987	0.024003	0.996632
D14_Cyc.Prog.-2	Taqman_FoldChange_SOX17	0.084063	0.081738	-1.79227	0.559425
D14_Cyc.Prog.-2	Taqman_FoldChange_RXRG	0.010247	0.55108	0.601961	0.874345
D14_Cyc.Prog.-2	Taqman_FoldChange_PRDM1	0.104117	0.051436	-2.01683	0.491087
D14_Cyc.Prog.-2	Taqman_FoldChange_POU3F3	0.074502	0.102151	-1.67853	0.594549
D14_Cyc.Prog.-2	Taqman_FoldChange_PHOX2B	0.037229	0.252554	1.16336	0.727567
D14_Cyc.Prog.-2	Taqman_FoldChange_NODAL	0.055635	0.159896	1.43595	0.659024
D14_Cyc.Prog.-2	Taqman_FoldChange_LEFTY2	0.071734	0.109006	-1.6446	0.605949
D14_Cyc.Prog.-2	Taqman_FoldChange_LEFTY1	0.000119	0.948933	0.064508	0.988971
D14_Cyc.Prog.-2	Taqman_FoldChange_KLF5	0.102957	0.052827	2.00427	0.492042
D14_Cyc.Prog.-2	Taqman_FoldChange_HNF4A	0.044522	0.209989	-1.27706	0.697397
D14_Cyc.Prog.-2	Taqman_FoldChange_HNF1B	0.015971	0.45607	0.7537	0.8382
D14_Cyc.Prog.-2	Taqman_FoldChange_HMP19	0.048907	0.188383	-1.34155	0.686242
D14_Cyc.Prog.-2	Taqman_FoldChange_HHEX	0.005091	0.674754	0.423178	0.916376
D14_Cyc.Prog.-2	Taqman_FoldChange_GATA6	0.00149	0.820535	0.228567	0.953797
D14_Cyc.Prog.-2	Taqman_FoldChange_GATA4	0.119886	0.035793	-2.18348	0.44807
D14_Cyc.Prog.-2	Taqman_FoldChange_FOXP2	0.010191	0.552167	0.600311	0.874713
D14_Cyc.Prog.-2	Taqman_FoldChange_FOXA2	0.007531	0.609552	0.515344	0.895014
D14_Cyc.Prog.-2	Taqman_FoldChange_FOXA1	0.125785	0.031253	-2.24408	0.44081
D14_Cyc.Prog.-2	Taqman_FoldChange_EOMES	0.06368	0.131862	-1.54285	0.632048
D14_Cyc.Prog.-2	Taqman_FoldChange_ELAVL3	0.056806	0.155441	1.45188	0.656227
D14_Cyc.Prog.-2	Taqman_FoldChange_CPLX2	0.111051	0.043854	2.09101	0.474523
D14_Cyc.Prog.-2	Taqman_FoldChange_CLDN1	0.022024	0.380706	0.887806	0.798232
D14_Cyc.Prog.-2	Taqman_FoldChange_CDH20	0.198728	0.005688	-2.94628	0.235026
D14_Cyc.Prog.-2	Taqman_FoldChange_CABP7	0.053032	0.17031	1.40002	0.671589
D14_Cyc.Prog.-2	Taqman_FoldChange_AFP	0.146189	0.019522	-2.44799	0.392166
D14_Cyc.Prog.-2	Taqman_FoldChange_ZBTB16	0.005678	0.657589	0.447055	0.912776
D14_Cyc.Prog.-2	Taqman_FoldChange_WNT1	0.011199	0.533041	-0.62961	0.866893
D14_Cyc.Prog.-2	Taqman_FoldChange_TRPM8	0.010538	0.545442	0.610551	0.872609
D14_Cyc.Prog.-2	Taqman_FoldChange_SOX1	0.067417	0.120681	-1.59065	0.616376
D14_Cyc.Prog.-2	Taqman_FoldChange_SDC2	0.099984	0.056571	1.97185	0.49446
D14_Cyc.Prog.-2	Taqman_FoldChange_PRKCA	0.125341	0.031574	-2.23955	0.441544
D14_Cyc.Prog.-2	Taqman_FoldChange_POU4F1	0.045357	0.205664	1.28955	0.696197
D14_Cyc.Prog.-2	Taqman_FoldChange_PAX6	0.044124	0.212085	1.27107	0.697762
D14_Cyc.Prog.-2	Taqman_FoldChange_PAX3	0.007929	0.600213	-0.5289	0.893307
D14_Cyc.Prog.-2	Taqman_FoldChange_PAPLN	0.00911	0.574157	0.567261	0.882277
D14_Cyc.Prog.-2	Taqman_FoldChange_OLFM3	0.023386	0.366207	-0.91547	0.791833
D14_Cyc.Prog.-2	Taqman_FoldChange_NR2F2	0.013857	0.487754	-0.7013	0.850507
D14_Cyc.Prog.-2	Taqman_FoldChange_NR2F1NR2F2	0.000269	0.92318	-0.09713	0.983682
D14_Cyc.Prog.-2	Taqman_FoldChange_NOS2	0.043543	0.21519	1.26229	0.700349
D14_Cyc.Prog.-2	Taqman_FoldChange_MYO3B	0.062065	0.137032	1.52185	0.639569
D14_Cyc.Prog.-2	Taqman_FoldChange_MAP2	0.027002	0.331122	-0.98554	0.774591
D14_Cyc.Prog.-2	Taqman_FoldChange_LMX1A	0.134077	0.025821	2.32794	0.411673
D14_Cyc.Prog.-2	Taqman_FoldChange_EN1	0.002563	0.766043	0.299879	0.9418
D14_Cyc.Prog.-2	Taqman_FoldChange_DRD4	0.010867	0.539204	0.620107	0.869111
D14_Cyc.Prog.-2	Taqman_FoldChange_DMBX1	0.031721	0.291592	1.07079	0.752944
D14_Cyc.Prog.-2	Taqman_FoldChange_COL2A1	0.048887	0.188475	1.34126	0.686242
D14_Cyc.Prog.-2	Taqman_FoldChange_CDH9	0.003446	0.730014	-0.34788	0.932869
D14_Cyc.Prog.-2	Number_of_iPSC_colonies_picked_for_P0	0.005298	0.66856	0.431765	0.915169
D14_Cyc.Prog.-2	FGF_Lot_Number	0.281337	0.000733	-3.70156	0.089476
D14_Cyc.Prog.-2	MEM_NEAA	0.284732	0.690393	0.401735	0.920577
D14_Cyc.Prog.-2	L-glutamine	0.281337	0.000733	-3.70156	0.089476
D14_Cyc.Prog.-2	KSR	0.281337	0.000733	-3.70156	0.089476
D14_Cyc.Prog.-2	MOI_added	0.004555	0.691436	0.400208	0.921649
D14_Cyc.Prog.-2	ReprogrammingBatch	0.250215	0.001618	-3.41761	0.124058
D14_Cyc.Prog.-2	Number_of_cellsvial_Millions	0.043846	0.213563	1.26688	0.698476
D14_Cyc.Prog.-2	Number_of_frozen_PBMCs_vials	0.002189	0.783342	-0.27709	0.94398
D14_Cyc.Prog.-2	Number_of_Viable_Cells_Millions	0.017307	0.437666	0.785119	0.830263
D14_Cyc.Prog.-2	Blood_mixing_with_Ficoll	0.006742	0.634015	-0.48041	0.904406
D14_Cyc.Prog.-2	Site	0.135185	0.02517	2.33903	0.409507
D14_Cyc.Prog.-2	Accutase_Lot	0.120883	0.034982	-2.19378	0.44807
D14_Cyc.Prog.-2	A83	0.075619	0.104552	-1.66775	0.598749
D14_Cyc.Prog.-2	Embedding_Minutes	0.12349	0.032947	2.2206	0.445461
D14_Cyc.Prog.-2	Count_D0	0.22542	0.002986	-3.19151	0.173089
D14_Cyc.Prog.-2	Plate_Half	0.229607	0.669998	-0.42988	0.915169
D14_Cyc.Prog.-2	SeedingViability	0.07475	0.10156	1.68155	0.592595
D14_Cyc.Prog.-2	Seeding_Minutes	0.110785	0.047307	-2.05814	0.481888
D14_Cyc.Prog.-2	Lift_Minutes	0.03138	0.316227	-1.01818	0.768313
D14_Cyc.Prog.-2	deltaCT_ZIC2	0.29599	0.044303	2.24616	0.476478
D14_Cyc.Prog.-2	deltaCT_TFCP2L1	0.120532	0.223913	-1.28243	0.709499
D14_Cyc.Prog.-2	deltaCT_TFAP2C	0.038619	0.500716	-0.6943	0.857094
D14_Cyc.Prog.-2	deltaCT_SOX2	0.235247	0.078764	1.92129	0.55008
D14_Cyc.Prog.-2	deltaCT_SOX17	0.000937	0.917253	-0.1061	0.981417
D14_Cyc.Prog.-2	deltaCT_SNAI2	0.008298	0.756787	0.31687	0.940831
D14_Cyc.Prog.-2	deltaCT_PAX6	0.089331	0.299259	-1.08495	0.756396
D14_Cyc.Prog.-2	deltaCT_OTX2	0.002223	0.872827	0.163525	0.973587
D14_Cyc.Prog.-2	deltaCT_TOCT4	0.124325	0.216277	1.30526	0.701598
D14_Cyc.Prog.-2	deltaCT_NANOG	0.169888	0.143064	1.56712	0.64465
D14_Cyc.Prog.-2	deltaCT_KLF4	0.041456	0.485074	0.720404	0.850507
D14_Cyc.Prog.-2	deltaCT_DUSP6	0.238261	0.076593	1.93738	0.543959
D14_Cyc.Prog.-2	deltaCT_DUSP6	0.238261	0.076593	1.93738	0.543959
D14_Hem	PassagetoDiff	0.105776	0.060536	1.94556	0.502921
D14_Hem	CountD84	0.042617	0.28263	1.0963	0.746932
D14_Hem	CountD70	0.052524	0.223137	1.24587	0.709499
D14_Hem	CountD56	0.057631	0.193322	1.33173	0.688716
D14_Hem	CountD35	0.125897	0.031172	2.24523	0.440204
D14_Hem	CountD14	0.271028	0.000956	3.60733	0.094877
D14_Hem	NumberofWellsDay14	0.014629	0.475785	0.720857	0.847481
D14_Hem	Split_Ratio_Set_1	0.032875	0.282832	-1.09076	0.74696
D14_Hem	Round	0.207358	0.004626	3.02591	0.215375
D14_Hem	SampleSwapDetectediPSCExpansion	0.006308	0.640298	0.471376	0.905318
D14_Hem	Taqman_FoldChange_TRIM22	0.004909	0.6803	0.415517	0.918078
D14_Hem	Taqman_FoldChange_SOX2	0.041804	0.224797	1.23571	0.710068
D14_Hem	Taqman_FoldChange_POU5F1	0.000243	0.927028	-0.09225	0.984769
D14_Hem	Taqman_FoldChange_NANOG	0.009909	0.557749	0.591859	0.877406
D14_Hem	Taqman_FoldChange_LCK	7.96e-05	0.958191	0.0528	0.990196
D14_Hem	Taqman_FoldChange_HESX1	0.11709	0.038169	2.15445	0.452029
D14_Hem	Taqman_FoldChange_DNMT3B	0.058346	0.149787	1.47263	0.647812
D14_Hem	Taqman_FoldChange_CXCL5	0.043079	0.217707	-1.25524	0.702113
D14_Hem	Taqman_FoldChange_TM4SF1	0.067608	0.120139	1.59306	0.616154
D14_Hem	Taqman_FoldChange_TBX3	0.122115	0.034005	-2.20647	0.44807
D14_Hem	Taqman_FoldChange_SNAI2	0.005563	0.660866	0.442478	0.913853
D14_Hem	Taqman_FoldChange_RGS4	0.079224	0.091478	1.73534	0.575919
D14_Hem	Taqman_FoldChange_PLVAP	0.023839	0.361541	0.924531	0.78908
D14_Hem	Taqman_FoldChange_PDGFRA	0.032092	0.288736	1.07725	0.751606
D14_Hem	Taqman_FoldChange_ODAM	0.049548	0.185439	1.35077	0.68536
D14_Hem	Taqman_FoldChange_NKX2-5	0.017436	0.43595	0.788088	0.829944
D14_Hem	Taqman_FoldChange_IL6ST	6.11e-05	0.96338	0.046242	0.993191
D14_Hem	Taqman_FoldChange_HOPX	0.037031	0.253846	1.16014	0.729009
D14_Hem	Taqman_FoldChange_HEY1	0.00086	0.863218	0.173552	0.971054
D14_Hem	Taqman_FoldChange_HAND2	0.002945	0.749735	-0.32151	0.939314
D14_Hem	Taqman_FoldChange_HAND1	0.009052	0.575391	0.565426	0.882552
D14_Hem	Taqman_FoldChange_FOXF1	0.084425	0.081054	-1.79648	0.557532
D14_Hem	Taqman_FoldChange_FCN3	0.119638	0.035998	-2.18091	0.44807
D14_Hem	Taqman_FoldChange_ESM1	0.01483	0.47275	-0.72586	0.847113
D14_Hem	Taqman_FoldChange_COLEC10	0.027668	0.325147	-0.99796	0.771054
D14_Hem	Taqman_FoldChange_CDX2	0.010843	0.539652	0.619419	0.869111
D14_Hem	Taqman_FoldChange_CDH5	0.01826	0.425211	0.806834	0.824583
D14_Hem	Taqman_FoldChange_BMP10	0.000153	0.942152	0.073089	0.988111
D14_Hem	Taqman_FoldChange_ALOX15	0.034368	0.271978	-1.11611	0.741215
D14_Hem	Taqman_FoldChange_ABCA4	0.021836	0.382768	0.883925	0.798602
D14_Hem	Taqman_FoldChange_T	0.087675	0.075169	1.83399	0.539968
D14_Hem	Taqman_FoldChange_PTHLH	9.19e-06	0.985793	0.017935	0.998
D14_Hem	Taqman_FoldChange_NR5A2	0.01976	0.406632	0.83996	0.815374
D14_Hem	Taqman_FoldChange_NPPB	0.0618	0.137899	1.51839	0.639939
D14_Hem	Taqman_FoldChange_GDF3	0.015638	0.460841	0.745677	0.840184
D14_Hem	Taqman_FoldChange_FGF4	0.097393	0.060051	1.94334	0.502846
D14_Hem	Taqman_FoldChange_SST	7.54e-05	0.959315	-0.05138	0.990697
D14_Hem	Taqman_FoldChange_SOX17	0.00839	0.589765	0.544184	0.889068
D14_Hem	Taqman_FoldChange_RXRG	0.027806	0.323929	1.00052	0.770565
D14_Hem	Taqman_FoldChange_PRDM1	0.035738	0.262465	1.13894	0.73324
D14_Hem	Taqman_FoldChange_POU3F3	0.00763	0.607206	0.51874	0.895014
D14_Hem	Taqman_FoldChange_PHOX2B	0.012535	0.509431	-0.66655	0.861017
D14_Hem	Taqman_FoldChange_NODAL	0.069138	0.115877	1.61231	0.614021
D14_Hem	Taqman_FoldChange_LEFTY2	0.028059	0.321706	1.00519	0.769627
D14_Hem	Taqman_FoldChange_LEFTY1	0.024223	0.357658	0.932124	0.787765
D14_Hem	Taqman_FoldChange_KLF5	0.037753	0.24918	-1.17183	0.72701
D14_Hem	Taqman_FoldChange_HNF4A	0.13685	0.024221	2.35567	0.405468
D14_Hem	Taqman_FoldChange_HNF1B	0.003473	0.728977	0.349273	0.932645
D14_Hem	Taqman_FoldChange_HMP19	0.005898	0.651416	0.455706	0.9106
D14_Hem	Taqman_FoldChange_HHEX	2.03e-05	0.978866	-0.02668	0.995873
D14_Hem	Taqman_FoldChange_GATA6	0.061649	0.138398	1.51641	0.640304
D14_Hem	Taqman_FoldChange_GATA4	0.082581	0.084601	1.77497	0.563957
D14_Hem	Taqman_FoldChange_FOXP2	0.028217	0.320322	-1.00811	0.768746
D14_Hem	Taqman_FoldChange_FOXA2	0.211146	0.004222	3.06075	0.20941
D14_Hem	Taqman_FoldChange_FOXA1	0.04032	0.233388	1.21264	0.717555
D14_Hem	Taqman_FoldChange_EOMES	0.021202	0.389842	0.870717	0.802701
D14_Hem	Taqman_FoldChange_ELAVL3	0.002458	0.770737	-0.29368	0.9418
D14_Hem	Taqman_FoldChange_CPLX2	0.028386	0.318857	1.01121	0.768313
D14_Hem	Taqman_FoldChange_CLDN1	0.107585	0.047491	-2.05413	0.481888
D14_Hem	Taqman_FoldChange_CDH20	0.022799	0.372364	0.903641	0.795941
D14_Hem	Taqman_FoldChange_CABP7	0.029975	0.30548	1.03998	0.760357
D14_Hem	Taqman_FoldChange_AFP	0.158616	0.014632	2.56869	0.351951
D14_Hem	Taqman_FoldChange_ZBTB16	0.06536	0.126703	-1.56448	0.622456
D14_Hem	Taqman_FoldChange_WNT1	0.000159	0.94094	0.074622	0.988111
D14_Hem	Taqman_FoldChange_TRPM8	0.017198	0.439122	-0.78261	0.830892
D14_Hem	Taqman_FoldChange_SOX1	0.003277	0.736475	0.339214	0.93573
D14_Hem	Taqman_FoldChange_SDC2	0.005066	0.6755	-0.42215	0.916691
D14_Hem	Taqman_FoldChange_PRKCA	0.010542	0.545366	-0.61067	0.872609
D14_Hem	Taqman_FoldChange_POU4F1	0.054428	0.164634	-1.41938	0.665548
D14_Hem	Taqman_FoldChange_PAX6	0.020728	0.395249	0.860722	0.805265
D14_Hem	Taqman_FoldChange_PAX3	0.063392	0.132769	-1.53911	0.633728
D14_Hem	Taqman_FoldChange_PAPLN	0.036945	0.25441	-1.15873	0.729204
D14_Hem	Taqman_FoldChange_OLFM3	0.034663	0.2699	-1.12105	0.739022
D14_Hem	Taqman_FoldChange_NR2F2	0.016647	0.446611	-0.76975	0.834912
D14_Hem	Taqman_FoldChange_NR2F1NR2F2	0.00015	0.942601	-0.07252	0.988111
D14_Hem	Taqman_FoldChange_NOS2	0.013311	0.496519	0.687145	0.856477
D14_Hem	Taqman_FoldChange_MYO3B	0.008919	0.578215	-0.56123	0.884523
D14_Hem	Taqman_FoldChange_MAP2	0.028626	0.316793	-1.01559	0.768313
D14_Hem	Taqman_FoldChange_LMX1A	0.002205	0.782551	-0.27813	0.943523
D14_Hem	Taqman_FoldChange_EN1	0.020013	0.403613	-0.84543	0.813259
D14_Hem	Taqman_FoldChange_DRD4	8.65e-05	0.956442	-0.05501	0.990196
D14_Hem	Taqman_FoldChange_DMBX1	0.007016	0.622091	0.497295	0.899927
D14_Hem	Taqman_FoldChange_COL2A1	0.033126	0.280976	-1.09504	0.746479
D14_Hem	Taqman_FoldChange_CDH9	0.000461	0.899671	-0.127	0.977548
D14_Hem	Number_of_iPSC_colonies_picked_for_P0	0.011896	0.52049	-0.64913	0.865566
D14_Hem	FGF_Lot_Number	0.000132	0.946131	-0.06805	0.988618
D14_Hem	MEM_NEAA	0.000827	0.87873	0.153732	0.974346
D14_Hem	L-glutamine	0.000132	0.946131	-0.06805	0.988618
D14_Hem	KSR	0.000132	0.946131	-0.06805	0.988618
D14_Hem	MOI_added	0.017765	0.431607	-0.79564	0.828844
D14_Hem	ReprogrammingBatch	0.000675	0.878644	0.153809	0.974346
D14_Hem	Number_of_cellsvial_Millions	0.027347	0.328009	-0.99199	0.773465
D14_Hem	Number_of_frozen_PBMCs_vials	0.01517	0.467689	-0.73425	0.842893
D14_Hem	Number_of_Viable_Cells_Millions	0.032024	0.289261	-1.07606	0.751606
D14_Hem	Blood_mixing_with_Ficoll	0.000946	0.858645	0.179456	0.96915
D14_Hem	Site	0.006092	0.646121	0.463154	0.908533
D14_Hem	Accutase_Lot	0.065896	0.125105	1.57133	0.618535
D14_Hem	A83	0.009318	0.575443	0.565506	0.882552
D14_Hem	Embedding_Minutes	0.243157	0.001929	-3.35332	0.138181
D14_Hem	Count_D0	0.323295	0.000241	4.08916	0.041096
D14_Hem	Plate_Half	0.323456	0.928965	0.089811	0.984769
D14_Hem	SeedingViability	0.010303	0.549981	-0.60363	0.873962
D14_Hem	Seeding_Minutes	0.072952	0.111125	1.63571	0.608328
D14_Hem	Lift_Minutes	0.205303	0.007123	2.87523	0.26989
D14_Hem	deltaCT_ZIC2	0.115568	0.23435	-1.25221	0.718608
D14_Hem	deltaCT_TFCP2L1	0.007866	0.763036	0.308441	0.941755
D14_Hem	deltaCT_TFAP2C	0.138438	0.190192	-1.38859	0.688624
D14_Hem	deltaCT_SOX2	0.082868	0.318271	-1.04128	0.768313
D14_Hem	deltaCT_SOX17	0.124204	0.216515	-1.30454	0.701738
D14_Hem	deltaCT_SNAI2	0.039464	0.495976	-0.70216	0.856089
D14_Hem	deltaCT_PAX6	0.107654	0.2521	-1.2032	0.727356
D14_Hem	deltaCT_OTX2	0.325394	0.033162	-2.40586	0.446038
D14_Hem	deltaCT_TOCT4	0.173879	0.137988	-1.58925	0.639939
D14_Hem	deltaCT_NANOG	0.233174	0.080291	-1.91022	0.55609
D14_Hem	deltaCT_KLF4	0.003634	0.837787	-0.20922	0.963334
D14_Hem	deltaCT_DUSP6	0.15417	0.164923	-1.47893	0.665548
D14_Hem	deltaCT_DUSP6	0.15417	0.164923	-1.47893	0.665548
D14_PP/SP	PassagetoDiff	0.198033	0.00836	-2.81103	0.286162
D14_PP/SP	CountD84	0.047424	0.256446	1.1594	0.729948
D14_PP/SP	CountD70	0.02671	0.38817	0.876586	0.801527
D14_PP/SP	CountD56	0.006586	0.664301	0.438461	0.915169
D14_PP/SP	CountD35	0.00909	0.574574	0.566641	0.882317
D14_PP/SP	CountD14	0.028325	0.31939	1.01008	0.768313
D14_PP/SP	NumberofWellsDay14	0.023778	0.36217	0.923306	0.789379
D14_PP/SP	Split_Ratio_Set_1	0.001823	0.801868	0.252844	0.950599
D14_PP/SP	Round	0.020331	0.399858	-0.85227	0.810464
D14_PP/SP	SampleSwapDetectediPSCExpansion	4.65e-05	0.968034	-0.04036	0.994522
D14_PP/SP	Taqman_FoldChange_TRIM22	0.006263	0.641516	-0.46965	0.906156
D14_PP/SP	Taqman_FoldChange_SOX2	0.101979	0.05403	-1.99364	0.492479
D14_PP/SP	Taqman_FoldChange_POU5F1	0.000369	0.910096	0.113737	0.979398
D14_PP/SP	Taqman_FoldChange_NANOG	0.107215	0.047898	-2.05016	0.481888
D14_PP/SP	Taqman_FoldChange_LCK	0.012466	0.510596	0.664704	0.861662
D14_PP/SP	Taqman_FoldChange_HESX1	0.06706	0.121704	-1.58613	0.617582
D14_PP/SP	Taqman_FoldChange_DNMT3B	0.005687	0.657318	0.447436	0.91266
D14_PP/SP	Taqman_FoldChange_CXCL5	0.008042	0.597627	-0.53267	0.89203
D14_PP/SP	Taqman_FoldChange_TM4SF1	0.099849	0.056747	-1.97037	0.49446
D14_PP/SP	Taqman_FoldChange_TBX3	0.020088	0.402726	-0.84704	0.812788
D14_PP/SP	Taqman_FoldChange_SNAI2	0.139355	0.022861	-2.38058	0.403666
D14_PP/SP	Taqman_FoldChange_RGS4	0.072128	0.108002	-1.64946	0.604765
D14_PP/SP	Taqman_FoldChange_PLVAP	0.097795	0.059498	-1.94778	0.502394
D14_PP/SP	Taqman_FoldChange_PDGFRA	0.01114	0.534124	-0.62793	0.867753
D14_PP/SP	Taqman_FoldChange_ODAM	0.073813	0.103815	-1.67013	0.598745
D14_PP/SP	Taqman_FoldChange_NKX2-5	0.016723	0.445576	-0.77152	0.834573
D14_PP/SP	Taqman_FoldChange_IL6ST	0.013909	0.486931	-0.70263	0.850507
D14_PP/SP	Taqman_FoldChange_HOPX	0.002896	0.751759	0.318819	0.939545
D14_PP/SP	Taqman_FoldChange_HEY1	0.019144	0.414109	0.826519	0.819299
D14_PP/SP	Taqman_FoldChange_HAND2	0.072726	0.106497	-1.65681	0.60348
D14_PP/SP	Taqman_FoldChange_HAND1	0.11649	0.038699	-2.14819	0.45459
D14_PP/SP	Taqman_FoldChange_FOXF1	0.006124	0.645253	-0.46438	0.908024
D14_PP/SP	Taqman_FoldChange_FCN3	0.080586	0.088622	1.75149	0.572733
D14_PP/SP	Taqman_FoldChange_ESM1	0.003806	0.716816	0.365665	0.928162
D14_PP/SP	Taqman_FoldChange_COLEC10	0.023759	0.362365	0.922925	0.789414
D14_PP/SP	Taqman_FoldChange_CDX2	0.041981	0.223799	-1.23843	0.709499
D14_PP/SP	Taqman_FoldChange_CDH5	0.006878	0.625557	-0.49233	0.900622
D14_PP/SP	Taqman_FoldChange_BMP10	0.042025	0.223549	-1.23911	0.709499
D14_PP/SP	Taqman_FoldChange_ALOX15	0.147976	0.01873	2.4655	0.392166
D14_PP/SP	Taqman_FoldChange_ABCA4	0.069816	0.114038	-1.62079	0.61211
D14_PP/SP	Taqman_FoldChange_T	0.066784	0.1225	-1.58264	0.617582
D14_PP/SP	Taqman_FoldChange_PTHLH	0.005439	0.664429	-0.43751	0.915169
D14_PP/SP	Taqman_FoldChange_NR5A2	0.001149	0.842144	0.200636	0.964423
D14_PP/SP	Taqman_FoldChange_NPPB	0.02284	0.371925	-0.90448	0.795884
D14_PP/SP	Taqman_FoldChange_GDF3	0.093796	0.065248	1.90333	0.518493
D14_PP/SP	Taqman_FoldChange_FGF4	0.008105	0.596171	0.534798	0.891642
D14_PP/SP	Taqman_FoldChange_SST	0.049397	0.186128	1.3486	0.685483
D14_PP/SP	Taqman_FoldChange_SOX17	0.069273	0.115508	-1.614	0.613714
D14_PP/SP	Taqman_FoldChange_RXRG	0.024671	0.353195	0.940921	0.784375
D14_PP/SP	Taqman_FoldChange_PRDM1	0.048894	0.188441	-1.34137	0.686242
D14_PP/SP	Taqman_FoldChange_POU3F3	0.065826	0.125312	-1.57043	0.619031
D14_PP/SP	Taqman_FoldChange_PHOX2B	0.001576	0.815528	0.235066	0.952601
D14_PP/SP	Taqman_FoldChange_NODAL	0.021372	0.387928	-0.87428	0.801527
D14_PP/SP	Taqman_FoldChange_LEFTY2	0.044032	0.212572	-1.26969	0.698176
D14_PP/SP	Taqman_FoldChange_LEFTY1	0.045792	0.203455	1.29601	0.693568
D14_PP/SP	Taqman_FoldChange_KLF5	0.033046	0.281567	1.09368	0.746932
D14_PP/SP	Taqman_FoldChange_HNF4A	0.069072	0.116055	-1.61149	0.614539
D14_PP/SP	Taqman_FoldChange_HNF1B	0.00709	0.620253	0.49993	0.898847
D14_PP/SP	Taqman_FoldChange_HMP19	0.007218	0.6171	0.504459	0.898355
D14_PP/SP	Taqman_FoldChange_HHEX	0.005298	0.668555	-0.43177	0.915169
D14_PP/SP	Taqman_FoldChange_GATA6	0.023243	0.367685	0.912623	0.792957
D14_PP/SP	Taqman_FoldChange_GATA4	0.06325	0.133217	-1.53728	0.633728
D14_PP/SP	Taqman_FoldChange_FOXP2	0.063694	0.131819	-1.54302	0.632048
D14_PP/SP	Taqman_FoldChange_FOXA2	0.046421	0.200305	-1.30531	0.68953
D14_PP/SP	Taqman_FoldChange_FOXA1	0.052746	0.171497	-1.39603	0.672874
D14_PP/SP	Taqman_FoldChange_EOMES	0.101958	0.054057	-1.99341	0.492479
D14_PP/SP	Taqman_FoldChange_ELAVL3	0.011504	0.527479	0.638228	0.866229
D14_PP/SP	Taqman_FoldChange_CPLX2	0.040709	0.231103	-1.21871	0.716124
D14_PP/SP	Taqman_FoldChange_CLDN1	0.00072	0.874772	0.158758	0.973633
D14_PP/SP	Taqman_FoldChange_CDH20	0.133205	0.026345	-2.31919	0.415004
D14_PP/SP	Taqman_FoldChange_CABP7	0.008536	0.586541	-0.54893	0.888121
D14_PP/SP	Taqman_FoldChange_AFP	0.128536	0.029336	-2.27207	0.431041
D14_PP/SP	Taqman_FoldChange_ZBTB16	0.000482	0.897371	0.129923	0.977548
D14_PP/SP	Taqman_FoldChange_WNT1	0.01456	0.476849	-0.71911	0.847863
D14_PP/SP	Taqman_FoldChange_TRPM8	0.050777	0.179935	-1.36831	0.681516
D14_PP/SP	Taqman_FoldChange_SOX1	0.082528	0.084707	-1.77434	0.563957
D14_PP/SP	Taqman_FoldChange_SDC2	0.070224	0.112947	1.62588	0.609614
D14_PP/SP	Taqman_FoldChange_PRKCA	0.005256	0.669799	-0.43005	0.915169
D14_PP/SP	Taqman_FoldChange_POU4F1	0.001025	0.850791	0.189505	0.966596
D14_PP/SP	Taqman_FoldChange_PAX6	0.134029	0.025849	-2.32746	0.411673
D14_PP/SP	Taqman_FoldChange_PAX3	0.025316	0.346895	0.953462	0.782623
D14_PP/SP	Taqman_FoldChange_PAPLN	0.03466	0.269919	1.121	0.739022
D14_PP/SP	Taqman_FoldChange_OLFM3	0.013372	0.495521	0.688751	0.855838
D14_PP/SP	Taqman_FoldChange_NR2F2	0.019275	0.412511	-0.82938	0.817828
D14_PP/SP	Taqman_FoldChange_NR2F1NR2F2	0.10579	0.049494	-2.03487	0.489192
D14_PP/SP	Taqman_FoldChange_NOS2	0.043709	0.214299	1.2648	0.699096
D14_PP/SP	Taqman_FoldChange_MYO3B	0.008287	0.592067	-0.54081	0.889966
D14_PP/SP	Taqman_FoldChange_MAP2	0.004056	0.708054	-0.37754	0.925914
D14_PP/SP	Taqman_FoldChange_LMX1A	0.016366	0.450513	-0.76311	0.836202
D14_PP/SP	Taqman_FoldChange_EN1	0.137042	0.024114	-2.35758	0.405468
D14_PP/SP	Taqman_FoldChange_DRD4	0.000591	0.886428	0.14387	0.976368
D14_PP/SP	Taqman_FoldChange_DMBX1	0.000294	0.91978	-0.10144	0.982747
D14_PP/SP	Taqman_FoldChange_COL2A1	0.046934	0.197774	1.31286	0.688716
D14_PP/SP	Taqman_FoldChange_CDH9	0.105789	0.049495	-2.03486	0.489192
D14_PP/SP	Number_of_iPSC_colonies_picked_for_P0	0.059883	0.144368	1.49311	0.645806
D14_PP/SP	FGF_Lot_Number	0.06202	0.137177	-1.52126	0.639569
D14_PP/SP	MEM_NEAA	0.114207	0.16607	1.41532	0.666927
D14_PP/SP	L-glutamine	0.06202	0.137177	-1.52126	0.639569
D14_PP/SP	KSR	0.06202	0.137177	-1.52126	0.639569
D14_PP/SP	MOI_added	0.002824	0.75475	-0.31484	0.940247
D14_PP/SP	ReprogrammingBatch	0.007445	0.611596	-0.51239	0.895762
D14_PP/SP	Number_of_cellsvial_Millions	0.019963	0.404208	-0.84435	0.813927
D14_PP/SP	Number_of_frozen_PBMCs_vials	0.112872	0.042055	-2.11026	0.463048
D14_PP/SP	Number_of_Viable_Cells_Millions	0.058956	0.14761	-1.48079	0.647812
D14_PP/SP	Blood_mixing_with_Ficoll	0.087144	0.080483	1.80159	0.556267
D14_PP/SP	Site	0.016238	0.452301	-0.76007	0.837429
D14_PP/SP	Accutase_Lot	0.004246	0.701612	-0.3863	0.924035
D14_PP/SP	A83	0.011951	0.525638	0.641284	0.866229
D14_PP/SP	Embedding_Minutes	0.059035	0.14733	-1.48184	0.647812
D14_PP/SP	Count_D0	0.002449	0.771159	0.293123	0.9418
D14_PP/SP	Plate_Half	0.05053	0.198256	1.31216	0.688716
D14_PP/SP	SeedingViability	0.029984	0.305414	1.04012	0.760357
D14_PP/SP	Seeding_Minutes	0.09758	0.063619	-1.91741	0.513289
D14_PP/SP	Lift_Minutes	0.027843	0.345571	-0.95734	0.782271
D14_PP/SP	deltaCT_ZIC2	0.089672	0.298294	-1.08722	0.755647
D14_PP/SP	deltaCT_TFCP2L1	0.00132	0.901855	0.125952	0.977548
D14_PP/SP	deltaCT_TFAP2C	0.013175	0.696	-0.40026	0.922477
D14_PP/SP	deltaCT_SOX2	0.148173	0.174124	-1.44477	0.675097
D14_PP/SP	deltaCT_SOX17	0.168049	0.145464	-1.55689	0.646036
D14_PP/SP	deltaCT_SNAI2	0.008098	0.759658	-0.31299	0.941272
D14_PP/SP	deltaCT_PAX6	0.00066	0.930521	-0.08904	0.984882
D14_PP/SP	deltaCT_OTX2	0.003059	0.851048	-0.19188	0.966596
D14_PP/SP	deltaCT_TOCT4	0.067606	0.369318	-0.93279	0.794277
D14_PP/SP	deltaCT_NANOG	0.046546	0.458831	-0.76539	0.838574
D14_PP/SP	deltaCT_KLF4	0.145007	0.17919	-1.42661	0.681155
D14_PP/SP	deltaCT_DUSP6	0.041118	0.486892	-0.71734	0.850507
D14_PP/SP	deltaCT_DUSP6	0.041118	0.486892	-0.71734	0.850507
D14_Unknown	PassagetoDiff	0.035392	0.28666	-1.08355	0.750938
D14_Unknown	CountD84	0.006381	0.680409	0.416401	0.918078
D14_Unknown	CountD70	0.000263	0.932257	0.085773	0.985837
D14_Unknown	CountD56	0.000438	0.910974	0.112791	0.979398
D14_Unknown	CountD35	0.000483	0.897223	-0.13011	0.977548
D14_Unknown	CountD14	0.039585	0.237786	-1.20108	0.721128
D14_Unknown	NumberofWellsDay14	0.002583	0.765155	-0.30105	0.9418
D14_Unknown	Split_Ratio_Set_1	0.161117	0.013804	2.59271	0.344809
D14_Unknown	Round	0.21489	0.003857	-3.09512	0.205126
D14_Unknown	SampleSwapDetectediPSCExpansion	0.054632	0.163823	1.42219	0.664161
D14_Unknown	Taqman_FoldChange_TRIM22	0.041253	0.227943	1.22719	0.711761
D14_Unknown	Taqman_FoldChange_SOX2	0.009326	0.569636	-0.574	0.881364
D14_Unknown	Taqman_FoldChange_POU5F1	0.063703	0.131788	1.54315	0.632048
D14_Unknown	Taqman_FoldChange_NANOG	0.058944	0.147652	1.48063	0.647812
D14_Unknown	Taqman_FoldChange_LCK	0.203386	0.005088	2.9893	0.227781
D14_Unknown	Taqman_FoldChange_HESX1	0.027518	0.32648	-0.99518	0.771705
D14_Unknown	Taqman_FoldChange_DNMT3B	0.007005	0.622366	0.4969	0.900157
D14_Unknown	Taqman_FoldChange_CXCL5	0.00452	0.692587	0.39863	0.921823
D14_Unknown	Taqman_FoldChange_TM4SF1	0.049895	0.183863	-1.35575	0.68417
D14_Unknown	Taqman_FoldChange_TBX3	0.034667	0.269871	1.12112	0.739022
D14_Unknown	Taqman_FoldChange_SNAI2	0.031405	0.294046	-1.06527	0.754308
D14_Unknown	Taqman_FoldChange_RGS4	0.032657	0.284463	-1.08701	0.74888
D14_Unknown	Taqman_FoldChange_PLVAP	0.020398	0.399074	-0.8537	0.8096
D14_Unknown	Taqman_FoldChange_PDGFRA	0.000909	0.859394	0.178455	0.969432
D14_Unknown	Taqman_FoldChange_ODAM	0.023216	0.367969	-0.91208	0.792964
D14_Unknown	Taqman_FoldChange_NKX2-5	0.001734	0.806679	-0.24657	0.951202
D14_Unknown	Taqman_FoldChange_IL6ST	0.074009	0.103337	-1.67253	0.598218
D14_Unknown	Taqman_FoldChange_HOPX	0.023494	0.365083	-0.91765	0.791008
D14_Unknown	Taqman_FoldChange_HEY1	0.00063	0.882784	-0.14852	0.974669
D14_Unknown	Taqman_FoldChange_HAND2	8.72e-07	0.995623	0.005525	0.999036
D14_Unknown	Taqman_FoldChange_HAND1	0.142372	0.021323	-2.41044	0.401814
D14_Unknown	Taqman_FoldChange_FOXF1	0.006075	0.646582	0.462505	0.908663
D14_Unknown	Taqman_FoldChange_FCN3	0.012566	0.508909	0.667375	0.860854
D14_Unknown	Taqman_FoldChange_ESM1	0.135825	0.024801	2.34543	0.407058
D14_Unknown	Taqman_FoldChange_COLEC10	0.000405	0.905937	0.119024	0.978892
D14_Unknown	Taqman_FoldChange_CDX2	0.02306	0.369605	-0.90893	0.794441
D14_Unknown	Taqman_FoldChange_CDH5	0.002425	0.772236	-0.2917	0.9418
D14_Unknown	Taqman_FoldChange_BMP10	0.000196	0.934461	0.082827	0.986928
D14_Unknown	Taqman_FoldChange_ALOX15	0.090358	0.070643	1.86459	0.53046
D14_Unknown	Taqman_FoldChange_ABCA4	0.014871	0.472138	-0.72687	0.847113
D14_Unknown	Taqman_FoldChange_T	0.038029	0.247419	-1.17629	0.72701
D14_Unknown	Taqman_FoldChange_PTHLH	0.006352	0.639145	0.473007	0.905114
D14_Unknown	Taqman_FoldChange_NR5A2	1.02e-06	0.995274	0.005965	0.999036
D14_Unknown	Taqman_FoldChange_NPPB	0.00102	0.851128	0.189073	0.966596
D14_Unknown	Taqman_FoldChange_GDF3	0.012368	0.512279	0.662043	0.862831
D14_Unknown	Taqman_FoldChange_FGF4	0.024507	0.35482	0.937709	0.786575
D14_Unknown	Taqman_FoldChange_SST	0.108043	0.046994	2.05902	0.481888
D14_Unknown	Taqman_FoldChange_SOX17	0.099402	0.057335	-1.96547	0.494701
D14_Unknown	Taqman_FoldChange_RXRG	0.016289	0.451584	-0.76129	0.836657
D14_Unknown	Taqman_FoldChange_PRDM1	0.022944	0.37083	-0.90658	0.794554
D14_Unknown	Taqman_FoldChange_POU3F3	0.081605	0.086544	-1.76351	0.566246
D14_Unknown	Taqman_FoldChange_PHOX2B	0.039896	0.235914	-1.20598	0.72046
D14_Unknown	Taqman_FoldChange_NODAL	0.012137	0.516278	0.655741	0.863791
D14_Unknown	Taqman_FoldChange_LEFTY2	0.060852	0.141059	-1.50593	0.643159
D14_Unknown	Taqman_FoldChange_LEFTY1	0.000809	0.867277	0.16835	0.971974
D14_Unknown	Taqman_FoldChange_KLF5	0.118442	0.037001	2.16851	0.448951
D14_Unknown	Taqman_FoldChange_HNF4A	0.080045	0.089745	-1.74509	0.573809
D14_Unknown	Taqman_FoldChange_HNF1B	0.005675	0.657682	-0.44693	0.912776
D14_Unknown	Taqman_FoldChange_HMP19	0.029101	0.31275	-1.02424	0.766517
D14_Unknown	Taqman_FoldChange_HHEX	0.003313	0.735081	-0.34108	0.935308
D14_Unknown	Taqman_FoldChange_GATA6	0.015645	0.46075	-0.74583	0.840184
D14_Unknown	Taqman_FoldChange_GATA4	0.033324	0.279515	-1.09843	0.745673
D14_Unknown	Taqman_FoldChange_FOXP2	0.001633	0.812302	-0.23926	0.952413
D14_Unknown	Taqman_FoldChange_FOXA2	0.013712	0.490058	-0.69756	0.852059
D14_Unknown	Taqman_FoldChange_FOXA1	0.000304	0.918378	-0.10322	0.982027
D14_Unknown	Taqman_FoldChange_EOMES	0.013351	0.495872	-0.68819	0.856089
D14_Unknown	Taqman_FoldChange_ELAVL3	0.098529	0.058499	1.95587	0.499075
D14_Unknown	Taqman_FoldChange_CPLX2	0.000792	0.868715	-0.16651	0.97217
D14_Unknown	Taqman_FoldChange_CLDN1	0.002212	0.782233	0.278545	0.943523
D14_Unknown	Taqman_FoldChange_CDH20	0.095539	0.062675	-1.92278	0.509976
D14_Unknown	Taqman_FoldChange_CABP7	0.026708	0.333801	-0.98002	0.774632
D14_Unknown	Taqman_FoldChange_AFP	0.042072	0.223283	-1.23984	0.709499
D14_Unknown	Taqman_FoldChange_ZBTB16	0.073776	0.103905	1.66968	0.598745
D14_Unknown	Taqman_FoldChange_WNT1	0.042761	0.21945	-1.2504	0.705379
D14_Unknown	Taqman_FoldChange_TRPM8	0.001344	0.829415	0.217069	0.959608
D14_Unknown	Taqman_FoldChange_SOX1	0.139535	0.022767	-2.38237	0.403306
D14_Unknown	Taqman_FoldChange_SDC2	0.064696	0.128715	1.55596	0.626784
D14_Unknown	Taqman_FoldChange_PRKCA	0.088564	0.073637	-1.84417	0.538812
D14_Unknown	Taqman_FoldChange_POU4F1	0.058917	0.147749	1.48026	0.647812
D14_Unknown	Taqman_FoldChange_PAX6	0.004654	0.688284	0.40453	0.919544
D14_Unknown	Taqman_FoldChange_PAX3	0.000151	0.942516	-0.07263	0.988111
D14_Unknown	Taqman_FoldChange_PAPLN	0.001689	0.809157	0.243347	0.951202
D14_Unknown	Taqman_FoldChange_OLFM3	0.041355	0.227356	-1.22877	0.710563
D14_Unknown	Taqman_FoldChange_NR2F2	0.004068	0.707633	-0.37811	0.925784
D14_Unknown	Taqman_FoldChange_NR2F1NR2F2	0.019013	0.415728	-0.82363	0.819592
D14_Unknown	Taqman_FoldChange_NOS2	0.05108	0.178607	1.37261	0.680951
D14_Unknown	Taqman_FoldChange_MYO3B	0.000121	0.948425	-0.06515	0.988971
D14_Unknown	Taqman_FoldChange_MAP2	0.03966	0.237333	-1.20226	0.721128
D14_Unknown	Taqman_FoldChange_LMX1A	0.004727	0.685964	0.407718	0.918952
D14_Unknown	Taqman_FoldChange_EN1	0.010945	0.537756	0.622334	0.869111
D14_Unknown	Taqman_FoldChange_DRD4	0.004532	0.692199	-0.39916	0.921823
D14_Unknown	Taqman_FoldChange_DMBX1	0.003022	0.746578	-0.32572	0.938771
D14_Unknown	Taqman_FoldChange_COL2A1	0.241594	0.002005	3.33907	0.140666
D14_Unknown	Taqman_FoldChange_CDH9	0.018441	0.422904	-0.8109	0.823168
D14_Unknown	Number_of_iPSC_colonies_picked_for_P0	0.103378	0.052318	2.00883	0.492042
D14_Unknown	FGF_Lot_Number	0.236958	0.002249	-3.29682	0.144866
D14_Unknown	MEM_NEAA	0.379406	0.008501	2.7936	0.286162
D14_Unknown	L-glutamine	0.236958	0.002249	-3.29682	0.144866
D14_Unknown	KSR	0.236958	0.002249	-3.29682	0.144866
D14_Unknown	MOI_added	0.019397	0.411016	0.832061	0.816891
D14_Unknown	ReprogrammingBatch	0.016181	0.453101	-0.75872	0.837838
D14_Unknown	Number_of_cellsvial_Millions	0.001304	0.831993	0.213737	0.960574
D14_Unknown	Number_of_frozen_PBMCs_vials	0.008928	0.578028	-0.56151	0.884523
D14_Unknown	Number_of_Viable_Cells_Millions	1.34e-07	0.998287	0.002162	0.999096
D14_Unknown	Blood_mixing_with_Ficoll	0.000197	0.935314	0.081764	0.987077
D14_Unknown	Site	0.016486	0.44884	0.765951	0.836202
D14_Unknown	Accutase_Lot	0.058083	0.150737	-1.4691	0.648333
D14_Unknown	A83	0.107027	0.051464	-2.01868	0.491087
D14_Unknown	Embedding_Minutes	0.065552	0.126128	1.56693	0.62121
D14_Unknown	Count_D0	0.182245	0.008412	-2.79286	0.286162
D14_Unknown	Plate_Half	0.275077	0.044494	2.08661	0.476478
D14_Unknown	SeedingViability	0.005094	0.674662	0.423306	0.916358
D14_Unknown	Seeding_Minutes	0.156753	0.016836	-2.51402	0.374651
D14_Unknown	Lift_Minutes	0.013048	0.520052	-0.65044	0.865341
D14_Unknown	deltaCT_ZIC2	0.005293	0.804785	0.252689	0.951202
D14_Unknown	deltaCT_TFCP2L1	0.084332	0.313842	-1.05128	0.767221
D14_Unknown	deltaCT_TFAP2C	0.374341	0.020055	-2.67951	0.39679
D14_Unknown	deltaCT_SOX2	3.8e-05	0.983315	-0.02135	0.997049
D14_Unknown	deltaCT_SOX17	0.389557	0.017047	-2.76728	0.376044
D14_Unknown	deltaCT_SNAI2	0.021726	0.615067	-0.51624	0.898009
D14_Unknown	deltaCT_PAX6	0.277898	0.052739	-2.14899	0.492042
D14_Unknown	deltaCT_OTX2	0.141806	0.184467	-1.40814	0.68417
D14_Unknown	deltaCT_TOCT4	0.019233	0.636342	-0.4851	0.904406
D14_Unknown	deltaCT_NANOG	0.005105	0.808214	-0.24815	0.951202
D14_Unknown	deltaCT_KLF4	0.086808	0.306515	-1.06805	0.760841
D14_Unknown	deltaCT_DUSP6	0.019515	0.633853	0.488716	0.904406
D14_Unknown	deltaCT_DUSP6	0.019515	0.633853	0.488716	0.904406
D14_oRG	PassagetoDiff	0.051503	0.196801	-1.31818	0.688716
D14_oRG	CountD84	0.220117	0.010244	2.76054	0.31704
D14_oRG	CountD70	0.186457	0.017184	2.53325	0.376427
D14_oRG	CountD56	0.070014	0.150299	1.47758	0.647812
D14_oRG	CountD35	0.002336	0.776345	-0.28629	0.942124
D14_oRG	CountD14	0.005395	0.665711	0.435726	0.915169
D14_oRG	NumberofWellsDay14	0.093711	0.065376	-1.90238	0.5188
D14_oRG	Split_Ratio_Set_1	0.006817	0.627106	-0.49012	0.901732
D14_oRG	Round	3.99e-05	0.970405	-0.03737	0.994654
D14_oRG	SampleSwapDetectediPSCExpansion	0.003824	0.716156	-0.36656	0.927826
D14_oRG	Taqman_FoldChange_TRIM22	0.085751	0.078598	-1.81185	0.55008
D14_oRG	Taqman_FoldChange_SOX2	0.094004	0.064936	-1.90565	0.516814
D14_oRG	Taqman_FoldChange_POU5F1	0.006521	0.634711	-0.47929	0.904406
D14_oRG	Taqman_FoldChange_NANOG	0.049951	0.183614	-1.35654	0.68417
D14_oRG	Taqman_FoldChange_LCK	0.028693	0.316219	1.01682	0.768313
D14_oRG	Taqman_FoldChange_HESX1	0.065215	0.12714	-1.56262	0.622878
D14_oRG	Taqman_FoldChange_DNMT3B	0.003467	0.729207	0.348964	0.932645
D14_oRG	Taqman_FoldChange_CXCL5	0.006018	0.648129	0.460327	0.909719
D14_oRG	Taqman_FoldChange_TM4SF1	0.06147	0.13899	-1.51406	0.640304
D14_oRG	Taqman_FoldChange_TBX3	0.004794	0.683855	-0.41062	0.918788
D14_oRG	Taqman_FoldChange_SNAI2	0.05616	0.157882	-1.44311	0.657738
D14_oRG	Taqman_FoldChange_RGS4	0.060725	0.141486	-1.50426	0.643159
D14_oRG	Taqman_FoldChange_PLVAP	0.045003	0.207487	-1.28426	0.696989
D14_oRG	Taqman_FoldChange_PDGFRA	4.23e-05	0.969536	0.038464	0.994654
D14_oRG	Taqman_FoldChange_ODAM	0.058454	0.149398	-1.47408	0.647812
D14_oRG	Taqman_FoldChange_NKX2-5	0.205508	0.004836	3.00887	0.221605
D14_oRG	Taqman_FoldChange_IL6ST	0.100482	0.055926	-1.9773	0.494305
D14_oRG	Taqman_FoldChange_HOPX	0.019639	0.408083	0.837341	0.815708
D14_oRG	Taqman_FoldChange_HEY1	0.123499	0.03294	2.2207	0.445461
D14_oRG	Taqman_FoldChange_HAND2	0.026773	0.333207	-0.98124	0.774632
D14_oRG	Taqman_FoldChange_HAND1	0.025484	0.345282	-0.9567	0.782271
D14_oRG	Taqman_FoldChange_FOXF1	0.003046	0.745598	-0.32702	0.938771
D14_oRG	Taqman_FoldChange_FCN3	0.163313	0.013115	2.61375	0.339796
D14_oRG	Taqman_FoldChange_ESM1	4.06e-06	0.99056	-0.01192	0.998352
D14_oRG	Taqman_FoldChange_COLEC10	0.016523	0.448325	0.766829	0.83612
D14_oRG	Taqman_FoldChange_CDX2	0.0963	0.061584	-1.93124	0.506386
D14_oRG	Taqman_FoldChange_CDH5	0.242626	0.001955	3.34848	0.138181
D14_oRG	Taqman_FoldChange_BMP10	0.00491	0.680263	0.415568	0.918078
D14_oRG	Taqman_FoldChange_ALOX15	0.028962	0.313924	1.02172	0.767221
D14_oRG	Taqman_FoldChange_ABCA4	0.0707	0.111689	-1.6318	0.609086
D14_oRG	Taqman_FoldChange_T	0.044184	0.211768	-1.27198	0.697762
D14_oRG	Taqman_FoldChange_PTHLH	0.00539	0.665875	-0.4355	0.915169
D14_oRG	Taqman_FoldChange_NR5A2	0.003888	0.713916	-0.36959	0.926572
D14_oRG	Taqman_FoldChange_NPPB	0.000466	0.899101	0.127721	0.977548
D14_oRG	Taqman_FoldChange_GDF3	0.060701	0.141568	1.50394	0.643159
D14_oRG	Taqman_FoldChange_FGF4	0.015626	0.461012	0.745391	0.840184
D14_oRG	Taqman_FoldChange_SST	0.004906	0.680398	-0.41538	0.918078
D14_oRG	Taqman_FoldChange_SOX17	0.040794	0.230607	-1.22004	0.715679
D14_oRG	Taqman_FoldChange_RXRG	0.024955	0.350406	0.946454	0.783379
D14_oRG	Taqman_FoldChange_PRDM1	0.04448	0.210207	-1.27643	0.697722
D14_oRG	Taqman_FoldChange_POU3F3	0.041485	0.226616	-1.23077	0.710563
D14_oRG	Taqman_FoldChange_PHOX2B	0.107571	0.047507	2.05398	0.481888
D14_oRG	Taqman_FoldChange_NODAL	1.3e-05	0.983096	0.02134	0.997049
D14_oRG	Taqman_FoldChange_LEFTY2	0.014796	0.47327	-0.725	0.847113
D14_oRG	Taqman_FoldChange_LEFTY1	0.021526	0.386208	0.877484	0.800414
D14_oRG	Taqman_FoldChange_KLF5	0.010434	0.547456	-0.60748	0.872948
D14_oRG	Taqman_FoldChange_HNF4A	0.035347	0.265136	1.13247	0.734525
D14_oRG	Taqman_FoldChange_HNF1B	0.041991	0.223741	-1.23859	0.709499
D14_oRG	Taqman_FoldChange_HMP19	0.0053	0.668492	0.43186	0.915169
D14_oRG	Taqman_FoldChange_HHEX	0.044674	0.209194	1.27934	0.696989
D14_oRG	Taqman_FoldChange_GATA6	0.083319	0.083163	1.78359	0.560815
D14_oRG	Taqman_FoldChange_GATA4	0.038679	0.243342	-1.18669	0.725419
D14_oRG	Taqman_FoldChange_FOXP2	0.068077	0.118813	-1.59899	0.616066
D14_oRG	Taqman_FoldChange_FOXA2	0.01771	0.432335	0.794368	0.828844
D14_oRG	Taqman_FoldChange_FOXA1	0.061319	0.139494	-1.51207	0.640304
D14_oRG	Taqman_FoldChange_EOMES	0.043289	0.216562	-1.25844	0.701738
D14_oRG	Taqman_FoldChange_ELAVL3	0.001769	0.804799	0.249022	0.951202
D14_oRG	Taqman_FoldChange_CPLX2	0.002491	0.769234	-0.29566	0.9418
D14_oRG	Taqman_FoldChange_CLDN1	0.000444	0.901505	0.124661	0.977548
D14_oRG	Taqman_FoldChange_CDH20	0.053578	0.168062	-1.40762	0.67059
D14_oRG	Taqman_FoldChange_CABP7	0.028766	0.31559	1.01816	0.768313
D14_oRG	Taqman_FoldChange_AFP	0.101653	0.054438	-1.99008	0.492479
D14_oRG	Taqman_FoldChange_ZBTB16	0.002056	0.789849	0.268555	0.946121
D14_oRG	Taqman_FoldChange_WNT1	0.011681	0.524305	-0.64317	0.865678
D14_oRG	Taqman_FoldChange_TRPM8	0.003989	0.710351	-0.37442	0.925963
D14_oRG	Taqman_FoldChange_SOX1	0.01301	0.501466	-0.67922	0.857143
D14_oRG	Taqman_FoldChange_SDC2	0.000152	0.942281	0.072925	0.988111
D14_oRG	Taqman_FoldChange_PRKCA	0.005333	0.667525	-0.4332	0.915169
D14_oRG	Taqman_FoldChange_POU4F1	0.000765	0.870922	-0.16368	0.972969
D14_oRG	Taqman_FoldChange_PAX6	0.043225	0.21691	-1.25747	0.701765
D14_oRG	Taqman_FoldChange_PAX3	0.001669	0.810271	0.241898	0.951801
D14_oRG	Taqman_FoldChange_PAPLN	0.092008	0.067999	1.88324	0.525201
D14_oRG	Taqman_FoldChange_OLFM3	0.03736	0.251703	1.16549	0.727356
D14_oRG	Taqman_FoldChange_NR2F2	0.031119	0.296289	1.06026	0.755538
D14_oRG	Taqman_FoldChange_NR2F1NR2F2	0.000165	0.93989	-0.07595	0.988111
D14_oRG	Taqman_FoldChange_NOS2	0.126323	0.030868	2.24957	0.439632
D14_oRG	Taqman_FoldChange_MYO3B	0.028962	0.313929	-1.02171	0.767221
D14_oRG	Taqman_FoldChange_MAP2	0.014383	0.479561	0.714657	0.849488
D14_oRG	Taqman_FoldChange_LMX1A	0.000644	0.881465	-0.15021	0.97436
D14_oRG	Taqman_FoldChange_EN1	0.05438	0.164828	-1.41871	0.665548
D14_oRG	Taqman_FoldChange_DRD4	0.015065	0.469244	0.731665	0.843512
D14_oRG	Taqman_FoldChange_DMBX1	4.51e-07	0.996853	0.003973	0.999036
D14_oRG	Taqman_FoldChange_COL2A1	0.000615	0.884208	0.146703	0.975127
D14_oRG	Taqman_FoldChange_CDH9	0.033899	0.275335	-1.1082	0.742134
D14_oRG	Number_of_iPSC_colonies_picked_for_P0	0.003034	0.746074	0.326389	0.938771
D14_oRG	FGF_Lot_Number	0.004275	0.70064	-0.38763	0.923933
D14_oRG	MEM_NEAA	0.009122	0.685951	-0.40784	0.918952
D14_oRG	L-glutamine	0.004275	0.70064	-0.38763	0.923933
D14_oRG	KSR	0.004275	0.70064	-0.38763	0.923933
D14_oRG	MOI_added	0.006764	0.628453	0.4882	0.901982
D14_oRG	ReprogrammingBatch	0.041367	0.227288	-1.22895	0.710563
D14_oRG	Number_of_cellsvial_Millions	0.001696	0.808777	0.243841	0.951202
D14_oRG	Number_of_frozen_PBMCs_vials	0.033886	0.275429	-1.10797	0.742134
D14_oRG	Number_of_Viable_Cells_Millions	0.002575	0.76551	-0.30058	0.9418
D14_oRG	Blood_mixing_with_Ficoll	0.011176	0.539453	0.619905	0.869111
D14_oRG	Site	0.002565	0.765966	-0.29998	0.9418
D14_oRG	Accutase_Lot	0.047356	0.19572	1.31904	0.688716
D14_oRG	A83	0.038656	0.250435	1.16925	0.727356
D14_oRG	Embedding_Minutes	0.019776	0.406436	-0.84032	0.815121
D14_oRG	Count_D0	0.00565	0.658388	0.445939	0.91308
D14_oRG	Plate_Half	0.006021	0.91092	-0.11271	0.979398
D14_oRG	SeedingViability	0.008894	0.578747	0.560444	0.884523
D14_oRG	Seeding_Minutes	0.025879	0.348614	-0.9504	0.783347
D14_oRG	Lift_Minutes	0.005694	0.671467	-0.42807	0.915494
D14_oRG	deltaCT_ZIC2	0.073793	0.347481	0.977787	0.782784
D14_oRG	deltaCT_TFCP2L1	0.432074	0.010633	3.02151	0.320904
D14_oRG	deltaCT_TFAP2C	0.00895	0.747681	-0.3292	0.938771
D14_oRG	deltaCT_SOX2	0.041777	0.483348	0.723314	0.850507
D14_oRG	deltaCT_SOX17	0.063774	0.38373	0.904108	0.79931
D14_oRG	deltaCT_SNAI2	0.186377	0.123216	1.65796	0.617729
D14_oRG	deltaCT_PAX6	0.036572	0.512517	0.674927	0.862831
D14_oRG	deltaCT_OTX2	0.047031	0.45644	0.769565	0.8382
D14_oRG	deltaCT_TOCT4	0.145941	0.17768	1.43197	0.679903
D14_oRG	deltaCT_NANOG	0.251474	0.067714	2.00786	0.525201
D14_oRG	deltaCT_KLF4	0.055152	0.418987	0.836932	0.821319
D14_oRG	deltaCT_DUSP6	0.172673	0.139504	1.58257	0.640304
D14_oRG	deltaCT_DUSP6	0.172673	0.139504	1.58257	0.640304
D14_aRG	PassagetoDiff	0.209872	0.006438	2.91543	0.249645
D14_aRG	CountD84	0.076572	0.146177	-1.49629	0.646884
D14_aRG	CountD70	0.019751	0.45885	-0.75111	0.838574
D14_aRG	CountD56	0.000951	0.869167	-0.16618	0.97238
D14_aRG	CountD35	0.041859	0.224487	-1.23655	0.710068
D14_aRG	CountD14	0.003967	0.711123	-0.37337	0.925975
D14_aRG	NumberofWellsDay14	0.002349	0.775736	-0.28709	0.942124
D14_aRG	Split_Ratio_Set_1	0.058899	0.147811	-1.48003	0.647812
D14_aRG	Round	0.082049	0.085654	1.76873	0.564323
D14_aRG	SampleSwapDetectediPSCExpansion	0.001223	0.837166	-0.20706	0.963194
D14_aRG	Taqman_FoldChange_TRIM22	0.000528	0.892646	0.135943	0.9769
D14_aRG	Taqman_FoldChange_SOX2	0.086736	0.076823	1.8232	0.544098
D14_aRG	Taqman_FoldChange_POU5F1	0.020517	0.397694	-0.85623	0.80757
D14_aRG	Taqman_FoldChange_NANOG	0.002727	0.758861	0.309388	0.941169
D14_aRG	Taqman_FoldChange_LCK	0.060358	0.142733	-1.49942	0.644159
D14_aRG	Taqman_FoldChange_HESX1	0.007484	0.610672	0.513725	0.895402
D14_aRG	Taqman_FoldChange_DNMT3B	0.105315	0.050037	-2.02976	0.490141
D14_aRG	Taqman_FoldChange_CXCL5	0.029079	0.312932	-1.02385	0.766517
D14_aRG	Taqman_FoldChange_TM4SF1	0.088905	0.073059	1.84805	0.536786
D14_aRG	Taqman_FoldChange_TBX3	0.021128	0.390684	-0.86916	0.8039
D14_aRG	Taqman_FoldChange_SNAI2	0.071017	0.110859	1.63573	0.607995
D14_aRG	Taqman_FoldChange_RGS4	0.076778	0.096854	1.70608	0.586264
D14_aRG	Taqman_FoldChange_PLVAP	0.112374	0.04254	2.105	0.466751
D14_aRG	Taqman_FoldChange_PDGFRA	0.03429	0.272535	-1.1148	0.741215
D14_aRG	Taqman_FoldChange_ODAM	0.089251	0.072476	1.852	0.536271
D14_aRG	Taqman_FoldChange_NKX2-5	0.000801	0.867923	0.167522	0.972054
D14_aRG	Taqman_FoldChange_IL6ST	0.021271	0.389063	0.872163	0.801891
D14_aRG	Taqman_FoldChange_HOPX	0.002152	0.78515	-0.27472	0.944885
D14_aRG	Taqman_FoldChange_HEY1	0.003438	0.730309	-0.34748	0.932909
D14_aRG	Taqman_FoldChange_HAND2	0.004797	0.683761	0.410748	0.918788
D14_aRG	Taqman_FoldChange_HAND1	0.139058	0.023019	2.37763	0.405183
D14_aRG	Taqman_FoldChange_FOXF1	0.016693	0.445987	0.770819	0.834747
D14_aRG	Taqman_FoldChange_FCN3	0.015528	0.462434	-0.74301	0.840881
D14_aRG	Taqman_FoldChange_ESM1	0.03094	0.297703	-1.05711	0.755647
D14_aRG	Taqman_FoldChange_COLEC10	0.002368	0.77487	-0.28823	0.942124
D14_aRG	Taqman_FoldChange_CDX2	0.187409	0.007445	2.84115	0.275332
D14_aRG	Taqman_FoldChange_CDH5	0.008261	0.592647	0.539956	0.890312
D14_aRG	Taqman_FoldChange_BMP10	0.005755	0.655408	0.450109	0.912396
D14_aRG	Taqman_FoldChange_ALOX15	0.098045	0.059156	-1.95054	0.501356
D14_aRG	Taqman_FoldChange_ABCA4	0.076619	0.097213	1.70417	0.586416
D14_aRG	Taqman_FoldChange_T	0.088402	0.073915	1.84231	0.539474
D14_aRG	Taqman_FoldChange_PTHLH	0.031751	0.291359	-1.07132	0.75251
D14_aRG	Taqman_FoldChange_NR5A2	3.64e-05	0.971724	0.0357	0.994654
D14_aRG	Taqman_FoldChange_NPPB	0.014841	0.472589	-0.72613	0.847113
D14_aRG	Taqman_FoldChange_GDF3	0.040566	0.231941	-1.21648	0.716353
D14_aRG	Taqman_FoldChange_FGF4	0.110009	0.044917	-2.07996	0.477769
D14_aRG	Taqman_FoldChange_SST	0.055767	0.159387	-1.43775	0.65889
D14_aRG	Taqman_FoldChange_SOX17	0.09921	0.057589	1.96336	0.495686
D14_aRG	Taqman_FoldChange_RXRG	0.051422	0.177124	-1.37743	0.679312
D14_aRG	Taqman_FoldChange_PRDM1	0.013128	0.499519	0.682334	0.856854
D14_aRG	Taqman_FoldChange_POU3F3	0.08351	0.082794	1.78583	0.560815
D14_aRG	Taqman_FoldChange_PHOX2B	0.0023	0.778057	0.284035	0.942124
D14_aRG	Taqman_FoldChange_NODAL	0.032091	0.288747	-1.07723	0.751606
D14_aRG	Taqman_FoldChange_LEFTY2	0.072765	0.106399	1.65729	0.603299
D14_aRG	Taqman_FoldChange_LEFTY1	0.022264	0.378089	-0.89275	0.796937
D14_aRG	Taqman_FoldChange_KLF5	0.240987	0.002036	-3.33354	0.140666
D14_aRG	Taqman_FoldChange_HNF4A	0.044133	0.212037	1.27121	0.697762
D14_aRG	Taqman_FoldChange_HNF1B	0.050836	0.179679	-1.36914	0.681229
D14_aRG	Taqman_FoldChange_HMP19	0.039057	0.241006	1.19271	0.723328
D14_aRG	Taqman_FoldChange_HHEX	0.00171	0.807996	0.244859	0.951202
D14_aRG	Taqman_FoldChange_GATA6	3.04e-07	0.997417	-0.00326	0.999036
D14_aRG	Taqman_FoldChange_GATA4	0.087019	0.07632	1.82647	0.543278
D14_aRG	Taqman_FoldChange_FOXP2	0.002727	0.758893	-0.30935	0.941169
D14_aRG	Taqman_FoldChange_FOXA2	0.001042	0.849549	0.191103	0.966596
D14_aRG	Taqman_FoldChange_FOXA1	0.091538	0.068742	1.87794	0.526071
D14_aRG	Taqman_FoldChange_EOMES	0.056446	0.156796	1.447	0.65768
D14_aRG	Taqman_FoldChange_ELAVL3	0.024724	0.35267	-0.94196	0.784207
D14_aRG	Taqman_FoldChange_CPLX2	0.013082	0.500274	-0.68112	0.856854
D14_aRG	Taqman_FoldChange_CLDN1	0.000149	0.942754	-0.07233	0.988111
D14_aRG	Taqman_FoldChange_CDH20	0.175718	0.00981	2.73152	0.310014
D14_aRG	Taqman_FoldChange_CABP7	8.77e-05	0.956123	0.055415	0.990196
D14_aRG	Taqman_FoldChange_AFP	0.118827	0.036676	2.1725	0.44807
D14_aRG	Taqman_FoldChange_ZBTB16	0.00633	0.639722	-0.47219	0.905114
D14_aRG	Taqman_FoldChange_WNT1	0.018997	0.415934	0.823261	0.819592
D14_aRG	Taqman_FoldChange_TRPM8	0.001493	0.820392	-0.22875	0.953797
D14_aRG	Taqman_FoldChange_SOX1	0.129896	0.028432	2.28584	0.425066
D14_aRG	Taqman_FoldChange_SDC2	0.104111	0.051444	-2.01676	0.491087
D14_aRG	Taqman_FoldChange_PRKCA	0.064713	0.128665	1.55617	0.626784
D14_aRG	Taqman_FoldChange_POU4F1	0.006279	0.641073	-0.47028	0.905862
D14_aRG	Taqman_FoldChange_PAX6	0.007268	0.615889	-0.5062	0.898324
D14_aRG	Taqman_FoldChange_PAX3	0.00251	0.768415	0.296746	0.9418
D14_aRG	Taqman_FoldChange_PAPLN	0.009026	0.575941	-0.56461	0.88284
D14_aRG	Taqman_FoldChange_OLFM3	0.024355	0.356341	0.934712	0.787743
D14_aRG	Taqman_FoldChange_NR2F2	0.038728	0.243038	1.18747	0.725419
D14_aRG	Taqman_FoldChange_NR2F1NR2F2	0.0416	0.225957	1.23256	0.710563
D14_aRG	Taqman_FoldChange_NOS2	0.049246	0.186817	-1.34644	0.685616
D14_aRG	Taqman_FoldChange_MYO3B	0.012449	0.510891	-0.66424	0.861662
D14_aRG	Taqman_FoldChange_MAP2	0.054847	0.162972	1.42515	0.66386
D14_aRG	Taqman_FoldChange_LMX1A	0.026601	0.334784	-0.978	0.774632
D14_aRG	Taqman_FoldChange_EN1	0.000803	0.867744	0.167751	0.972054
D14_aRG	Taqman_FoldChange_DRD4	0.001684	0.809432	0.242989	0.951202
D14_aRG	Taqman_FoldChange_DMBX1	0.006275	0.641192	-0.47011	0.90592
D14_aRG	Taqman_FoldChange_COL2A1	0.076962	0.096438	-1.70829	0.585994
D14_aRG	Taqman_FoldChange_CDH9	0.025864	0.341661	0.963997	0.781162
D14_aRG	Number_of_iPSC_colonies_picked_for_P0	0.043854	0.213519	-1.26701	0.698476
D14_aRG	FGF_Lot_Number	0.169282	0.011408	2.67062	0.328332
D14_aRG	MEM_NEAA	0.193762	0.316784	-1.01605	0.768313
D14_aRG	L-glutamine	0.169282	0.011408	2.67062	0.328332
D14_aRG	KSR	0.169282	0.011408	2.67062	0.328332
D14_aRG	MOI_added	0.005378	0.6662	0.435046	0.915169
D14_aRG	ReprogrammingBatch	0.081505	0.086746	1.76233	0.566995
D14_aRG	Number_of_cellsvial_Millions	0.00484	0.682427	-0.41258	0.918245
D14_aRG	Number_of_frozen_PBMCs_vials	0.00039	0.907687	0.116799	0.979398
D14_aRG	Number_of_Viable_Cells_Millions	0.00234	0.77616	-0.28653	0.942124
D14_aRG	Blood_mixing_with_Ficoll	0.033701	0.28384	-1.08894	0.748186
D14_aRG	Site	0.056748	0.155658	-1.45109	0.656494
D14_aRG	Accutase_Lot	0.050317	0.181975	1.36176	0.684017
D14_aRG	A83	0.005464	0.668329	0.432195	0.915169
D14_aRG	Embedding_Minutes	0.001592	0.814636	0.236224	0.952601
D14_aRG	Count_D0	0.01155	0.526654	0.639512	0.866229
D14_aRG	Plate_Half	0.029365	0.435029	-0.78996	0.82981
D14_aRG	SeedingViability	0.080094	0.089642	-1.74567	0.573809
D14_aRG	Seeding_Minutes	0.088679	0.07774	1.81893	0.547291
D14_aRG	Lift_Minutes	0.014752	0.493806	0.692197	0.855065
D14_aRG	deltaCT_ZIC2	0.002823	0.856833	-0.18433	0.968128
D14_aRG	deltaCT_TFCP2L1	0.098948	0.273363	1.14794	0.741215
D14_aRG	deltaCT_TFAP2C	0.280665	0.05136	2.16381	0.491087
D14_aRG	deltaCT_SOX2	0.001806	0.885292	-0.14736	0.97594
D14_aRG	deltaCT_SOX17	0.347452	0.026529	2.52774	0.416779
D14_aRG	deltaCT_SNAI2	0.077351	0.335653	1.00301	0.774632
D14_aRG	deltaCT_PAX6	0.230642	0.082194	1.89669	0.560502
D14_aRG	deltaCT_OTX2	0.134308	0.197465	1.36446	0.688716
D14_aRG	deltaCT_TOCT4	0.009469	0.740698	0.338687	0.937108
D14_aRG	deltaCT_NANOG	0.004351	0.822723	0.229003	0.955091
D14_aRG	deltaCT_KLF4	0.024271	0.594841	0.546345	0.891043
D14_aRG	deltaCT_DUSP6	0.00631	0.787218	-0.27603	0.945531
D14_aRG	deltaCT_DUSP6	0.00631	0.787218	-0.27603	0.945531
D14_sc_0	PassagetoDiff	0.056176	0.177129	-1.38008	0.679312
D14_sc_0	CountD84	0.006314	0.68199	0.414214	0.918078
D14_sc_0	CountD70	0.000866	0.877331	0.155771	0.973749
D14_sc_0	CountD56	0.000577	0.897905	-0.12944	0.977548
D14_sc_0	CountD35	0.009836	0.559211	0.589652	0.877928
D14_sc_0	CountD14	0.009369	0.568738	0.575347	0.880969
D14_sc_0	NumberofWellsDay14	0.031002	0.297213	1.0582	0.755647
D14_sc_0	Split_Ratio_Set_1	0.100233	0.056247	1.97458	0.49446
D14_sc_0	Round	0.060377	0.142668	-1.49967	0.644159
D14_sc_0	SampleSwapDetectediPSCExpansion	0.016407	0.449935	0.764089	0.836202
D14_sc_0	Taqman_FoldChange_TRIM22	0.002801	0.755709	-0.31357	0.940398
D14_sc_0	Taqman_FoldChange_SOX2	0.02807	0.321605	-1.0054	0.769627
D14_sc_0	Taqman_FoldChange_POU5F1	0.003475	0.728916	0.349355	0.932645
D14_sc_0	Taqman_FoldChange_NANOG	0.013884	0.487334	0.70198	0.850507
D14_sc_0	Taqman_FoldChange_LCK	0.02055	0.39731	0.856937	0.807292
D14_sc_0	Taqman_FoldChange_HESX1	0.002349	0.775748	-0.28707	0.942124
D14_sc_0	Taqman_FoldChange_DNMT3B	0.050999	0.178962	1.37146	0.681155
D14_sc_0	Taqman_FoldChange_CXCL5	0.035697	0.262744	1.13826	0.73324
D14_sc_0	Taqman_FoldChange_TM4SF1	0.03139	0.29416	-1.06502	0.754308
D14_sc_0	Taqman_FoldChange_TBX3	0.136022	0.024689	2.3474	0.407026
D14_sc_0	Taqman_FoldChange_SNAI2	0.01517	0.467683	-0.73426	0.842893
D14_sc_0	Taqman_FoldChange_RGS4	0.029899	0.306105	-1.03862	0.760841
D14_sc_0	Taqman_FoldChange_PLVAP	0.046995	0.197479	-1.31374	0.688716
D14_sc_0	Taqman_FoldChange_PDGFRA	0.095333	0.062973	1.92049	0.510437
D14_sc_0	Taqman_FoldChange_ODAM	0.026109	0.339355	-0.96867	0.778489
D14_sc_0	Taqman_FoldChange_NKX2-5	3.29e-05	0.973126	0.03393	0.994654
D14_sc_0	Taqman_FoldChange_IL6ST	0.002104	0.787497	-0.27164	0.945729
D14_sc_0	Taqman_FoldChange_HOPX	0.021105	0.390938	0.868684	0.803922
D14_sc_0	Taqman_FoldChange_HEY1	0.000332	0.914711	0.107875	0.981141
D14_sc_0	Taqman_FoldChange_HAND2	0.028811	0.31521	1.01897	0.768313
D14_sc_0	Taqman_FoldChange_HAND1	0.043972	0.212894	-1.26878	0.698213
D14_sc_0	Taqman_FoldChange_FOXF1	0.023613	0.363855	-0.92003	0.790431
D14_sc_0	Taqman_FoldChange_FCN3	0.022993	0.370312	-0.90757	0.794554
D14_sc_0	Taqman_FoldChange_ESM1	0.067522	0.120382	1.59198	0.616154
D14_sc_0	Taqman_FoldChange_COLEC10	0.006145	0.644673	0.465195	0.907535
D14_sc_0	Taqman_FoldChange_CDX2	0.16716	0.011988	-2.65045	0.334116
D14_sc_0	Taqman_FoldChange_CDH5	0.008846	0.579783	-0.55891	0.884707
D14_sc_0	Taqman_FoldChange_BMP10	0.000673	0.878878	-0.15351	0.974346
D14_sc_0	Taqman_FoldChange_ALOX15	0.010383	0.548436	0.605984	0.873129
D14_sc_0	Taqman_FoldChange_ABCA4	0.032996	0.281938	-1.09282	0.746932
D14_sc_0	Taqman_FoldChange_T	0.035896	0.261394	-1.14154	0.73324
D14_sc_0	Taqman_FoldChange_PTHLH	0.102841	0.052969	2.00301	0.492042
D14_sc_0	Taqman_FoldChange_NR5A2	0.003445	0.730041	0.347844	0.932869
D14_sc_0	Taqman_FoldChange_NPPB	0.123018	0.033306	2.21577	0.446566
D14_sc_0	Taqman_FoldChange_GDF3	0.015946	0.456425	0.753102	0.8382
D14_sc_0	Taqman_FoldChange_FGF4	0.100784	0.055538	1.9806	0.494305
D14_sc_0	Taqman_FoldChange_SST	0.025713	0.343093	0.961105	0.781886
D14_sc_0	Taqman_FoldChange_SOX17	0.029022	0.313422	-1.0228	0.767113
D14_sc_0	Taqman_FoldChange_RXRG	0.067696	0.119888	1.59418	0.616154
D14_sc_0	Taqman_FoldChange_PRDM1	0.003112	0.742949	-0.33056	0.937801
D14_sc_0	Taqman_FoldChange_POU3F3	0.025088	0.349106	-0.94904	0.783379
D14_sc_0	Taqman_FoldChange_PHOX2B	0.036814	0.255268	1.1566	0.729858
D14_sc_0	Taqman_FoldChange_NODAL	0.09925	0.057536	1.9638	0.495592
D14_sc_0	Taqman_FoldChange_LEFTY2	0.011075	0.535332	-0.62607	0.868071
D14_sc_0	Taqman_FoldChange_LEFTY1	0.027406	0.327481	0.993094	0.772846
D14_sc_0	Taqman_FoldChange_KLF5	0.239998	0.002086	3.32454	0.140872
D14_sc_0	Taqman_FoldChange_HNF4A	0.011544	0.526764	-0.63934	0.866229
D14_sc_0	Taqman_FoldChange_HNF1B	0.088721	0.073371	1.84595	0.537961
D14_sc_0	Taqman_FoldChange_HMP19	0.020627	0.396421	-0.85857	0.806492
D14_sc_0	Taqman_FoldChange_HHEX	0.012343	0.512706	-0.66137	0.862974
D14_sc_0	Taqman_FoldChange_GATA6	7.08e-05	0.96057	-0.04979	0.991352
D14_sc_0	Taqman_FoldChange_GATA4	0.035601	0.263395	-1.13668	0.733721
D14_sc_0	Taqman_FoldChange_FOXP2	0.016317	0.451194	0.76195	0.836498
D14_sc_0	Taqman_FoldChange_FOXA2	8.31e-05	0.957295	0.053933	0.990196
D14_sc_0	Taqman_FoldChange_FOXA1	0.075881	0.098907	-1.69526	0.589235
D14_sc_0	Taqman_FoldChange_EOMES	0.004108	0.706254	-0.37998	0.925348
D14_sc_0	Taqman_FoldChange_ELAVL3	0.00429	0.700114	0.388344	0.923933
D14_sc_0	Taqman_FoldChange_CPLX2	0.017751	0.431799	0.795302	0.828844
D14_sc_0	Taqman_FoldChange_CLDN1	0.035457	0.26438	1.1343	0.734009
D14_sc_0	Taqman_FoldChange_CDH20	0.067084	0.121635	-1.58644	0.617582
D14_sc_0	Taqman_FoldChange_CABP7	8.09e-06	0.986674	0.016823	0.998172
D14_sc_0	Taqman_FoldChange_AFP	0.055344	0.161024	-1.43197	0.660366
D14_sc_0	Taqman_FoldChange_ZBTB16	0.004458	0.694574	0.39591	0.922293
D14_sc_0	Taqman_FoldChange_WNT1	0.001245	0.835758	-0.20887	0.962492
D14_sc_0	Taqman_FoldChange_TRPM8	0.006581	0.633139	0.481527	0.904351
D14_sc_0	Taqman_FoldChange_SOX1	0.022238	0.378373	-0.89221	0.796937
D14_sc_0	Taqman_FoldChange_SDC2	0.198599	0.005706	2.94508	0.235026
D14_sc_0	Taqman_FoldChange_PRKCA	0.060456	0.1424	-1.50071	0.644051
D14_sc_0	Taqman_FoldChange_POU4F1	0.027093	0.330299	0.987245	0.774591
D14_sc_0	Taqman_FoldChange_PAX6	0.049704	0.184727	1.35301	0.684536
D14_sc_0	Taqman_FoldChange_PAX3	0.000903	0.859876	0.177838	0.969521
D14_sc_0	Taqman_FoldChange_PAPLN	0.010246	0.551108	-0.60192	0.874345
D14_sc_0	Taqman_FoldChange_OLFM3	0.005304	0.668378	-0.43202	0.915169
D14_sc_0	Taqman_FoldChange_NR2F2	0.027397	0.327563	-0.99292	0.772846
D14_sc_0	Taqman_FoldChange_NR2F1NR2F2	0.005041	0.676242	-0.42112	0.917178
D14_sc_0	Taqman_FoldChange_NOS2	0.008584	0.585472	0.550502	0.888121
D14_sc_0	Taqman_FoldChange_MYO3B	0.015633	0.460918	0.745548	0.840184
D14_sc_0	Taqman_FoldChange_MAP2	0.140598	0.022215	-2.3929	0.403306
D14_sc_0	Taqman_FoldChange_LMX1A	0.020626	0.396429	0.858553	0.806492
D14_sc_0	Taqman_FoldChange_EN1	0.071928	0.108511	1.64699	0.605949
D14_sc_0	Taqman_FoldChange_DRD4	0.004485	0.693725	-0.39707	0.922293
D14_sc_0	Taqman_FoldChange_DMBX1	0.000234	0.928332	0.090594	0.984769
D14_sc_0	Taqman_FoldChange_COL2A1	0.048991	0.187994	1.34276	0.686242
D14_sc_0	Taqman_FoldChange_CDH9	0.008396	0.589642	-0.54436	0.889068
D14_sc_0	Number_of_iPSC_colonies_picked_for_P0	0.00087	0.86241	0.174587	0.970697
D14_sc_0	FGF_Lot_Number	0.208705	0.004478	-3.03831	0.212225
D14_sc_0	MEM_NEAA	0.209057	0.902849	-0.12298	0.977587
D14_sc_0	L-glutamine	0.208705	0.004478	-3.03831	0.212225
D14_sc_0	KSR	0.208705	0.004478	-3.03831	0.212225
D14_sc_0	MOI_added	0.002228	0.78145	-0.27957	0.943523
D14_sc_0	ReprogrammingBatch	0.185668	0.007759	-2.82489	0.27775
D14_sc_0	Number_of_cellsvial_Millions	0.041384	0.227193	1.22921	0.710563
D14_sc_0	Number_of_frozen_PBMCs_vials	0.008877	0.579112	0.559902	0.884541
D14_sc_0	Number_of_Viable_Cells_Millions	0.03919	0.240194	1.19481	0.723107
D14_sc_0	Blood_mixing_with_Ficoll	0.033859	0.282693	-1.09158	0.746932
D14_sc_0	Site	0.081746	0.086261	1.76516	0.565011
D14_sc_0	Accutase_Lot	0.016434	0.449561	-0.76473	0.836202
D14_sc_0	A83	0.002592	0.768095	-0.29724	0.9418
D14_sc_0	Embedding_Minutes	0.002605	0.764196	0.302321	0.9418
D14_sc_0	Count_D0	0.014395	0.479364	-0.71498	0.849488
D14_sc_0	Plate_Half	0.052079	0.25309	-1.16259	0.72794
D14_sc_0	SeedingViability	0.075953	0.098739	1.69614	0.589235
D14_sc_0	Seeding_Minutes	0.013684	0.496866	-0.6868	0.856477
D14_sc_0	Lift_Minutes	0.014067	0.504087	-0.6757	0.85865
D14_sc_0	deltaCT_ZIC2	0.188343	0.121037	1.6687	0.617379
D14_sc_0	deltaCT_TFCP2L1	0.133759	0.198454	-1.36123	0.688716
D14_sc_0	deltaCT_TFAP2C	0.208973	0.100306	-1.78049	0.592432
D14_sc_0	deltaCT_SOX2	0.162977	0.152294	1.52857	0.651547
D14_sc_0	deltaCT_SOX17	0.059589	0.40032	-0.872	0.81064
D14_sc_0	deltaCT_SNAI2	0.010687	0.72507	-0.36005	0.930948
D14_sc_0	deltaCT_PAX6	0.17632	0.134973	-1.60274	0.634852
D14_sc_0	deltaCT_OTX2	0.034296	0.526184	-0.65282	0.866229
D14_sc_0	deltaCT_TOCT4	0.05245	0.430946	0.815008	0.828489
D14_sc_0	deltaCT_NANOG	0.081617	0.322116	1.03269	0.769627
D14_sc_0	deltaCT_KLF4	0.004881	0.812411	0.242602	0.952413
D14_sc_0	deltaCT_DUSP6	0.212708	0.096935	1.80059	0.586264
D14_sc_0	deltaCT_DUSP6	0.212708	0.096935	1.80059	0.586264
D14_sc_1	PassagetoDiff	0.126696	0.038821	-2.15464	0.455101
D14_sc_1	CountD84	0.00916	0.621404	0.4996	0.899783
D14_sc_1	CountD70	0.009007	0.617875	0.504475	0.898355
D14_sc_1	CountD56	0.000185	0.942085	0.073282	0.988111
D14_sc_1	CountD35	0.016572	0.447648	0.767984	0.835753
D14_sc_1	CountD14	0.055114	0.161922	1.42881	0.661962
D14_sc_1	NumberofWellsDay14	0.026519	0.335542	0.976452	0.774632
D14_sc_1	Split_Ratio_Set_1	4.08e-05	0.970055	-0.03781	0.994654
D14_sc_1	Round	0.002979	0.748316	-0.3234	0.938915
D14_sc_1	SampleSwapDetectediPSCExpansion	0.004512	0.692838	0.398287	0.921823
D14_sc_1	Taqman_FoldChange_TRIM22	0.003065	0.744857	-0.32801	0.93877
D14_sc_1	Taqman_FoldChange_SOX2	0.06621	0.124178	-1.57533	0.617729
D14_sc_1	Taqman_FoldChange_POU5F1	0.008133	0.595548	0.535709	0.8914
D14_sc_1	Taqman_FoldChange_NANOG	0.035385	0.264879	-1.13309	0.734525
D14_sc_1	Taqman_FoldChange_LCK	0.009842	0.559091	0.589834	0.877858
D14_sc_1	Taqman_FoldChange_HESX1	0.022245	0.378304	-0.89234	0.796937
D14_sc_1	Taqman_FoldChange_DNMT3B	0.007595	0.608029	0.517548	0.895014
D14_sc_1	Taqman_FoldChange_CXCL5	0.0862	0.077784	-1.81703	0.547291
D14_sc_1	Taqman_FoldChange_TM4SF1	0.059566	0.145467	-1.48891	0.646036
D14_sc_1	Taqman_FoldChange_TBX3	0.006861	0.625972	-0.49174	0.900884
D14_sc_1	Taqman_FoldChange_SNAI2	0.096909	0.060725	-1.93799	0.502921
D14_sc_1	Taqman_FoldChange_RGS4	0.037457	0.251079	-1.16705	0.727356
D14_sc_1	Taqman_FoldChange_PLVAP	0.057252	0.153779	-1.45792	0.654279
D14_sc_1	Taqman_FoldChange_PDGFRA	0.008223	0.593519	-0.53868	0.890632
D14_sc_1	Taqman_FoldChange_ODAM	0.033211	0.280345	-1.09651	0.745951
D14_sc_1	Taqman_FoldChange_NKX2-5	0.103582	0.052073	-2.01104	0.492042
D14_sc_1	Taqman_FoldChange_IL6ST	0.019564	0.408984	-0.83572	0.816559
D14_sc_1	Taqman_FoldChange_HOPX	0.002622	0.763431	-0.30333	0.941755
D14_sc_1	Taqman_FoldChange_HEY1	0.009084	0.574716	0.56643	0.882317
D14_sc_1	Taqman_FoldChange_HAND2	0.041912	0.224184	-1.23738	0.709773
D14_sc_1	Taqman_FoldChange_HAND1	0.083607	0.082609	-1.78696	0.560815
D14_sc_1	Taqman_FoldChange_FOXF1	0.000352	0.912201	-0.11106	0.979721
D14_sc_1	Taqman_FoldChange_FCN3	0.043834	0.213627	1.2667	0.698476
D14_sc_1	Taqman_FoldChange_ESM1	0.003873	0.71444	0.368879	0.926572
D14_sc_1	Taqman_FoldChange_COLEC10	0.001562	0.816373	0.233968	0.952601
D14_sc_1	Taqman_FoldChange_CDX2	0.014677	0.475068	-0.72204	0.847282
D14_sc_1	Taqman_FoldChange_CDH5	0.053568	0.168105	-1.40748	0.67059
D14_sc_1	Taqman_FoldChange_BMP10	0.082411	0.084937	-1.77297	0.563957
D14_sc_1	Taqman_FoldChange_ALOX15	0.104499	0.050985	2.02096	0.491087
D14_sc_1	Taqman_FoldChange_ABCA4	0.023885	0.361074	-0.92544	0.789064
D14_sc_1	Taqman_FoldChange_T	0.037478	0.250941	-1.1674	0.727356
D14_sc_1	Taqman_FoldChange_PTHLH	0.036451	0.25767	-1.15067	0.729948
D14_sc_1	Taqman_FoldChange_NR5A2	0.005236	0.670407	0.429202	0.915296
D14_sc_1	Taqman_FoldChange_NPPB	0.021623	0.385122	-0.87951	0.800414
D14_sc_1	Taqman_FoldChange_GDF3	0.037974	0.247774	1.17539	0.72701
D14_sc_1	Taqman_FoldChange_FGF4	9.08e-05	0.955357	0.056384	0.990196
D14_sc_1	Taqman_FoldChange_SST	0.035371	0.264973	1.13286	0.734525
D14_sc_1	Taqman_FoldChange_SOX17	0.036057	0.260307	-1.1442	0.731104
D14_sc_1	Taqman_FoldChange_RXRG	0.006517	0.634805	0.479161	0.904406
D14_sc_1	Taqman_FoldChange_PRDM1	0.019384	0.411178	-0.83177	0.816891
D14_sc_1	Taqman_FoldChange_POU3F3	0.032009	0.289372	-1.07581	0.751606
D14_sc_1	Taqman_FoldChange_PHOX2B	0.012947	0.502502	0.677566	0.85786
D14_sc_1	Taqman_FoldChange_NODAL	0.021618	0.38518	-0.87941	0.800414
D14_sc_1	Taqman_FoldChange_LEFTY2	0.018298	0.424726	-0.80769	0.824008
D14_sc_1	Taqman_FoldChange_LEFTY1	0.039753	0.236775	1.20372	0.720707
D14_sc_1	Taqman_FoldChange_KLF5	0.01485	0.472456	0.726346	0.847113
D14_sc_1	Taqman_FoldChange_HNF4A	0.104815	0.050616	-2.02437	0.491081
D14_sc_1	Taqman_FoldChange_HNF1B	0.013301	0.496677	0.686893	0.856477
D14_sc_1	Taqman_FoldChange_HMP19	0.011371	0.529892	0.634482	0.866229
D14_sc_1	Taqman_FoldChange_HHEX	0.066168	0.124301	-1.57479	0.617729
D14_sc_1	Taqman_FoldChange_GATA6	2.33e-05	0.977357	-0.02859	0.995669
D14_sc_1	Taqman_FoldChange_GATA4	0.035499	0.264096	-1.13498	0.734009
D14_sc_1	Taqman_FoldChange_FOXP2	0.008209	0.593814	-0.53825	0.890632
D14_sc_1	Taqman_FoldChange_FOXA2	0.096927	0.0607	-1.93819	0.502921
D14_sc_1	Taqman_FoldChange_FOXA1	0.021542	0.386029	-0.87782	0.800414
D14_sc_1	Taqman_FoldChange_EOMES	0.060843	0.14109	-1.5058	0.643159
D14_sc_1	Taqman_FoldChange_ELAVL3	0.002203	0.782657	0.277988	0.94355
D14_sc_1	Taqman_FoldChange_CPLX2	0.066208	0.124184	-1.5753	0.617729
D14_sc_1	Taqman_FoldChange_CLDN1	0.00176	0.805283	0.248392	0.951202
D14_sc_1	Taqman_FoldChange_CDH20	0.093872	0.065133	-1.90418	0.517939
D14_sc_1	Taqman_FoldChange_CABP7	0.07819	0.093712	-1.72302	0.579772
D14_sc_1	Taqman_FoldChange_AFP	0.062865	0.134443	-1.53228	0.633891
D14_sc_1	Taqman_FoldChange_ZBTB16	5.9e-05	0.964009	-0.04545	0.993296
D14_sc_1	Taqman_FoldChange_WNT1	0.002815	0.75514	-0.31433	0.940296
D14_sc_1	Taqman_FoldChange_TRPM8	0.080438	0.088928	-1.74974	0.573716
D14_sc_1	Taqman_FoldChange_SOX1	0.042087	0.2232	-1.24007	0.709499
D14_sc_1	Taqman_FoldChange_SDC2	0.10198	0.05403	1.99365	0.492479
D14_sc_1	Taqman_FoldChange_PRKCA	0.002148	0.785337	-0.27447	0.945013
D14_sc_1	Taqman_FoldChange_POU4F1	0.002366	0.774963	-0.28811	0.942124
D14_sc_1	Taqman_FoldChange_PAX6	0.203474	0.005078	-2.99012	0.227781
D14_sc_1	Taqman_FoldChange_PAX3	0.00106	0.848273	0.192745	0.966468
D14_sc_1	Taqman_FoldChange_PAPLN	0.001958	0.794836	0.262027	0.947787
D14_sc_1	Taqman_FoldChange_OLFM3	0.000668	0.879344	0.152914	0.974351
D14_sc_1	Taqman_FoldChange_NR2F2	0.096325	0.06155	-1.93151	0.506386
D14_sc_1	Taqman_FoldChange_NR2F1NR2F2	0.152176	0.016993	-2.50642	0.376044
D14_sc_1	Taqman_FoldChange_NOS2	0.025633	0.343862	0.959554	0.78221
D14_sc_1	Taqman_FoldChange_MYO3B	0.022672	0.37371	-0.90107	0.796374
D14_sc_1	Taqman_FoldChange_MAP2	6.2e-07	0.996311	-0.00466	0.999036
D14_sc_1	Taqman_FoldChange_LMX1A	0.05278	0.171358	-1.3965	0.672849
D14_sc_1	Taqman_FoldChange_EN1	0.06702	0.121818	-1.58563	0.617582
D14_sc_1	Taqman_FoldChange_DRD4	0.023231	0.367813	-0.91237	0.792964
D14_sc_1	Taqman_FoldChange_DMBX1	0.013055	0.500714	-0.68042	0.857094
D14_sc_1	Taqman_FoldChange_COL2A1	0.012274	0.513899	0.659488	0.863627
D14_sc_1	Taqman_FoldChange_CDH9	0.119608	0.036023	-2.1806	0.44807
D14_sc_1	Number_of_iPSC_colonies_picked_for_P0	0.051825	0.175388	1.38312	0.677539
D14_sc_1	FGF_Lot_Number	0.038129	0.246787	-1.17789	0.726428
D14_sc_1	MEM_NEAA	0.113193	0.09894	1.69645	0.589235
D14_sc_1	L-glutamine	0.038129	0.246787	-1.17789	0.726428
D14_sc_1	KSR	0.038129	0.246787	-1.17789	0.726428
D14_sc_1	MOI_added	0.000877	0.861906	0.175234	0.970633
D14_sc_1	ReprogrammingBatch	0.000513	0.894101	-0.13409	0.9769
D14_sc_1	Number_of_cellsvial_Millions	0.010693	0.5425	-0.61505	0.871155
D14_sc_1	Number_of_frozen_PBMCs_vials	0.071737	0.108998	-1.64464	0.605949
D14_sc_1	Number_of_Viable_Cells_Millions	0.035594	0.263445	-1.13656	0.733721
D14_sc_1	Blood_mixing_with_Ficoll	0.056187	0.163933	1.4227	0.664218
D14_sc_1	Site	0.0169	0.443154	-0.77567	0.832818
D14_sc_1	Accutase_Lot	0.000791	0.868781	-0.16642	0.97217
D14_sc_1	A83	0.011713	0.529806	0.634802	0.866229
D14_sc_1	Embedding_Minutes	0.05935	0.146221	-1.48604	0.646884
D14_sc_1	Count_D0	0.007745	0.604494	0.522675	0.894969
D14_sc_1	Plate_Half	0.024557	0.449253	0.765504	0.836202
D14_sc_1	SeedingViability	0.007552	0.60906	0.516056	0.895014
D14_sc_1	Seeding_Minutes	0.030367	0.309405	-1.0319	0.763243
D14_sc_1	Lift_Minutes	0.004503	0.706134	-0.38044	0.925348
D14_sc_1	deltaCT_ZIC2	0.154552	0.164353	-1.4811	0.6651
D14_sc_1	deltaCT_TFCP2L1	0.021624	0.615908	-0.515	0.898324
D14_sc_1	deltaCT_TFAP2C	0.011223	0.718509	-0.36906	0.928849
D14_sc_1	deltaCT_SOX2	0.199547	0.109314	-1.7296	0.605949
D14_sc_1	deltaCT_SOX17	0.221685	0.08927	-1.84876	0.573809
D14_sc_1	deltaCT_SNAI2	0.032876	0.535028	-0.63869	0.868071
D14_sc_1	deltaCT_PAX6	0.001574	0.89288	-0.13755	0.9769
D14_sc_1	deltaCT_OTX2	0.012782	0.700372	-0.39417	0.923933
D14_sc_1	deltaCT_TOCT4	0.141287	0.185337	-1.40513	0.68536
D14_sc_1	deltaCT_NANOG	0.124068	0.216785	-1.30372	0.701765
D14_sc_1	deltaCT_KLF4	0.182313	0.127841	-1.63571	0.624604
D14_sc_1	deltaCT_DUSP6	0.101291	0.267448	-1.16297	0.735709
D14_sc_1	deltaCT_DUSP6	0.101291	0.267448	-1.16297	0.735709
D14_sc_2	PassagetoDiff	0.047625	0.215007	1.265	0.700349
D14_sc_2	CountD84	0.165164	0.028692	-2.31121	0.427033
D14_sc_2	CountD70	0.088715	0.10991	-1.65101	0.605952
D14_sc_2	CountD56	0.040234	0.279274	-1.10259	0.745201
D14_sc_2	CountD35	0.021409	0.387512	-0.87505	0.801527
D14_sc_2	CountD14	0.000454	0.900415	-0.12605	0.977548
D14_sc_2	NumberofWellsDay14	0.005282	0.66905	-0.43108	0.915169
D14_sc_2	Split_Ratio_Set_1	0.284136	0.000682	-3.72719	0.086876
D14_sc_2	Round	0.213285	0.00401	3.08039	0.206613
D14_sc_2	SampleSwapDetectediPSCExpansion	0.000256	0.925082	-0.09471	0.984253
D14_sc_2	Taqman_FoldChange_TRIM22	0.032097	0.288701	1.07733	0.751606
D14_sc_2	Taqman_FoldChange_SOX2	0.316339	0.000291	4.02429	0.044984
D14_sc_2	Taqman_FoldChange_POU5F1	0.014506	0.477666	-0.71776	0.848226
D14_sc_2	Taqman_FoldChange_NANOG	0.008193	0.59419	0.537696	0.890632
D14_sc_2	Taqman_FoldChange_LCK	0.126666	0.030626	-2.25306	0.439583
D14_sc_2	Taqman_FoldChange_HESX1	0.065207	0.127165	1.56251	0.622878
D14_sc_2	Taqman_FoldChange_DNMT3B	0.066138	0.124391	-1.57441	0.617729
D14_sc_2	Taqman_FoldChange_CXCL5	0.039496	0.238325	-1.19967	0.721445
D14_sc_2	Taqman_FoldChange_TM4SF1	0.388147	3.82e-05	4.71204	0.01196
D14_sc_2	Taqman_FoldChange_TBX3	0.02119	0.389982	-0.87046	0.802814
D14_sc_2	Taqman_FoldChange_SNAI2	0.265967	0.001087	3.56115	0.096977
D14_sc_2	Taqman_FoldChange_RGS4	0.348243	0.000121	4.32447	0.025493
D14_sc_2	Taqman_FoldChange_PLVAP	0.368099	6.87e-05	4.51536	0.017312
D14_sc_2	Taqman_FoldChange_PDGFRA	0.018944	0.416592	-0.82209	0.819922
D14_sc_2	Taqman_FoldChange_ODAM	0.358684	9e-05	4.42439	0.020868
D14_sc_2	Taqman_FoldChange_NKX2-5	0.009226	0.571729	-0.57088	0.881431
D14_sc_2	Taqman_FoldChange_IL6ST	0.057931	0.151288	1.46706	0.649883
D14_sc_2	Taqman_FoldChange_HOPX	0.010044	0.55507	-0.59591	0.876752
D14_sc_2	Taqman_FoldChange_HEY1	0.033711	0.276696	-1.10501	0.743719
D14_sc_2	Taqman_FoldChange_HAND2	0.077572	0.095073	1.71562	0.583096
D14_sc_2	Taqman_FoldChange_HAND1	0.236974	0.002248	3.29697	0.144866
D14_sc_2	Taqman_FoldChange_FOXF1	0.007684	0.605929	0.520592	0.895014
D14_sc_2	Taqman_FoldChange_FCN3	0.04857	0.189949	-1.33669	0.688424
D14_sc_2	Taqman_FoldChange_ESM1	0.13301	0.026464	-2.31723	0.416308
D14_sc_2	Taqman_FoldChange_COLEC10	0.022507	0.37547	-0.89772	0.796374
D14_sc_2	Taqman_FoldChange_CDX2	0.390434	3.57e-05	4.73475	0.011811
D14_sc_2	Taqman_FoldChange_CDH5	0.002309	0.777614	-0.28462	0.942124
D14_sc_2	Taqman_FoldChange_BMP10	5.58e-05	0.965015	-0.04418	0.99371
D14_sc_2	Taqman_FoldChange_ALOX15	0.112308	0.042605	-2.1043	0.466853
D14_sc_2	Taqman_FoldChange_ABCA4	0.311267	0.000333	3.97718	0.048332
D14_sc_2	Taqman_FoldChange_T	0.381791	4.61e-05	4.64921	0.013695
D14_sc_2	Taqman_FoldChange_PTHLH	0.049795	0.184315	-1.35432	0.68417
D14_sc_2	Taqman_FoldChange_NR5A2	0.063229	0.133283	1.53701	0.633728
D14_sc_2	Taqman_FoldChange_NPPB	0.003452	0.72979	-0.34818	0.932869
D14_sc_2	Taqman_FoldChange_GDF3	0.082354	0.08505	-1.7723	0.564064
D14_sc_2	Taqman_FoldChange_FGF4	0.067562	0.120267	-1.59249	0.616154
D14_sc_2	Taqman_FoldChange_SST	0.175703	0.009813	-2.73137	0.310014
D14_sc_2	Taqman_FoldChange_SOX17	0.197458	0.005863	2.93452	0.235803
D14_sc_2	Taqman_FoldChange_RXRG	0.010207	0.551852	-0.60079	0.874713
D14_sc_2	Taqman_FoldChange_PRDM1	0.272912	0.000911	3.62453	0.094877
D14_sc_2	Taqman_FoldChange_POU3F3	0.175963	0.009754	2.73383	0.309814
D14_sc_2	Taqman_FoldChange_PHOX2B	0.014685	0.474949	0.722234	0.847282
D14_sc_2	Taqman_FoldChange_NODAL	0.063813	0.131446	-1.54457	0.631476
D14_sc_2	Taqman_FoldChange_LEFTY2	0.172064	0.010688	2.697	0.320904
D14_sc_2	Taqman_FoldChange_LEFTY1	0.021592	0.385465	-0.87887	0.800414
D14_sc_2	Taqman_FoldChange_KLF5	0.140252	0.022393	-2.38948	0.403306
D14_sc_2	Taqman_FoldChange_HNF4A	0.087945	0.074702	1.83708	0.539574
D14_sc_2	Taqman_FoldChange_HNF1B	0.018553	0.42148	-0.81341	0.822569
D14_sc_2	Taqman_FoldChange_HMP19	0.114728	0.040299	2.12976	0.458955
D14_sc_2	Taqman_FoldChange_HHEX	0.001582	0.815175	-0.23552	0.952601
D14_sc_2	Taqman_FoldChange_GATA6	0.005525	0.661945	-0.44097	0.914186
D14_sc_2	Taqman_FoldChange_GATA4	0.372728	6.01e-05	4.56039	0.01609
D14_sc_2	Taqman_FoldChange_FOXP2	0.000774	0.870153	0.164667	0.972954
D14_sc_2	Taqman_FoldChange_FOXA2	0.003358	0.733339	0.343417	0.934409
D14_sc_2	Taqman_FoldChange_FOXA1	0.291671	0.00056	3.79632	0.072719
D14_sc_2	Taqman_FoldChange_EOMES	0.271549	0.000943	3.61209	0.094877
D14_sc_2	Taqman_FoldChange_ELAVL3	0.057632	0.152379	-1.46304	0.651671
D14_sc_2	Taqman_FoldChange_CPLX2	0.053235	0.169471	-1.40285	0.670861
D14_sc_2	Taqman_FoldChange_CLDN1	0.017403	0.436391	-0.78733	0.829944
D14_sc_2	Taqman_FoldChange_CDH20	0.451796	5.22e-06	5.37074	0.002847
D14_sc_2	Taqman_FoldChange_CABP7	0.007588	0.6082	-0.5173	0.895014
D14_sc_2	Taqman_FoldChange_AFP	0.431762	9.98e-06	5.15692	0.004611
D14_sc_2	Taqman_FoldChange_ZBTB16	0.060741	0.141435	-1.50446	0.643159
D14_sc_2	Taqman_FoldChange_WNT1	0.029868	0.306365	1.03805	0.760841
D14_sc_2	Taqman_FoldChange_TRPM8	0.003575	0.725203	0.35435	0.930979
D14_sc_2	Taqman_FoldChange_SOX1	0.255831	0.001405	3.46876	0.110461
D14_sc_2	Taqman_FoldChange_SDC2	0.077074	0.096186	-1.70964	0.585994
D14_sc_2	Taqman_FoldChange_PRKCA	0.100979	0.055289	1.98274	0.493853
D14_sc_2	Taqman_FoldChange_POU4F1	0.011054	0.535715	-0.62548	0.868155
D14_sc_2	Taqman_FoldChange_PAX6	0.001502	0.819825	-0.22949	0.953797
D14_sc_2	Taqman_FoldChange_PAX3	0.005948	0.650047	-0.45763	0.910136
D14_sc_2	Taqman_FoldChange_PAPLN	0.043082	0.21769	-1.25529	0.702113
D14_sc_2	Taqman_FoldChange_OLFM3	0.02654	0.335349	0.976847	0.774632
D14_sc_2	Taqman_FoldChange_NR2F2	0.001792	0.803538	0.250667	0.950828
D14_sc_2	Taqman_FoldChange_NR2F1NR2F2	0.002904	0.751398	0.319299	0.939532
D14_sc_2	Taqman_FoldChange_NOS2	0.130545	0.028009	-2.2924	0.423944
D14_sc_2	Taqman_FoldChange_MYO3B	0.023092	0.369268	-0.90958	0.794277
D14_sc_2	Taqman_FoldChange_MAP2	0.026603	0.334767	0.97804	0.774632
D14_sc_2	Taqman_FoldChange_LMX1A	0.020188	0.401545	-0.84919	0.812412
D14_sc_2	Taqman_FoldChange_EN1	0.008418	0.589133	0.545113	0.889068
D14_sc_2	Taqman_FoldChange_DRD4	0.005731	0.656078	-0.44917	0.912396
D14_sc_2	Taqman_FoldChange_DMBX1	0.008075	0.596875	-0.53377	0.891775
D14_sc_2	Taqman_FoldChange_COL2A1	0.163456	0.013071	-2.61511	0.339796
D14_sc_2	Taqman_FoldChange_CDH9	0.060706	0.141551	1.50401	0.643159
D14_sc_2	Number_of_iPSC_colonies_picked_for_P0	0.126832	0.030508	-2.25476	0.439583
D14_sc_2	FGF_Lot_Number	0.230702	0.002624	3.23976	0.16009
D14_sc_2	MEM_NEAA	0.263252	0.228767	-1.22561	0.713335
D14_sc_2	L-glutamine	0.230702	0.002624	3.23976	0.16009
D14_sc_2	KSR	0.230702	0.002624	3.23976	0.16009
D14_sc_2	MOI_added	0.000758	0.871543	-0.16289	0.973095
D14_sc_2	ReprogrammingBatch	0.103171	0.052569	2.00658	0.492042
D14_sc_2	Number_of_cellsvial_Millions	0.004366	0.697593	-0.39178	0.922742
D14_sc_2	Number_of_frozen_PBMCs_vials	0.01762	0.433521	0.792304	0.829002
D14_sc_2	Number_of_Viable_Cells_Millions	4.75e-05	0.967703	-0.04078	0.994499
D14_sc_2	Blood_mixing_with_Ficoll	0.007733	0.610061	-0.51475	0.895014
D14_sc_2	Site	0.075836	0.09901	-1.69472	0.589235
D14_sc_2	Accutase_Lot	0.060999	0.140562	1.50787	0.643121
D14_sc_2	A83	0.11962	0.038812	2.14934	0.455101
D14_sc_2	Embedding_Minutes	0.00084	0.864774	-0.17156	0.971529
D14_sc_2	Count_D0	0.045596	0.204446	1.2931	0.694506
D14_sc_2	Plate_Half	0.050761	0.669819	-0.43012	0.915169
D14_sc_2	SeedingViability	0.059879	0.144379	-1.49307	0.645806
D14_sc_2	Seeding_Minutes	0.095609	0.066502	1.89588	0.52127
D14_sc_2	Lift_Minutes	0.001115	0.851297	0.188986	0.966664
D14_sc_2	deltaCT_ZIC2	0.289036	0.047388	-2.20873	0.481888
D14_sc_2	deltaCT_TFCP2L1	0.074247	0.345943	0.981032	0.782364
D14_sc_2	deltaCT_TFAP2C	0.220685	0.090094	1.8434	0.573809
D14_sc_2	deltaCT_SOX2	0.191907	0.117182	-1.68813	0.616066
D14_sc_2	deltaCT_SOX17	0.002207	0.873307	0.162902	0.973587
D14_sc_2	deltaCT_SNAI2	0.014853	0.678107	-0.42535	0.918078
D14_sc_2	deltaCT_PAX6	0.116883	0.231535	1.26025	0.716353
D14_sc_2	deltaCT_OTX2	0.077043	0.336656	1.00085	0.775755
D14_sc_2	deltaCT_TOCT4	0.122162	0.220597	-1.29226	0.706911
D14_sc_2	deltaCT_NANOG	0.151007	0.169711	-1.46096	0.670861
D14_sc_2	deltaCT_KLF4	0.122177	0.220565	-1.29236	0.706911
D14_sc_2	deltaCT_DUSP6	0.357036	0.024036	-2.58139	0.405468
D14_sc_2	deltaCT_DUSP6	0.357036	0.024036	-2.58139	0.405468
D14_sc_3	PassagetoDiff	0.037346	0.273497	-1.11419	0.741215
D14_sc_3	CountD84	0.0232	0.430241	-0.8008	0.828489
D14_sc_3	CountD70	0.003313	0.762561	-0.30508	0.941669
D14_sc_3	CountD56	0.005992	0.678946	-0.41811	0.918078
D14_sc_3	CountD35	0.023704	0.36292	-0.92185	0.789769
D14_sc_3	CountD14	0.010931	0.538007	-0.62195	0.869111
D14_sc_3	NumberofWellsDay14	0.06846	0.117745	-1.6038	0.616066
D14_sc_3	Split_Ratio_Set_1	0.146163	0.019533	-2.44774	0.392166
D14_sc_3	Round	0.134053	0.025835	2.3277	0.411673
D14_sc_3	SampleSwapDetectediPSCExpansion	0.014002	0.48547	-0.70501	0.850507
D14_sc_3	Taqman_FoldChange_TRIM22	0.000521	0.89329	0.135121	0.9769
D14_sc_3	Taqman_FoldChange_SOX2	0.009539	0.565232	0.580597	0.880053
D14_sc_3	Taqman_FoldChange_POU5F1	0.003548	0.72619	0.353021	0.931458
D14_sc_3	Taqman_FoldChange_NANOG	0.008056	0.597302	0.533146	0.89203
D14_sc_3	Taqman_FoldChange_LCK	0.060011	0.143924	-1.49482	0.645806
D14_sc_3	Taqman_FoldChange_HESX1	0.001823	0.801867	-0.25285	0.950599
D14_sc_3	Taqman_FoldChange_DNMT3B	0.021643	0.384908	-0.87991	0.800414
D14_sc_3	Taqman_FoldChange_CXCL5	0.000112	0.950384	-0.06267	0.989116
D14_sc_3	Taqman_FoldChange_TM4SF1	0.009624	0.563508	0.583185	0.87967
D14_sc_3	Taqman_FoldChange_TBX3	0.049553	0.185417	1.35084	0.68536
D14_sc_3	Taqman_FoldChange_SNAI2	0.033392	0.279017	1.09959	0.744858
D14_sc_3	Taqman_FoldChange_RGS4	0.003682	0.72129	0.359623	0.930181
D14_sc_3	Taqman_FoldChange_PLVAP	0.006999	0.622517	0.496685	0.900157
D14_sc_3	Taqman_FoldChange_PDGFRA	0.026915	0.33191	-0.98391	0.774591
D14_sc_3	Taqman_FoldChange_ODAM	0.005364	0.666624	0.434457	0.915169
D14_sc_3	Taqman_FoldChange_NKX2-5	0.000526	0.89287	0.135657	0.9769
D14_sc_3	Taqman_FoldChange_IL6ST	0.020935	0.392875	0.865099	0.804344
D14_sc_3	Taqman_FoldChange_HOPX	0.004512	0.692824	-0.39831	0.921823
D14_sc_3	Taqman_FoldChange_HEY1	0.000387	0.908013	0.116385	0.979398
D14_sc_3	Taqman_FoldChange_HAND2	0.023767	0.362281	0.923089	0.789379
D14_sc_3	Taqman_FoldChange_HAND1	0.046916	0.197864	1.31259	0.688716
D14_sc_3	Taqman_FoldChange_FOXF1	0.000241	0.927318	-0.09188	0.984769
D14_sc_3	Taqman_FoldChange_FCN3	0.004479	0.693901	0.396832	0.922293
D14_sc_3	Taqman_FoldChange_ESM1	0.093557	0.06561	-1.90064	0.519234
D14_sc_3	Taqman_FoldChange_COLEC10	0.000669	0.879264	-0.15302	0.974351
D14_sc_3	Taqman_FoldChange_CDX2	0.051034	0.178808	1.37196	0.681155
D14_sc_3	Taqman_FoldChange_CDH5	0.001157	0.841567	0.20138	0.964239
D14_sc_3	Taqman_FoldChange_BMP10	0.0175	0.435105	0.789554	0.82981
D14_sc_3	Taqman_FoldChange_ALOX15	0.068567	0.117446	-1.60515	0.616066
D14_sc_3	Taqman_FoldChange_ABCA4	0.009142	0.573476	0.568276	0.882048
D14_sc_3	Taqman_FoldChange_T	0.001655	0.811058	0.240874	0.952087
D14_sc_3	Taqman_FoldChange_PTHLH	0.006936	0.624097	-0.49442	0.900557
D14_sc_3	Taqman_FoldChange_NR5A2	0.004873	0.681408	-0.41399	0.918078
D14_sc_3	Taqman_FoldChange_NPPB	0.075792	0.099111	-1.69419	0.589235
D14_sc_3	Taqman_FoldChange_GDF3	0.022421	0.376393	-0.89596	0.796915
D14_sc_3	Taqman_FoldChange_FGF4	0.188315	0.007287	-2.8496	0.272543
D14_sc_3	Taqman_FoldChange_SST	0.006829	0.626796	-0.49056	0.901622
D14_sc_3	Taqman_FoldChange_SOX17	0.059967	0.144075	1.49424	0.645806
D14_sc_3	Taqman_FoldChange_RXRG	0.004046	0.708405	-0.37706	0.925914
D14_sc_3	Taqman_FoldChange_PRDM1	0.012746	0.505868	0.672204	0.859087
D14_sc_3	Taqman_FoldChange_POU3F3	0.059812	0.144611	1.49218	0.645848
D14_sc_3	Taqman_FoldChange_PHOX2B	0.009013	0.57622	-0.56419	0.88284
D14_sc_3	Taqman_FoldChange_NODAL	0.007549	0.609109	-0.51599	0.895014
D14_sc_3	Taqman_FoldChange_LEFTY2	0.002351	0.775668	0.28718	0.942124
D14_sc_3	Taqman_FoldChange_LEFTY1	0.010858	0.539386	-0.61983	0.869111
D14_sc_3	Taqman_FoldChange_KLF5	0.07851	0.093014	-1.72684	0.577851
D14_sc_3	Taqman_FoldChange_HNF4A	0.011567	0.526354	0.639979	0.866229
D14_sc_3	Taqman_FoldChange_HNF1B	0.001714	0.807807	-0.2451	0.951202
D14_sc_3	Taqman_FoldChange_HMP19	0.001557	0.816659	0.233596	0.952601
D14_sc_3	Taqman_FoldChange_HHEX	0.011773	0.522665	-0.64573	0.865566
D14_sc_3	Taqman_FoldChange_GATA6	0.012252	0.514273	-0.6589	0.863627
D14_sc_3	Taqman_FoldChange_GATA4	0.001033	0.850248	0.190204	0.966596
D14_sc_3	Taqman_FoldChange_FOXP2	0.0013	0.832202	0.213466	0.960574
D14_sc_3	Taqman_FoldChange_FOXA2	0.015461	0.463416	-0.74137	0.841216
D14_sc_3	Taqman_FoldChange_FOXA1	0.005177	0.67216	-0.42677	0.915494
D14_sc_3	Taqman_FoldChange_EOMES	0.011632	0.525185	0.641798	0.866022
D14_sc_3	Taqman_FoldChange_ELAVL3	0.078992	0.091974	-1.73259	0.576467
D14_sc_3	Taqman_FoldChange_CPLX2	0.000372	0.909818	0.11409	0.979398
D14_sc_3	Taqman_FoldChange_CLDN1	0.003998	0.710057	0.374819	0.925963
D14_sc_3	Taqman_FoldChange_CDH20	0.059681	0.145068	1.49043	0.645966
D14_sc_3	Taqman_FoldChange_CABP7	0.038935	0.241758	-1.19077	0.723659
D14_sc_3	Taqman_FoldChange_AFP	7.93e-05	0.958282	0.052686	0.990196
D14_sc_3	Taqman_FoldChange_ZBTB16	2.87e-07	0.99749	-0.00317	0.999036
D14_sc_3	Taqman_FoldChange_WNT1	0.043139	0.217376	1.25617	0.701826
D14_sc_3	Taqman_FoldChange_TRPM8	0.056143	0.157946	1.44288	0.657738
D14_sc_3	Taqman_FoldChange_SOX1	0.034222	0.27302	1.11365	0.741215
D14_sc_3	Taqman_FoldChange_SDC2	0.099803	0.056807	-1.96987	0.49446
D14_sc_3	Taqman_FoldChange_PRKCA	0.027912	0.322991	1.00248	0.769893
D14_sc_3	Taqman_FoldChange_POU4F1	0.011322	0.530792	-0.63309	0.866229
D14_sc_3	Taqman_FoldChange_PAX6	0.005152	0.67289	-0.42576	0.915494
D14_sc_3	Taqman_FoldChange_PAX3	1.96e-06	0.99343	0.008293	0.998795
D14_sc_3	Taqman_FoldChange_PAPLN	2.45e-05	0.9768	0.029289	0.995415
D14_sc_3	Taqman_FoldChange_OLFM3	0.018683	0.419846	0.816306	0.821691
D14_sc_3	Taqman_FoldChange_NR2F2	0.032347	0.2868	1.08166	0.750938
D14_sc_3	Taqman_FoldChange_NR2F1NR2F2	0.004318	0.6992	0.38959	0.923926
D14_sc_3	Taqman_FoldChange_NOS2	0.04789	0.193161	-1.32682	0.688716
D14_sc_3	Taqman_FoldChange_MYO3B	0.001138	0.842877	-0.19969	0.964502
D14_sc_3	Taqman_FoldChange_MAP2	0.096518	0.061276	1.93365	0.505287
D14_sc_3	Taqman_FoldChange_LMX1A	0.018782	0.4186	-0.81852	0.821272
D14_sc_3	Taqman_FoldChange_EN1	0.06037	0.142692	1.49957	0.644159
D14_sc_3	Taqman_FoldChange_DRD4	0.031196	0.295687	-1.0616	0.755079
D14_sc_3	Taqman_FoldChange_DMBX1	0.020047	0.40321	-0.84616	0.81287
D14_sc_3	Taqman_FoldChange_COL2A1	0.026198	0.338529	-0.97035	0.777798
D14_sc_3	Taqman_FoldChange_CDH9	0.017652	0.433088	0.793056	0.82886
[truncated: 9,595 more rows]
