# Supplementary material for: Early cell cycle genes in cortical organoid progenitors predict interindividual variability in infant brain growth trajectories
Source: bioRxiv. 2025 Feb 8:2025.02.07.637106. Preprint. [Version 1] doi: 10.1101/2025.02.07.637106 (PMC11839139; doi:10.1101/2025.02.07.637106)
Supplement: Supplement 7 [file media-7.xlsx]

## Sheet: description
	Column	Description
	Phenotype	MRI measurements
	class	Name of major cell class
	subcluster	Name of subcluster
	day	day 14 or day 84
	gene	Gene name
	Full logFC	Log2 fold change (no filtering)
	Full AveExpr	Average log2-expression (no filtering)
	Full t	T-statistics (no filtering)
	Full p_val	P-value (no filtering)
	Full pval_adj	FDR (BH-adjusted P-value) (no filtering)
	Full B	Log-odds that the gene is differentially expressed (no filtering)
	Filt logFC	Log2 fold change after removing outliers
	Filt AveExpr	Average log2-expression after removing outliers
	Filt t	T-statistics after removing outliers
	Filt p_val	P value after removing outliers
	Filt pval_adj	FDR (BH-adjusted P-value) after removing outliers
	Filt B	Log-odds that the gene is differentially expressed after removing outliers
	Outlier removal	FALSE if no outlier gene expression was detected in the dataset (within subcluster-day-donor-phenotype)
	Outlier gene	TRUE if an outlier is detected in the gene expression

## Sheet: DEG
phenotype	class	subcluster	day	gene	Full logFC	Full AveExpr	Full t	Full p_val	Full pval_adj	Full B	Filt logFC	Filt AveExpr	Filt t	Filt p_val	Filt pval_adj	Filt B	Outlier removal	Outlier gene
SA_absol_ch_rate_6-12	PP/SP	sc_1	day 14	ENSG00000273295	-0.00370042	3.10051	-6.32712	8.61267e-07	0.0221604	3.04224	-0.00370042	3.10051	-6.32712	8.61267e-07	0.0221604	3.04224	FALSE	FALSE
SA_absol_ch_rate_6-12	Hem	sc_10	day 14	USP6	0.00413066	2.30562	6.68771	2.10239e-06	0.0392411	2.39399	0.00413066	2.30562	6.68767	2.10252e-06	0.0392436	2.39393	TRUE	FALSE
SA_absol_ch_rate_6-12	Hem	sc_10	day 14	SLC25A21	-0.00267083	4.29386	-5.74614	1.51958e-05	0.0938935	0.358804	-0.00267083	4.29386	-5.7461	1.51969e-05	0.0939005	0.358733	TRUE	FALSE
SA_absol_ch_rate_6-12	Hem	sc_10	day 14	PTPRF	0.00316333	4.2843	5.6517	1.86441e-05	0.0938935	0.149181	0.00316333	4.2843	5.65166	1.86454e-05	0.0939005	0.149115	TRUE	FALSE
SA_absol_ch_rate_6-12	Hem	sc_10	day 14	KLHL3	0.00281937	3.20653	5.61659	2.01218e-05	0.0938935	0.0710444	0.00281937	3.20653	5.61656	2.01233e-05	0.0939005	0.070972	TRUE	FALSE
SA_absol_ch_rate_6-12	Hem	sc_13	day 14	LINC02899	0.00943781	2.38345	6.67942	3.12037e-06	0.0560979	2.2794	0.00943781	2.38345	6.67941	3.12046e-06	0.0560996	2.27938	TRUE	FALSE
SA_absol_ch_rate_6-12	Hem	sc_13	day 14	USP35	-0.00339471	2.25247	-5.69479	1.14016e-05	0.0630784	0.808681	-0.00339471	2.25247	-5.69478	1.1402e-05	0.0630802	0.808652	TRUE	FALSE
SA_absol_ch_rate_6-12	Hem	sc_13	day 14	CASP3	-0.00362575	2.39555	-5.6028	1.41117e-05	0.0630784	0.59136	-0.00362575	2.39555	-5.60278	1.41121e-05	0.0630802	0.591333	TRUE	FALSE
SA_absol_ch_rate_6-12	Hem	sc_13	day 14	SEM1	-0.00419109	3.56292	-5.52251	1.70103e-05	0.0630784	0.401124	-0.00419109	3.56292	-5.5225	1.70107e-05	0.0630802	0.401101	TRUE	FALSE
SA_absol_ch_rate_6-12	Hem	sc_13	day 14	LIX1	-0.00349743	2.23976	-5.50928	1.75432e-05	0.0630784	0.369724	-0.00349743	2.23976	-5.50926	1.75437e-05	0.0630802	0.369698	TRUE	FALSE
SA_absol_ch_rate_6-12	Hem	sc_13	day 14	ENSG00000272316	-0.00314422	2.25503	-5.37767	2.38652e-05	0.0683243	0.0567006	-0.00314422	2.25503	-5.37765	2.38659e-05	0.0683261	0.0566717	TRUE	FALSE
SA_absol_ch_rate_6-12	Hem	sc_13	day 14	SCO1	-0.00397776	2.60176	-5.33138	2.66031e-05	0.0683243	-0.0536651	-0.00397776	2.60176	-5.33137	2.66038e-05	0.0683261	-0.0536906	TRUE	FALSE
SA_absol_ch_rate_6-12	Hem	sc_13	day 14	ENSG00000288952	-0.00306021	2.12912	-5.27346	3.04846e-05	0.0685066	-0.191992	-0.00306021	2.12912	-5.27344	3.04856e-05	0.0685087	-0.192022	TRUE	FALSE
SA_absol_ch_rate_6-12	Hem	sc_13	day 14	CFAP100	-0.00397131	2.68534	-5.21979	3.45932e-05	0.0691018	-0.320326	-0.0039713	2.68534	-5.21978	3.45943e-05	0.0691041	-0.320358	TRUE	FALSE
SA_absol_ch_rate_6-12	Hem	sc_13	day 14	TAGAP-AS1	-0.00384242	2.53318	-5.16307	3.95492e-05	0.0711016	-0.456145	-0.00384242	2.53318	-5.16306	3.95501e-05	0.0711032	-0.456165	TRUE	FALSE
SA_absol_ch_rate_6-12	Hem	sc_13	day 14	DNAH12	-0.00390956	2.1446	-5.07888	4.82672e-05	0.0788862	-0.658054	-0.00390956	2.1446	-5.07887	4.82681e-05	0.0788876	-0.65807	TRUE	FALSE
SA_absol_ch_rate_6-12	Hem	sc_13	day 14	ENSG00000271793	-0.00344675	2.4108	-5.00224	5.78895e-05	0.0806391	-0.842127	-0.00344675	2.4108	-5.00223	5.78911e-05	0.080641	-0.842152	TRUE	FALSE
SA_absol_ch_rate_6-12	Hem	sc_13	day 14	ENSG00000273295	-0.00321932	2.17734	-4.99919	5.83106e-05	0.0806391	-0.849462	-0.00321932	2.17734	-4.99918	5.8312e-05	0.080641	-0.849485	TRUE	FALSE
SA_absol_ch_rate_6-12	Hem	sc_13	day 14	AKR1A1	-0.0034823	2.4932	-4.92185	7.00827e-05	0.0877069	-1.03548	-0.0034823	2.4932	-4.92184	7.00841e-05	0.087709	-1.0355	TRUE	FALSE
SA_absol_ch_rate_6-12	Hem	sc_13	day 14	RPLP2	-0.00354475	2.212	-4.90369	7.31786e-05	0.0877069	-1.07918	-0.00354475	2.212	-4.90368	7.31803e-05	0.087709	-1.0792	TRUE	FALSE
SA_absol_ch_rate_6-12	aRG	sc_16	day 14	ENSG00000259200	-0.00429269	2.86172	-6.75793	3.54767e-07	0.00425963	3.85804	-0.00429269	2.86172	-6.75794	3.54759e-07	0.00425954	3.85806	TRUE	FALSE
SA_absol_ch_rate_6-12	aRG	sc_16	day 14	ENSG00000273295	-0.00294631	2.65406	-6.68436	4.26646e-07	0.00425963	3.67021	-0.00294631	2.65406	-6.68437	4.26637e-07	0.00425954	3.67023	TRUE	FALSE
SA_absol_ch_rate_6-12	aRG	sc_16	day 14	NPSR1-AS1	0.00391354	2.8521	6.49861	6.81587e-07	0.00453665	3.19363	0.00391354	2.8521	6.49862	6.81571e-07	0.00453653	3.19365	TRUE	FALSE
SA_absol_ch_rate_6-12	aRG	sc_16	day 14	LRRC58-DT	0.0038511	2.42958	5.95168	2.76443e-06	0.0138	1.77261	0.0038511	2.42958	5.95169	2.76438e-06	0.0137998	1.77263	TRUE	FALSE
SA_absol_ch_rate_6-12	aRG	sc_16	day 14	ENSG00000260404	0.00293638	3.68431	5.82812	3.80757e-06	0.014294	1.44849	0.00293638	3.68431	5.82813	3.80749e-06	0.0142937	1.44851	TRUE	FALSE
SA_absol_ch_rate_6-12	aRG	sc_16	day 14	ENSG00000286406	0.00297038	2.15401	5.78175	4.29507e-06	0.014294	1.32661	0.00297038	2.15401	5.78176	4.29498e-06	0.0142937	1.32663	TRUE	FALSE
SA_absol_ch_rate_6-12	aRG	sc_16	day 14	GRIA2	0.00364747	2.74902	5.63465	6.30117e-06	0.0179745	0.939196	0.00364747	2.74902	5.63465	6.30106e-06	0.0179742	0.939213	TRUE	FALSE
SA_absol_ch_rate_6-12	aRG	sc_16	day 14	ENSG00000278932	0.00327765	2.28922	5.52349	8.42623e-06	0.0210319	0.645784	0.00327765	2.28922	5.5235	8.42606e-06	0.0210314	0.645803	TRUE	FALSE
SA_absol_ch_rate_6-12	aRG	sc_16	day 14	HEPHL1	-0.00356692	2.50772	-5.45851	9.99031e-06	0.0221652	0.474024	-0.00356692	2.50772	-5.45851	9.99012e-06	0.0221648	0.474041	TRUE	FALSE
SA_absol_ch_rate_6-12	aRG	sc_16	day 14	TSGA10	-0.00270046	3.73568	-5.41609	1.1166e-05	0.0222963	0.361849	-0.00270046	3.73568	-5.4161	1.11657e-05	0.0222958	0.361872	TRUE	FALSE
SA_absol_ch_rate_6-12	aRG	sc_16	day 14	FBXO25	-0.00268108	3.79598	-5.2371	1.78761e-05	0.0324499	-0.11206	-0.00268108	3.79598	-5.23711	1.78757e-05	0.0324493	-0.112041	TRUE	FALSE
SA_absol_ch_rate_6-12	aRG	sc_16	day 14	AQP4-AS1	-0.00283963	2.61489	-5.08472	2.67133e-05	0.0444509	-0.515844	-0.00283963	2.61489	-5.08473	2.67128e-05	0.0444501	-0.515826	TRUE	FALSE
SA_absol_ch_rate_6-12	aRG	sc_16	day 14	MTRNR2L1	0.00261853	2.33995	4.94896	3.82314e-05	0.0512969	-0.875569	0.00261853	2.33995	4.94897	3.82307e-05	0.0512958	-0.875551	TRUE	FALSE
SA_absol_ch_rate_6-12	aRG	sc_16	day 14	ENSG00000274333	-0.0040282	4.44575	-5.01597	4.00439e-05	0.0512969	-0.880166	-0.0040282	4.44575	-5.01609	4.00235e-05	0.0512958	-0.879696	TRUE	FALSE
SA_absol_ch_rate_6-12	aRG	sc_16	day 14	KCTD8	-0.00331377	3.69354	-4.94104	3.90395e-05	0.0512969	-0.896538	-0.00331377	3.69354	-4.94105	3.90386e-05	0.0512958	-0.896518	TRUE	FALSE
SA_absol_ch_rate_6-12	aRG	sc_16	day 14	ENSG00000254733	-0.00253837	2.94494	-4.92155	4.11033e-05	0.0512969	-0.948172	-0.00253837	2.94494	-4.92156	4.11024e-05	0.0512958	-0.948152	TRUE	FALSE
SA_absol_ch_rate_6-12	aRG	sc_16	day 14	ZSCAN1	0.00318271	2.63272	4.89482	4.41116e-05	0.0516014	-1.01895	0.00318271	2.63272	4.89483	4.41107e-05	0.0516003	-1.01893	TRUE	FALSE
SA_absol_ch_rate_6-12	aRG	sc_16	day 14	ENSG00000236212	0.00319159	2.74269	4.87474	4.65157e-05	0.0516014	-1.07211	0.00319159	2.74269	4.87475	4.65147e-05	0.0516003	-1.07209	TRUE	FALSE
SA_absol_ch_rate_6-12	aRG	sc_16	day 14	PLAC8L1	-0.00209085	2.49498	-4.84054	5.09177e-05	0.0527397	-1.16265	-0.00209085	2.49498	-4.84055	5.09165e-05	0.0527387	-1.16262	TRUE	FALSE
SA_absol_ch_rate_6-12	aRG	sc_16	day 14	NDUFB2	-0.0029	3.29466	-4.812	5.49073e-05	0.0527397	-1.23815	-0.0029	3.29466	-4.81201	5.49062e-05	0.0527387	-1.23813	TRUE	FALSE
SA_absol_ch_rate_6-12	aRG	sc_16	day 14	SLC25A43	-0.00290375	2.67375	-4.79362	5.76412e-05	0.0527397	-1.28677	-0.00290375	2.67375	-4.79363	5.76403e-05	0.0527387	-1.28675	TRUE	FALSE
SA_absol_ch_rate_6-12	aRG	sc_16	day 14	MBNL1	-0.0025097	4.93462	-4.79058	5.81066e-05	0.0527397	-1.29481	-0.0025097	4.93462	-4.79059	5.81056e-05	0.0527387	-1.2948	TRUE	FALSE
SA_absol_ch_rate_6-12	aRG	sc_16	day 14	PPP1R13L	0.002263	2.73458	4.72606	6.89151e-05	0.0561033	-1.46539	0.00226301	2.73458	4.72607	6.89136e-05	0.0561021	-1.46537	TRUE	FALSE
SA_absol_ch_rate_6-12	aRG	sc_16	day 14	ENSG00000239462	-0.00270055	2.90342	-4.72395	6.93006e-05	0.0561033	-1.47097	-0.00270055	2.90342	-4.72396	6.92992e-05	0.0561021	-1.47095	TRUE	FALSE
SA_absol_ch_rate_6-12	aRG	sc_16	day 14	TAFA1	-0.00261353	3.03209	-4.71885	7.02415e-05	0.0561033	-1.48444	-0.00261353	3.03209	-4.71885	7.024e-05	0.0561021	-1.48442	TRUE	FALSE
SA_absol_ch_rate_6-12	aRG	sc_16	day 14	VAT1L	0.00284149	6.24831	4.70104	7.36271e-05	0.0565456	-1.53148	0.00284149	6.24831	4.70105	7.3626e-05	0.0565447	-1.53147	TRUE	FALSE
SA_absol_ch_rate_6-12	aRG	sc_16	day 14	ZNF37A	-0.00260598	3.61931	-4.67553	7.87636e-05	0.0582501	-1.59884	-0.00260598	3.61931	-4.67554	7.8762e-05	0.0582489	-1.59882	TRUE	FALSE
SA_absol_ch_rate_6-12	aRG	sc_16	day 14	SHROOM3-AS1	-0.002994	2.88002	-4.64845	8.46091e-05	0.0603384	-1.67032	-0.002994	2.88002	-4.64845	8.46075e-05	0.0603372	-1.6703	TRUE	FALSE
SA_absol_ch_rate_6-12	aRG	sc_16	day 14	ENSG00000228302	0.00213134	2.31817	4.6252	8.99717e-05	0.0619501	-1.73166	0.00213134	2.31817	4.6252	8.99699e-05	0.0619489	-1.73164	TRUE	FALSE
SA_absol_ch_rate_6-12	aRG	sc_16	day 14	COL25A1	-0.00291837	3.88057	-4.57338	0.000103175	0.0686732	-1.86824	-0.00291837	3.88057	-4.57338	0.000103173	0.068672	-1.86822	TRUE	FALSE
SA_absol_ch_rate_6-12	aRG	sc_16	day 14	ENSG00000286229	-0.0023352	2.44095	-4.55522	0.000108246	0.0697243	-1.91607	-0.0023352	2.44095	-4.55522	0.000108244	0.0697231	-1.91606	TRUE	FALSE
SA_absol_ch_rate_6-12	aRG	sc_16	day 14	ABITRAM	-0.00209375	2.75939	-4.53111	0.000115361	0.06997	-1.97952	-0.00209375	2.75939	-4.53112	0.000115359	0.0699689	-1.9795	TRUE	FALSE
SA_absol_ch_rate_6-12	aRG	sc_16	day 14	GNAO1	0.00247574	4.38191	4.53021	0.000115635	0.06997	-1.98188	0.00247574	4.38191	4.53022	0.000115634	0.0699689	-1.98187	TRUE	FALSE
SA_absol_ch_rate_6-12	aRG	sc_16	day 14	LIPA	-0.00297783	3.41405	-4.50468	0.000123702	0.0726497	-2.04906	-0.00297783	3.41405	-4.50468	0.0001237	0.0726485	-2.04904	TRUE	FALSE
SA_absol_ch_rate_6-12	aRG	sc_16	day 14	ASB8	-0.00222213	2.94932	-4.48692	0.000129639	0.0738663	-2.09573	-0.00222213	2.94932	-4.48693	0.000129636	0.0738647	-2.09571	TRUE	FALSE
SA_absol_ch_rate_6-12	aRG	sc_16	day 14	RPS13	-0.00223227	2.69502	-4.46854	0.000136085	0.0738663	-2.14404	-0.00223227	2.69502	-4.46855	0.000136082	0.0738647	-2.14402	TRUE	FALSE
SA_absol_ch_rate_6-12	aRG	sc_16	day 14	FAM53B	-0.00228144	2.94771	-4.46219	0.000138384	0.0738663	-2.16071	-0.00228144	2.94771	-4.4622	0.000138381	0.0738647	-2.1607	TRUE	FALSE
SA_absol_ch_rate_6-12	aRG	sc_16	day 14	TMED5	-0.00278343	3.52958	-4.45625	0.000140571	0.0738663	-2.17632	-0.00278343	3.52958	-4.45626	0.000140568	0.0738647	-2.1763	TRUE	FALSE
SA_absol_ch_rate_6-12	aRG	sc_16	day 14	ENSG00000284428	0.0021632	3.25371	4.43573	0.00014839	0.0759755	-2.23017	0.0021632	3.25371	4.43574	0.000148387	0.0759741	-2.23015	TRUE	FALSE
SA_absol_ch_rate_6-12	aRG	sc_16	day 14	ZNF736	0.00280175	3.67314	4.42583	0.000152318	0.0760374	-2.25616	0.00280175	3.67314	4.42583	0.000152316	0.076036	-2.25615	TRUE	FALSE
SA_absol_ch_rate_6-12	aRG	sc_16	day 14	ENSG00000286134	0.00388283	2.38076	4.47034	0.000179211	0.0832207	-2.35805	0.00388283	2.38076	4.47053	0.000179076	0.0831579	-2.35735	TRUE	FALSE
SA_absol_ch_rate_6-12	aRG	sc_16	day 14	ENSG00000285534	0.00264538	2.56339	4.38589	0.000169236	0.0824221	-2.36087	0.00264538	2.56339	4.3859	0.000169233	0.0824205	-2.36085	TRUE	FALSE
SA_absol_ch_rate_6-12	aRG	sc_16	day 14	ENSG00000253607	0.00214878	2.24119	4.37274	0.000175205	0.0832207	-2.39532	0.00214878	2.24119	4.37274	0.000175202	0.0831579	-2.3953	TRUE	FALSE
SA_absol_ch_rate_6-12	aRG	sc_16	day 14	DOK7	-0.00235175	3.11518	-4.33457	0.000193741	0.087923	-2.4952	-0.00235175	3.11518	-4.33458	0.000193737	0.0879215	-2.49519	TRUE	FALSE
SA_absol_ch_rate_6-12	aRG	sc_16	day 14	ENSG00000247679	-0.00219099	3.65473	-4.322	0.000200262	0.0888629	-2.52807	-0.00219099	3.65473	-4.32201	0.000200258	0.0888613	-2.52805	TRUE	FALSE
SA_absol_ch_rate_6-12	aRG	sc_16	day 14	HDAC1	0.00183294	3.78448	4.26968	0.000229826	0.0948735	-2.66469	0.00183294	3.78448	4.26968	0.000229822	0.0948723	-2.66467	TRUE	FALSE
SA_absol_ch_rate_6-12	aRG	sc_16	day 14	PRH1	-0.00248972	3.96017	-4.26073	0.000235302	0.0948735	-2.68804	-0.00248972	3.96017	-4.26073	0.000235297	0.0948723	-2.68802	TRUE	FALSE
SA_absol_ch_rate_6-12	aRG	sc_16	day 14	SLFN5	-0.00204476	2.64604	-4.25018	0.000241916	0.0948735	-2.71552	-0.00204476	2.64604	-4.25019	0.000241912	0.0948723	-2.7155	TRUE	FALSE
SA_absol_ch_rate_6-12	aRG	sc_16	day 14	TMEM147	0.00191585	2.109	4.24014	0.000248391	0.0948735	-2.7417	0.00191585	2.109	4.24014	0.000248387	0.0948723	-2.74168	TRUE	FALSE
SA_absol_ch_rate_6-12	aRG	sc_16	day 14	SREBF1	0.00254103	4.15951	4.23918	0.000249013	0.0948735	-2.74418	0.00254104	4.15951	4.23919	0.000249009	0.0948723	-2.74416	TRUE	FALSE
SA_absol_ch_rate_6-12	aRG	sc_16	day 14	ERMP1	-0.00197301	3.8916	-4.23822	0.000249644	0.0948735	-2.74669	-0.00197301	3.8916	-4.23823	0.000249639	0.0948723	-2.74667	TRUE	FALSE
SA_absol_ch_rate_6-12	aRG	sc_16	day 14	ENSG00000215146	0.00279381	3.73319	4.23732	0.000250234	0.0948735	-2.74903	0.00279381	3.73319	4.23733	0.000250231	0.0948723	-2.74901	TRUE	FALSE
SA_absol_ch_rate_6-12	aRG	sc_16	day 14	SRGAP2D	-0.00268838	2.95406	-4.23492	0.000251818	0.0948735	-2.75528	-0.00268838	2.95406	-4.23493	0.000251815	0.0948723	-2.75527	TRUE	FALSE
SA_absol_ch_rate_6-12	aRG	sc_16	day 14	SLC2A1-DT	0.00365232	3.42615	4.27302	0.00028538	0.0995183	-2.82864	0.00365232	3.42615	4.27318	0.000285205	0.0995167	-2.82808	TRUE	FALSE
SA_absol_ch_rate_6-12	aRG	sc_16	day 14	TGFB2	-0.00200763	2.38168	-4.19236	0.000281608	0.0995183	-2.86603	-0.00200763	2.38168	-4.19237	0.000281604	0.0995167	-2.86602	TRUE	FALSE
SA_absol_ch_rate_6-12	aRG	sc_16	day 14	LINC02235	-0.00213398	3.01586	-4.18421	0.000287697	0.0995183	-2.88721	-0.00213398	3.01586	-4.18422	0.000287692	0.0995167	-2.8872	TRUE	FALSE
SA_absol_ch_rate_6-12	aRG	sc_16	day 14	ENSG00000287127	-0.00234784	2.68003	-4.18057	0.000290463	0.0995183	-2.89668	-0.00234784	2.68003	-4.18057	0.000290457	0.0995167	-2.89666	TRUE	FALSE
SA_absol_ch_rate_6-12	aRG	sc_16	day 14	TIMP3	-0.00243644	2.80036	-4.18048	0.000290528	0.0995183	-2.89691	-0.00243644	2.80036	-4.18049	0.000290524	0.0995167	-2.89689	TRUE	FALSE
SA_absol_ch_rate_6-12	aRG	sc_16	day 14	ZNF248	-0.00409854	3.63635	-4.29417	0.0003188	0.0995183	-2.90102	-0.00409854	3.63635	-4.29449	0.000318428	0.0995167	-2.89995	TRUE	FALSE
SA_absol_ch_rate_6-12	aRG	sc_16	day 14	ENSG00000228327	0.00240604	2.78392	4.16588	0.000301876	0.0995183	-2.93483	0.00240604	2.78392	4.16589	0.000301871	0.0995167	-2.93481	TRUE	FALSE
SA_absol_ch_rate_6-12	aRG	sc_16	day 14	ENSG00000288684	-0.0019456	3.01643	-4.16391	0.00030344	0.0995183	-2.93994	-0.0019456	3.01643	-4.16392	0.000303434	0.0995167	-2.93992	TRUE	FALSE
SA_absol_ch_rate_6-12	aRG	sc_16	day 14	DRD4	0.0022674	2.90167	4.15465	0.000310901	0.0995183	-2.96397	0.0022674	2.90167	4.15466	0.000310895	0.0995167	-2.96396	TRUE	FALSE
SA_absol_ch_rate_6-12	aRG	sc_16	day 14	BCAM	0.00196599	3.11023	4.13787	0.000324884	0.0995183	-3.00749	0.00196599	3.11023	4.13788	0.000324879	0.0995167	-3.00748	TRUE	FALSE
SA_absol_ch_rate_6-12	aRG	sc_16	day 14	TMEM88B	0.00209	2.23879	4.13525	0.000327127	0.0995183	-3.0143	0.00209	2.23879	4.13526	0.000327122	0.0995167	-3.01428	TRUE	FALSE
SA_absol_ch_rate_6-12	aRG	sc_16	day 14	PPA1	-0.00226225	3.11969	-4.13459	0.000327689	0.0995183	-3.01599	-0.00226225	3.11969	-4.1346	0.000327683	0.0995167	-3.01598	TRUE	FALSE
SA_absol_ch_rate_6-12	aRG	sc_16	day 14	CRB2	0.0028452	4.49124	4.13315	0.000328937	0.0995183	-3.01975	0.0028452	4.49124	4.13315	0.000328931	0.0995167	-3.01974	TRUE	FALSE
SA_absol_ch_rate_6-12	Hem	sc_17	day 14	CORO1C	-0.00287114	5.49993	-5.87526	6.66962e-06	0.0967861	1.14453	-0.00287114	5.49993	-5.87539	6.66759e-06	0.0967604	1.14482	TRUE	FALSE
SA_absol_ch_rate_6-12	Hem	sc_17	day 14	PLAAT3	-0.0029805	2.52362	-5.46745	1.74475e-05	0.0967861	0.165688	-0.0029805	2.52362	-5.46756	1.74429e-05	0.0967604	0.165937	TRUE	FALSE
SA_absol_ch_rate_6-12	Hem	sc_17	day 14	CELSR2	0.00338553	4.63945	5.30997	2.53999e-05	0.0967861	-0.215557	0.00338554	4.63945	5.3101	2.53922e-05	0.0967604	-0.215269	TRUE	FALSE
SA_absol_ch_rate_6-12	Hem	sc_17	day 14	TPTE2P1	-0.00281482	2.657	-5.30725	2.55658e-05	0.0967861	-0.222157	-0.00281482	2.657	-5.30736	2.55591e-05	0.0967604	-0.221913	TRUE	FALSE
SA_absol_ch_rate_6-12	Hem	sc_17	day 14	THAP9-AS1	0.00284624	2.70421	5.25591	2.89095e-05	0.0967861	-0.346796	0.00284625	2.70421	5.25601	2.89019e-05	0.0967604	-0.346552	TRUE	FALSE
SA_absol_ch_rate_6-12	Hem	sc_17	day 14	TCP11L2	-0.00296761	2.63428	-5.1979	3.32238e-05	0.0967861	-0.487758	-0.00296762	2.63428	-5.19801	3.32152e-05	0.0967604	-0.487516	TRUE	FALSE
SA_absol_ch_rate_6-12	Hem	sc_17	day 14	MEGF6	0.0031627	4.11565	5.18967	3.3887e-05	0.0967861	-0.507782	0.0031627	4.11565	5.18978	3.3878e-05	0.0967604	-0.507532	TRUE	FALSE
SA_absol_ch_rate_6-12	aRG	sc_19	day 14	ZNF248	-0.00593174	3.75965	-5.82872	3.6686e-06	0.0842238	1.76256	-0.00593071	3.75965	-5.82963	3.65468e-06	0.0839042	1.76571	TRUE	FALSE
SA_absol_ch_rate_6-12	aRG	sc_19	day 84	ENSG00000260658	-0.00558747	2.31643	-6.38397	2.28537e-06	0.0524059	2.53849	-0.00558745	2.31643	-6.38391	2.28523e-06	0.0524026	2.53853	TRUE	FALSE
SA_absol_ch_rate_6-12	CPN	sc_22	day 14	MTRNR2L1	0.00334384	1.94212	7.21211	7.18956e-07	0.00973879	3.42453	0.0033438	1.94212	7.21046	7.20616e-07	0.00975668	3.42217	TRUE	FALSE
SA_absol_ch_rate_6-12	CPN	sc_22	day 14	ANO2	-0.00451859	3.10438	-6.81319	1.59717e-06	0.00973879	2.59951	-0.00451854	3.10438	-6.81198	1.59971e-06	0.00975668	2.59791	TRUE	FALSE
SA_absol_ch_rate_6-12	CPN	sc_22	day 14	CPT1C	0.00420836	3.12295	6.78675	1.6852e-06	0.00973879	2.54411	0.00420821	3.12295	6.78543	1.6883e-06	0.00975668	2.54226	TRUE	FALSE
SA_absol_ch_rate_6-12	CPN	sc_22	day 14	ENSG00000215146	0.00387919	3.07297	6.63253	2.30886e-06	0.0100072	2.21917	0.00387922	3.07297	6.63146	2.31203e-06	0.0100209	2.21779	TRUE	FALSE
SA_absol_ch_rate_6-12	CPN	sc_22	day 14	TSC22D4	0.00376833	2.3455	6.29165	4.68293e-06	0.0116697	1.49041	0.00376823	2.3455	6.29037	4.69204e-06	0.0116829	1.48846	TRUE	FALSE
SA_absol_ch_rate_6-12	CPN	sc_22	day 14	DUSP16	-0.00298628	3.86752	-6.28891	4.70995e-06	0.0116697	1.48449	-0.00298628	3.86752	-6.28759	4.71949e-06	0.0116829	1.48246	TRUE	FALSE
SA_absol_ch_rate_6-12	CPN	sc_22	day 14	SCUBE1	0.00447961	2.90232	6.26743	4.94732e-06	0.0116697	1.43459	0.00447958	2.90232	6.26656	4.949e-06	0.0116829	1.43416	TRUE	FALSE
SA_absol_ch_rate_6-12	CPN	sc_22	day 14	RGMA	0.00411117	4.73349	6.22518	5.38486e-06	0.0116697	1.34667	0.00411126	4.73349	6.2243	5.39095e-06	0.0116829	1.34556	TRUE	FALSE
SA_absol_ch_rate_6-12	CPN	sc_22	day 14	SCUBE3	0.00327049	4.41762	6.07847	7.34387e-06	0.013978	1.02757	0.00327042	4.41762	6.07717	7.3591e-06	0.0139948	1.0255	TRUE	FALSE
SA_absol_ch_rate_6-12	CPN	sc_22	day 14	SFRP1	0.00418931	3.59169	6.00123	8.65652e-06	0.013978	0.858581	0.00418937	3.59169	6.00039	8.6662e-06	0.0139948	0.85749	TRUE	FALSE
SA_absol_ch_rate_6-12	CPN	sc_22	day 14	PSMB5	-0.00306771	2.40564	-5.95256	9.60527e-06	0.013978	0.751761	-0.00306763	2.40564	-5.9513	9.62478e-06	0.0139948	0.749735	TRUE	FALSE
SA_absol_ch_rate_6-12	CPN	sc_22	day 14	ERO1B	-0.00349413	2.70646	-5.75427	1.47177e-05	0.013978	0.313871	-0.00349407	2.70646	-5.75311	1.47454e-05	0.0139948	0.312006	TRUE	FALSE
SA_absol_ch_rate_6-12	CPN	sc_22	day 14	ISG15	0.00340716	2.35507	5.74985	1.48591e-05	0.013978	0.304071	0.003407	2.35507	5.74865	1.48884e-05	0.0139948	0.302113	TRUE	FALSE
SA_absol_ch_rate_6-12	CPN	sc_22	day 14	ADAMTS17	-0.00488878	3.0065	-5.86363	1.64882e-05	0.013978	0.262105	-0.00488876	3.0065	-5.86364	1.64367e-05	0.0139948	0.264909	TRUE	FALSE
SA_absol_ch_rate_6-12	CPN	sc_22	day 14	MEIS3	0.00290481	3.02996	5.71712	1.59508e-05	0.013978	0.231392	0.00290484	3.02996	5.71604	1.59788e-05	0.0139948	0.229663	TRUE	FALSE
SA_absol_ch_rate_6-12	CPN	sc_22	day 14	SIK2	-0.00274331	4.71161	-5.70975	1.62078e-05	0.013978	0.21501	-0.00274333	4.71161	-5.70859	1.62388e-05	0.0139948	0.213115	TRUE	FALSE
SA_absol_ch_rate_6-12	CPN	sc_22	day 14	SOX3	0.00378443	2.06746	5.67202	1.75917e-05	0.013978	0.13105	0.0037845	2.06746	5.67116	1.7614e-05	0.0139948	0.129817	TRUE	FALSE
SA_absol_ch_rate_6-12	CPN	sc_22	day 14	ENSG00000237074	-0.00331342	2.52746	-5.65839	1.8121e-05	0.013978	0.100679	-0.00331344	2.52746	-5.6574	1.81493e-05	0.0139948	0.09915	TRUE	FALSE
SA_absol_ch_rate_6-12	CPN	sc_22	day 14	MN1	0.00271428	3.38997	5.65319	1.83273e-05	0.013978	0.0890846	0.00271426	3.38997	5.65196	1.83653e-05	0.0139948	0.0870283	TRUE	FALSE
SA_absol_ch_rate_6-12	CPN	sc_22	day 14	CNTFR	0.00298379	3.39611	5.63242	1.91748e-05	0.013978	0.0427814	0.00298368	3.39611	5.63119	1.9215e-05	0.0139948	0.0407024	TRUE	FALSE
SA_absol_ch_rate_6-12	CPN	sc_22	day 14	ARHGAP33	0.00444991	2.90698	5.68902	2.03253e-05	0.013978	0.0174586	0.00444975	2.90698	5.68861	2.0301e-05	0.0139948	0.0184715	TRUE	FALSE
SA_absol_ch_rate_6-12	CPN	sc_22	day 14	FBLN7	0.00235224	3.47753	5.58316	2.13497e-05	0.013978	-0.0672354	0.00235224	3.47753	5.58184	2.13989e-05	0.0139948	-0.0695259	TRUE	FALSE
SA_absol_ch_rate_6-12	CPN	sc_22	day 14	SALL4	0.00383824	3.56953	5.55647	2.26324e-05	0.013978	-0.126957	0.00383823	3.56953	5.55558	2.2663e-05	0.0139948	-0.128274	TRUE	FALSE
SA_absol_ch_rate_6-12	CPN	sc_22	day 14	KIDINS220	0.00299014	4.52762	5.54893	2.30088e-05	0.013978	-0.143838	0.00299017	4.52762	5.54789	2.30479e-05	0.0139948	-0.14551	TRUE	FALSE
SA_absol_ch_rate_6-12	CPN	sc_22	day 14	USP6	0.00437871	2.36786	5.60711	2.40641e-05	0.013978	-0.156746	0.00437877	2.36786	5.60709	2.40182e-05	0.0139948	-0.154991	TRUE	FALSE
SA_absol_ch_rate_6-12	CPN	sc_22	day 14	TAF4B	-0.00320356	2.47846	-5.53568	2.36857e-05	0.013978	-0.17351	-0.00320351	2.47846	-5.53455	2.37306e-05	0.0139948	-0.17538	TRUE	FALSE
SA_absol_ch_rate_6-12	CPN	sc_22	day 14	ANKRD28	-0.0028449	4.42955	-5.51856	2.45903e-05	0.013978	-0.21186	-0.00284487	4.42955	-5.51748	2.4635e-05	0.0139948	-0.213651	TRUE	FALSE
SA_absol_ch_rate_6-12	CPN	sc_22	day 14	KREMEN1	-0.00299176	2.56122	-5.51314	2.48843e-05	0.013978	-0.224021	-0.00299175	2.56122	-5.51201	2.4932e-05	0.0139948	-0.225909	TRUE	FALSE
SA_absol_ch_rate_6-12	CPN	sc_22	day 14	NTRK3	0.00536269	5.03115	5.7773	2.9167e-05	0.013978	-0.247942	0.00536243	5.03115	5.77974	2.88111e-05	0.0139948	-0.236604	TRUE	FALSE
SA_absol_ch_rate_6-12	CPN	sc_22	day 14	CACNA1D	0.00300048	2.45958	5.49802	2.57234e-05	0.013978	-0.257945	0.00300058	2.45958	5.49727	2.57511e-05	0.0139948	-0.258977	TRUE	FALSE
SA_absol_ch_rate_6-12	CPN	sc_22	day 14	CCDC71	0.00306128	1.92322	5.48154	2.66706e-05	0.013978	-0.294933	0.00306119	1.92322	5.48038	2.67237e-05	0.0139948	-0.296897	TRUE	FALSE
SA_absol_ch_rate_6-12	CPN	sc_22	day 14	LINC00698	0.00291579	1.86335	5.47365	2.71364e-05	0.013978	-0.312641	0.00291575	1.86335	5.47248	2.71913e-05	0.0139948	-0.314636	TRUE	FALSE
SA_absol_ch_rate_6-12	CPN	sc_22	day 14	LOXL1	0.00338737	1.98644	5.45885	2.80334e-05	0.013978	-0.345897	0.00338743	1.98644	5.45796	2.80726e-05	0.0139948	-0.347256	TRUE	FALSE
SA_absol_ch_rate_6-12	CPN	sc_22	day 14	LTBP4	0.00306856	3.3091	5.43986	2.92285e-05	0.013978	-0.388582	0.00306845	3.3091	5.43877	2.92826e-05	0.0139948	-0.3904	TRUE	FALSE
SA_absol_ch_rate_6-12	CPN	sc_22	day 14	MRC2	0.00355626	3.45594	5.43117	2.97927e-05	0.013978	-0.408127	0.00355624	3.45594	5.43024	2.98374e-05	0.0139948	-0.409588	TRUE	FALSE
SA_absol_ch_rate_6-12	CPN	sc_22	day 14	MBNL1	-0.00412433	4.93157	-5.46024	3.05689e-05	0.013978	-0.416832	-0.00412437	4.93157	-5.45972	3.05637e-05	0.0139948	-0.416736	TRUE	FALSE
SA_absol_ch_rate_6-12	CPN	sc_22	day 14	COL6A1	0.00361888	3.18678	5.42389	3.02743e-05	0.013978	-0.424517	0.00361873	3.18678	5.42285	3.03273e-05	0.0139948	-0.426232	TRUE	FALSE
SA_absol_ch_rate_6-12	CPN	sc_22	day 14	INPP4B	-0.00353367	2.88056	-5.41847	3.06376e-05	0.013978	-0.436711	-0.00353372	2.88056	-5.41768	3.06743e-05	0.0139948	-0.437864	TRUE	FALSE
SA_absol_ch_rate_6-12	CPN	sc_22	day 14	PLXNA3	0.00311643	3.29458	5.40247	3.17365e-05	0.0141081	-0.472728	0.00311637	3.29458	5.40143	3.17925e-05	0.014133	-0.474455	TRUE	FALSE
SA_absol_ch_rate_6-12	CPN	sc_22	day 14	SLC24A2	-0.00455388	2.66231	-5.49655	3.4659e-05	0.0146627	-0.505009	-0.00455376	2.66231	-5.4966	3.45696e-05	0.0146927	-0.502677	TRUE	FALSE
SA_absol_ch_rate_6-12	CPN	sc_22	day 14	ZNF334	0.0025943	2.89293	5.3537	3.53422e-05	0.0146627	-0.582671	0.00259423	2.89293	5.35244	3.54219e-05	0.0146927	-0.5849	TRUE	FALSE
SA_absol_ch_rate_6-12	CPN	sc_22	day 14	IGSF21	0.00249481	3.12875	5.34845	3.57546e-05	0.0146627	-0.594522	0.00249482	3.12875	5.34735	3.58227e-05	0.0146927	-0.596392	TRUE	FALSE
SA_absol_ch_rate_6-12	CPN	sc_22	day 14	DOCK8	-0.00367015	2.60099	-5.31843	3.82091e-05	0.0146627	-0.662325	-0.00367018	2.60099	-5.31755	3.82632e-05	0.0146927	-0.663695	TRUE	FALSE
SA_absol_ch_rate_6-12	CPN	sc_22	day 14	ISLR2	0.00329782	1.93646	5.31503	3.84976e-05	0.0146627	-0.670006	0.00329789	1.93646	5.31428	3.85406e-05	0.0146927	-0.671072	TRUE	FALSE
SA_absol_ch_rate_6-12	CPN	sc_22	day 14	PBX1	0.00322802	6.3426	5.31436	3.85548e-05	0.0146627	-0.671521	0.00322796	6.3426	5.31342	3.86148e-05	0.0146927	-0.673034	TRUE	FALSE
SA_absol_ch_rate_6-12	CPN	sc_22	day 14	RHOT2	0.00323351	2.96955	5.29825	3.99543e-05	0.0146627	-0.707924	0.00323344	2.96955	5.2972	4.00261e-05	0.0146927	-0.709681	TRUE	FALSE
SA_absol_ch_rate_6-12	CPN	sc_22	day 14	CIC	0.00400607	3.56072	5.30563	4.27644e-05	0.0146627	-0.760324	0.00400599	3.56072	5.30499	4.27721e-05	0.0146927	-0.760575	TRUE	FALSE
SA_absol_ch_rate_6-12	CPN	sc_22	day 14	WDPCP	-0.00403564	5.66566	-5.30795	4.29535e-05	0.0146627	-0.762908	-0.00403556	5.66566	-5.30744	4.29323e-05	0.0146927	-0.762553	TRUE	FALSE
SA_absol_ch_rate_6-12	CPN	sc_22	day 14	CELF3	0.00379632	2.61034	5.2787	4.24208e-05	0.0146627	-0.765718	0.00379629	2.61034	5.27822	4.24022e-05	0.0146927	-0.765394	TRUE	FALSE
SA_absol_ch_rate_6-12	CPN	sc_22	day 14	VAMP9P	0.0030012	2.25775	5.27171	4.23744e-05	0.0146627	-0.767949	0.00300113	2.25775	5.27069	4.24492e-05	0.0146927	-0.769674	TRUE	FALSE
SA_absol_ch_rate_6-12	CPN	sc_22	day 14	TMEM94	0.00268223	3.00439	5.26371	4.31332e-05	0.0146627	-0.786062	0.00268218	3.00439	5.26256	4.32212e-05	0.0146927	-0.788066	TRUE	FALSE
SA_absol_ch_rate_6-12	CPN	sc_22	day 14	CADPS2	-0.0038348	3.79081	-5.23972	4.6243e-05	0.0151959	-0.853763	-0.00383477	3.79081	-5.23907	4.62498e-05	0.0152182	-0.853996	TRUE	FALSE
SA_absol_ch_rate_6-12	CPN	sc_22	day 14	SYNGAP1	0.00358775	3.78718	5.2303	4.64546e-05	0.0151959	-0.861749	0.00358759	3.78718	5.22941	4.65227e-05	0.0152182	-0.863166	TRUE	FALSE
SA_absol_ch_rate_6-12	CPN	sc_22	day 14	ENSG00000250424	0.00294535	2.09637	5.20994	4.86049e-05	0.0155382	-0.9079	0.0029452	2.09637	5.20882	4.87017e-05	0.0155652	-0.909854	TRUE	FALSE
SA_absol_ch_rate_6-12	CPN	sc_22	day 14	CDK19	0.00252185	4.53032	5.20361	4.92934e-05	0.0155382	-0.922246	0.00252185	4.53032	5.20261	4.93792e-05	0.0155652	-0.923942	TRUE	FALSE
SA_absol_ch_rate_6-12	CPN	sc_22	day 14	LRFN5	-0.00466904	3.84344	-5.35236	5.4872e-05	0.015918	-0.943693	-0.00466893	3.84344	-5.3538	5.44213e-05	0.0159436	-0.936157	TRUE	FALSE
SA_absol_ch_rate_6-12	CPN	sc_22	day 14	CASKIN1	0.00264703	2.48691	5.18781	5.10573e-05	0.0158068	-0.958097	0.00264701	2.48691	5.1867	5.11584e-05	0.0158381	-0.960036	TRUE	FALSE
SA_absol_ch_rate_6-12	CPN	sc_22	day 14	LRP1	0.00346091	4.63055	5.17616	5.23996e-05	0.0158879	-0.984555	0.00346076	4.63055	5.17524	5.24806e-05	0.0158989	-0.986051	TRUE	FALSE
SA_absol_ch_rate_6-12	CPN	sc_22	day 14	LINC00290	-0.00369414	2.27175	-5.17099	5.31522e-05	0.0158879	-0.998526	-0.00369398	2.27175	-5.17023	5.3189e-05	0.0158989	-0.999258	TRUE	FALSE
SA_absol_ch_rate_6-12	CPN	sc_22	day 14	ENSG00000227733	0.00311529	2.10032	5.1477	5.58301e-05	0.015918	-1.04919	0.00311517	2.10032	5.14662	5.59373e-05	0.0159436	-1.05107	TRUE	FALSE
SA_absol_ch_rate_6-12	CPN	sc_22	day 14	HGS	0.00344884	3.06788	5.14628	5.60071e-05	0.015918	-1.05242	0.00344879	3.06788	5.14534	5.60973e-05	0.0159436	-1.05398	TRUE	FALSE
SA_absol_ch_rate_6-12	CPN	sc_22	day 14	NEDD4L	0.00277634	4.77411	5.10365	6.15976e-05	0.0163027	-1.14936	0.00277638	4.77411	5.1028	6.16851e-05	0.0163324	-1.15072	TRUE	FALSE
SA_absol_ch_rate_6-12	CPN	sc_22	day 14	ANKRD13B	0.00330427	2.16842	5.10232	6.17808e-05	0.0163027	-1.15238	0.00330419	2.16842	5.10139	6.18801e-05	0.0163324	-1.15394	TRUE	FALSE
SA_absol_ch_rate_6-12	CPN	sc_22	day 14	SEMA4G	0.00293913	2.12119	5.09782	6.24051e-05	0.0163027	-1.16262	0.00293907	2.12119	5.09683	6.25128e-05	0.0163324	-1.1643	TRUE	FALSE
SA_absol_ch_rate_6-12	CPN	sc_22	day 14	HAUS5	0.00282987	2.85122	5.0951	6.27863e-05	0.0163027	-1.16883	0.00282987	2.85122	5.09411	6.28942e-05	0.0163324	-1.1705	TRUE	FALSE
SA_absol_ch_rate_6-12	CPN	sc_22	day 14	IGDCC4	0.00266935	3.62987	5.08954	6.35712e-05	0.0163027	-1.18148	0.00266939	3.62987	5.0886	6.36743e-05	0.0163324	-1.18305	TRUE	FALSE
SA_absol_ch_rate_6-12	CPN	sc_22	day 14	PITPNC1	-0.00388261	5.82076	-5.11061	6.61233e-05	0.0163027	-1.20354	-0.00388262	5.82076	-5.11026	6.60758e-05	0.0163324	-1.20294	TRUE	FALSE
SA_absol_ch_rate_6-12	CPN	sc_22	day 14	ENSG00000276449	0.0026969	2.14887	5.06254	6.75271e-05	0.0163027	-1.24295	0.00269682	2.14887	5.0614	6.76676e-05	0.0163324	-1.24499	TRUE	FALSE
SA_absol_ch_rate_6-12	CPN	sc_22	day 14	SEMA5A	-0.00382726	3.13612	-5.08569	6.90652e-05	0.0163027	-1.25033	-0.00382726	3.13612	-5.08525	6.90381e-05	0.0163324	-1.25003	TRUE	FALSE
SA_absol_ch_rate_6-12	CPN	sc_22	day 14	LAMA5	0.00377581	3.40636	5.0674	7.02845e-05	0.0163027	-1.27301	0.00377569	3.40636	5.06673	7.03013e-05	0.0163324	-1.27333	TRUE	FALSE
SA_absol_ch_rate_6-12	CPN	sc_22	day 14	SRP9	0.00287802	3.23144	5.04604	7.0068e-05	0.0163027	-1.28055	0.00287794	3.23144	5.04497	7.02031e-05	0.0163324	-1.28243	TRUE	FALSE
SA_absol_ch_rate_6-12	CPN	sc_22	day 14	ENSG00000285756	-0.00355753	4.53593	-5.03628	7.16162e-05	0.0163027	-1.3028	-0.00355733	4.53593	-5.03534	7.17334e-05	0.0163324	-1.30438	TRUE	FALSE
SA_absol_ch_rate_6-12	CPN	sc_22	day 14	TMEM98	0.00273087	2.91098	5.0295	7.27121e-05	0.0163027	-1.31826	0.00273082	2.91098	5.02844	7.28512e-05	0.0163324	-1.32012	TRUE	FALSE
SA_absol_ch_rate_6-12	CPN	sc_22	day 14	ISYNA1	0.0027116	2.78776	5.02865	7.2851e-05	0.0163027	-1.3202	0.00271153	2.78776	5.02761	7.29869e-05	0.0163324	-1.32201	TRUE	FALSE
SA_absol_ch_rate_6-12	CPN	sc_22	day 14	ZSCAN5A	-0.00228228	3.14197	-5.02299	7.37813e-05	0.0163027	-1.33311	-0.00228223	3.14197	-5.02178	7.39475e-05	0.0163324	-1.33532	TRUE	FALSE
SA_absol_ch_rate_6-12	CPN	sc_22	day 14	DCTN1	0.00322561	3.54412	5.01507	7.5102e-05	0.0163027	-1.35116	0.00322559	3.54412	5.01423	7.521e-05	0.0163324	-1.35254	TRUE	FALSE
SA_absol_ch_rate_6-12	CPN	sc_22	day 14	WDR35	0.0032506	3.9889	5.01387	7.5305e-05	0.0163027	-1.35391	0.00325054	3.9889	5.01289	7.54361e-05	0.0163324	-1.3556	TRUE	FALSE
SA_absol_ch_rate_6-12	CPN	sc_22	day 14	ACADM	0.00257157	3.28499	5.0059	7.66623e-05	0.0163027	-1.37209	0.00257154	3.28499	5.00481	7.68151e-05	0.0163324	-1.37403	TRUE	FALSE
SA_absol_ch_rate_6-12	CPN	sc_22	day 14	GMIP	0.00338907	2.39185	5.00517	7.67879e-05	0.0163027	-1.37375	0.00338898	2.39185	5.00418	7.69248e-05	0.0163324	-1.37548	TRUE	FALSE
SA_absol_ch_rate_6-12	CPN	sc_22	day 14	TUBA1A	0.00291757	3.31677	5.00261	7.72312e-05	0.0163027	-1.37961	0.00291752	3.31677	5.00159	7.73721e-05	0.0163324	-1.38138	TRUE	FALSE
SA_absol_ch_rate_6-12	CPN	sc_22	day 14	ENSG00000234773	0.00219669	2.66057	4.99008	7.94336e-05	0.0163027	-1.40821	0.00219668	2.66057	4.98892	7.96027e-05	0.0163324	-1.41029	TRUE	FALSE
SA_absol_ch_rate_6-12	CPN	sc_22	day 14	TBC1D13	0.00295077	2.38107	4.98402	8.05205e-05	0.0163027	-1.42203	0.00295067	2.38107	4.98295	8.06781e-05	0.0163324	-1.42394	TRUE	FALSE
SA_absol_ch_rate_6-12	CPN	sc_22	day 14	COL2A1	0.00286957	3.44495	4.97773	8.16647e-05	0.0163027	-1.43639	0.00286949	3.44495	4.97677	8.18039e-05	0.0163324	-1.43804	TRUE	FALSE
SA_absol_ch_rate_6-12	CPN	sc_22	day 14	STS	-0.00316586	3.80363	-4.9756	8.20574e-05	0.0163027	-1.44126	-0.00316585	3.80363	-4.97475	8.21771e-05	0.0163324	-1.44267	TRUE	FALSE
SA_absol_ch_rate_6-12	CPN	sc_22	day 14	MXRA8	0.0034251	2.0852	4.9661	8.38256e-05	0.0163027	-1.46295	0.00342502	2.0852	4.96512	8.3973e-05	0.0163324	-1.46465	TRUE	FALSE
SA_absol_ch_rate_6-12	CPN	sc_22	day 14	DNM1	0.0032222	4.54675	4.96603	8.38388e-05	0.0163027	-1.46311	0.00322207	4.54675	4.96513	8.39723e-05	0.0163324	-1.46464	TRUE	FALSE
SA_absol_ch_rate_6-12	CPN	sc_22	day 14	TXNRD3	-0.00311042	2.78112	-4.96315	8.43845e-05	0.0163027	-1.4697	-0.00311041	2.78112	-4.96224	8.45176e-05	0.0163324	-1.47122	TRUE	FALSE
SA_absol_ch_rate_6-12	CPN	sc_22	day 14	TRMT5	-0.00239529	2.30244	-4.95382	8.61722e-05	0.0163027	-1.49102	-0.00239526	2.30244	-4.95271	8.63485e-05	0.0163324	-1.49301	TRUE	FALSE
SA_absol_ch_rate_6-12	CPN	sc_22	day 14	TRERF1	0.00224218	4.6492	4.95154	8.66147e-05	0.0163027	-1.49623	0.00224212	4.6492	4.95034	8.68084e-05	0.0163324	-1.49841	TRUE	FALSE
SA_absol_ch_rate_6-12	CPN	sc_22	day 14	KIF7	0.00311006	2.77851	4.9449	8.79159e-05	0.0163027	-1.51139	0.00310993	2.77851	4.94387	8.80807e-05	0.0163324	-1.51321	TRUE	FALSE
SA_absol_ch_rate_6-12	CPN	sc_22	day 14	TP53I11	0.00293361	2.7775	4.9394	8.90103e-05	0.0163027	-1.52396	0.00293366	2.7775	4.93854	8.91421e-05	0.0163324	-1.52538	TRUE	FALSE
SA_absol_ch_rate_6-12	CPN	sc_22	day 14	CELSR2	0.0033702	3.98656	4.93884	8.91232e-05	0.0163027	-1.52525	0.00337004	3.98656	4.93791	8.9269e-05	0.0163324	-1.52683	TRUE	FALSE
SA_absol_ch_rate_6-12	CPN	sc_22	day 14	GAS7	-0.00377618	2.51009	-4.96611	9.09069e-05	0.0163027	-1.52802	-0.00377613	2.51009	-4.96563	9.08775e-05	0.0163324	-1.52781	TRUE	FALSE
SA_absol_ch_rate_6-12	CPN	sc_22	day 14	WDR48	-0.00375834	3.33521	-4.95331	9.34138e-05	0.0163027	-1.55596	-0.00375823	3.33521	-4.95269	9.34247e-05	0.0163324	-1.55617	TRUE	FALSE
SA_absol_ch_rate_6-12	CPN	sc_22	day 14	CDK1	0.00296495	2.50751	4.91798	9.34043e-05	0.0163027	-1.57294	0.00296491	2.50751	4.91708	9.35521e-05	0.0163324	-1.57446	TRUE	FALSE
SA_absol_ch_rate_6-12	CPN	sc_22	day 14	PARD6B	-0.00292912	2.74901	-4.91584	9.38547e-05	0.0163027	-1.57783	-0.00292911	2.74901	-4.91495	9.4001e-05	0.0163324	-1.57933	TRUE	FALSE
SA_absol_ch_rate_6-12	CPN	sc_22	day 14	ZMYM3	0.00274053	3.16158	4.91136	9.48061e-05	0.0163027	-1.58808	0.0027404	3.16158	4.91029	9.49917e-05	0.0163324	-1.58998	TRUE	FALSE
SA_absol_ch_rate_6-12	CPN	sc_22	day 14	COL25A1	-0.00409018	3.10505	-4.99133	9.96635e-05	0.0163027	-1.58973	-0.00409007	3.10505	-4.99097	9.95726e-05	0.0163324	-1.58898	TRUE	FALSE
SA_absol_ch_rate_6-12	CPN	sc_22	day 14	CACNB4	0.00297781	3.12492	4.90978	9.51434e-05	0.0163027	-1.59169	0.0029778	3.12492	4.90886	9.52992e-05	0.0163324	-1.59326	TRUE	FALSE
SA_absol_ch_rate_6-12	CPN	sc_22	day 14	FAM167A-AS1	0.00279779	1.87755	4.9086	9.53959e-05	0.0163027	-1.59438	0.00279774	1.87755	4.90762	9.55655e-05	0.0163324	-1.5961	TRUE	FALSE
SA_absol_ch_rate_6-12	CPN	sc_22	day 14	HMGA2-AS1	0.00273123	2.07107	4.89195	9.9041e-05	0.0163027	-1.63248	0.00273111	2.07107	4.89087	9.92384e-05	0.0163324	-1.63442	TRUE	FALSE
SA_absol_ch_rate_6-12	CPN	sc_22	day 14	EMC3	-0.00291317	2.62242	-4.88782	9.99671e-05	0.0163027	-1.64193	-0.00291319	2.62242	-4.88695	0.00010012	0.0163324	-1.6434	TRUE	FALSE
SA_absol_ch_rate_6-12	CPN	sc_22	day 14	TSSC2	0.00371374	2.66822	4.9109	0.000101899	0.0163027	-1.64598	0.00371366	2.66822	4.91025	0.000101941	0.0163324	-1.64644	TRUE	FALSE
SA_absol_ch_rate_6-12	CPN	sc_22	day 14	LRRTM2	-0.00246895	2.24534	-4.88515	0.000100569	0.0163027	-1.64803	-0.0024689	2.24534	-4.88407	0.000100772	0.0163324	-1.65	TRUE	FALSE
SA_absol_ch_rate_6-12	CPN	sc_22	day 14	ATXN2L	0.00332169	4.05359	4.87781	0.000102248	0.0163027	-1.66484	0.00332157	4.05359	4.87692	0.000102408	0.0163324	-1.66636	TRUE	FALSE
SA_absol_ch_rate_6-12	CPN	sc_22	day 14	SLC26A10	0.00272232	1.93917	4.8731	0.000103337	0.0163027	-1.67561	0.00272226	1.93917	4.87211	0.000103524	0.0163324	-1.67736	TRUE	FALSE
SA_absol_ch_rate_6-12	CPN	sc_22	day 14	HADHA	0.00248752	3.39448	4.87019	0.000104018	0.0163027	-1.68228	0.00248744	3.39448	4.8691	0.000104229	0.0163324	-1.68426	TRUE	FALSE
SA_absol_ch_rate_6-12	CPN	sc_22	day 14	GRAMD1B	-0.00300562	4.46946	-4.85809	0.000106896	0.0163027	-1.70999	-0.00300567	4.46946	-4.85737	0.000107021	0.0163324	-1.7111	TRUE	FALSE
SA_absol_ch_rate_6-12	CPN	sc_22	day 14	P4HA1	0.00233913	3.91717	4.85595	0.000107413	0.0163027	-1.7149	0.0023392	3.91717	4.85516	0.000107557	0.0163324	-1.71617	TRUE	FALSE
SA_absol_ch_rate_6-12	CPN	sc_22	day 14	ENSG00000197171	0.00342766	1.98327	4.85459	0.000107742	0.0163027	-1.718	0.0034277	1.98327	4.85388	0.000107869	0.0163324	-1.71911	TRUE	FALSE
SA_absol_ch_rate_6-12	CPN	sc_22	day 14	PPP1R18	0.00321442	2.26365	4.85211	0.000108345	0.0163027	-1.72367	0.00321424	2.26365	4.85113	0.000108539	0.0163324	-1.7254	TRUE	FALSE
SA_absol_ch_rate_6-12	CPN	sc_22	day 14	LINC00877	0.00231927	1.94282	4.85185	0.000108409	0.0163027	-1.72427	0.00231918	1.94282	4.85069	0.000108649	0.0163324	-1.72642	TRUE	FALSE
SA_absol_ch_rate_6-12	CPN	sc_22	day 14	MKI67	0.00415792	4.52067	4.94508	0.000114864	0.0163027	-1.72517	0.00415793	4.52067	4.94635	0.000114071	0.0163324	-1.71885	TRUE	FALSE
SA_absol_ch_rate_6-12	CPN	sc_22	day 14	PDZD2	-0.00378333	3.3535	-4.8893	0.000111859	0.0163027	-1.73089	-0.00378335	3.3535	-4.88892	0.000111805	0.0163324	-1.73051	TRUE	FALSE
SA_absol_ch_rate_6-12	CPN	sc_22	day 14	ENSG00000230732	-0.00256281	1.95164	-4.8482	0.000109306	0.0163027	-1.73263	-0.00256276	1.95164	-4.84723	0.000109498	0.0163324	-1.73433	TRUE	FALSE
SA_absol_ch_rate_6-12	CPN	sc_22	day 14	AEBP1	0.00277879	2.54709	4.84128	0.000111027	0.0163027	-1.74849	0.00277876	2.54709	4.84034	0.000111213	0.0163324	-1.75011	TRUE	FALSE
SA_absol_ch_rate_6-12	CPN	sc_22	day 14	ZNF852	0.00249023	2.75737	4.84071	0.000111168	0.0163027	-1.74979	0.00249019	2.75737	4.83969	0.000111378	0.0163324	-1.75161	TRUE	FALSE
SA_absol_ch_rate_6-12	CPN	sc_22	day 14	TMEM59L	0.00222235	1.83686	4.83937	0.000111507	0.0163027	-1.75287	0.0022223	1.83686	4.83821	0.000111751	0.0163324	-1.75501	TRUE	FALSE
SA_absol_ch_rate_6-12	CPN	sc_22	day 14	FAM135B	-0.0027072	2.82188	-4.83754	0.000111967	0.0163027	-1.75706	-0.00270713	2.82188	-4.83654	0.000112172	0.0163324	-1.75882	TRUE	FALSE
SA_absol_ch_rate_6-12	CPN	sc_22	day 14	SNAP47	0.00241964	2.74733	4.82926	0.000114079	0.0163027	-1.77602	0.00241959	2.74733	4.82825	0.000114292	0.0163324	-1.77783	TRUE	FALSE
SA_absol_ch_rate_6-12	CPN	sc_22	day 14	TTLL12	0.00319942	2.25765	4.82671	0.000114738	0.0163027	-1.78187	0.0031993	2.25765	4.82571	0.000114948	0.0163324	-1.78364	TRUE	FALSE
SA_absol_ch_rate_6-12	CPN	sc_22	day 14	DNAH5	-0.00242445	2.33347	-4.82204	0.000115953	0.0163027	-1.79256	-0.00242453	2.33347	-4.82125	0.000116111	0.0163324	-1.79386	TRUE	FALSE
SA_absol_ch_rate_6-12	CPN	sc_22	day 14	SRCIN1	0.00255509	2.97537	4.81924	0.000116689	0.0163027	-1.79899	0.00255512	2.97537	4.81838	0.000116868	0.0163324	-1.80045	TRUE	FALSE
SA_absol_ch_rate_6-12	CPN	sc_22	day 14	NAA38	-0.00307113	3.03136	-4.81601	0.000117544	0.0163027	-1.8064	-0.00307114	3.03136	-4.81513	0.000117727	0.0163324	-1.80788	TRUE	FALSE
SA_absol_ch_rate_6-12	CPN	sc_22	day 14	PTPRF	0.00249042	4.55188	4.81403	0.000118071	0.0163027	-1.81093	0.00249039	4.55188	4.81302	0.00011829	0.0163324	-1.81272	TRUE	FALSE
SA_absol_ch_rate_6-12	CPN	sc_22	day 14	ATP2B4	0.00259742	3.12958	4.81249	0.000118483	0.0163027	-1.81447	0.00259739	3.12958	4.81149	0.000118699	0.0163324	-1.81623	TRUE	FALSE
SA_absol_ch_rate_6-12	CPN	sc_22	day 14	ENSG00000287249	-0.00246473	2.28726	-4.80504	0.000120492	0.0163578	-1.83153	-0.00246475	2.28726	-4.80412	0.000120693	0.0163818	-1.83313	TRUE	FALSE
SA_absol_ch_rate_6-12	CPN	sc_22	day 14	ENSG00000260701	0.00340464	1.83756	4.80226	0.000121252	0.0163578	-1.83791	0.00340464	1.83756	4.8014	0.000121436	0.0163818	-1.83936	TRUE	FALSE
SA_absol_ch_rate_6-12	CPN	sc_22	day 14	ENSG00000231143	-0.00339775	2.05744	-4.80058	0.000121714	0.0163578	-1.84177	-0.00339767	2.05744	-4.79974	0.000121893	0.0163818	-1.84317	TRUE	FALSE
SA_absol_ch_rate_6-12	CPN	sc_22	day 14	BMP2	-0.00285157	2.12716	-4.78522	0.000126012	0.0168052	-1.87698	-0.00285154	2.12716	-4.78439	0.000126196	0.0168297	-1.87837	TRUE	FALSE
SA_absol_ch_rate_6-12	CPN	sc_22	day 14	C3orf84	-0.0023185	2.30665	-4.77903	0.000127788	0.0168297	-1.89117	-0.00231847	2.30665	-4.77797	0.000128041	0.0168612	-1.89309	TRUE	FALSE
SA_absol_ch_rate_6-12	CPN	sc_22	day 14	ST3GAL5	-0.00299419	2.78284	-4.77047	0.000130285	0.0168297	-1.9108	-0.00299424	2.78284	-4.76969	0.000130462	0.0168612	-1.91209	TRUE	FALSE
SA_absol_ch_rate_6-12	CPN	sc_22	day 14	SPOP	-0.00397882	3.62825	-4.83737	0.000139836	0.0168297	-1.93363	-0.00397885	3.62825	-4.83714	0.000139708	0.0168612	-1.93284	TRUE	FALSE
SA_absol_ch_rate_6-12	CPN	sc_22	day 14	KLHL7	-0.0029199	3.97152	-4.75637	0.00013451	0.0168297	-1.94316	-0.00291986	3.97152	-4.75543	0.00013474	0.0168612	-1.94481	TRUE	FALSE
SA_absol_ch_rate_6-12	CPN	sc_22	day 14	ENSG00000286134	0.00377725	2.17527	4.79748	0.000138945	0.0168297	-1.94825	0.00377739	2.17527	4.7975	0.000138743	0.0168612	-1.94691	TRUE	FALSE
SA_absol_ch_rate_6-12	CPN	sc_22	day 14	CAMK2B	0.00245098	2.06819	4.75404	0.00013522	0.0168297	-1.9485	0.00245101	2.06819	4.75317	0.000135431	0.0168612	-1.95	TRUE	FALSE
SA_absol_ch_rate_6-12	CPN	sc_22	day 14	ENSG00000286685	-0.00399873	2.29518	-4.83077	0.000142081	0.0168297	-1.94949	-0.0039986	2.29518	-4.83074	0.000141825	0.0168612	-1.94789	TRUE	FALSE
SA_absol_ch_rate_6-12	CPN	sc_22	day 14	WFS1	0.00255252	2.0733	4.75069	0.000136247	0.0168297	-1.95618	0.00255248	2.0733	4.74968	0.000136504	0.0168612	-1.95799	TRUE	FALSE
SA_absol_ch_rate_6-12	CPN	sc_22	day 14	ENSG00000231149	0.00259691	1.84191	4.7454	0.000137891	0.0168297	-1.96833	0.00259682	1.84191	4.74432	0.00013817	0.0168612	-1.97029	TRUE	FALSE
SA_absol_ch_rate_6-12	CPN	sc_22	day 14	CEROX1	0.00262535	2.01463	4.74487	0.000138056	0.0168297	-1.96955	0.00262525	2.01463	4.74383	0.000138325	0.0168612	-1.97143	TRUE	FALSE
SA_absol_ch_rate_6-12	CPN	sc_22	day 14	NBEAL2	0.00302776	2.55383	4.74473	0.000138099	0.0168297	-1.96986	0.00302766	2.55383	4.74375	0.00013835	0.0168612	-1.97161	TRUE	FALSE
SA_absol_ch_rate_6-12	CPN	sc_22	day 14	TMEM259	0.0030487	2.99597	4.74043	0.000139451	0.0168297	-1.97974	0.00304865	2.99597	4.73949	0.000139689	0.0168612	-1.98138	TRUE	FALSE
SA_absol_ch_rate_6-12	CPN	sc_22	day 14	MTND2P28	-0.00350293	1.9047	-4.74427	0.000142034	0.0168297	-1.99229	-0.00350262	1.9047	-4.74368	0.000142059	0.0168612	-1.99255	TRUE	FALSE
SA_absol_ch_rate_6-12	CPN	sc_22	day 14	RRAGC	0.00249696	2.12121	4.73308	0.000141791	0.0168297	-1.99661	0.00249687	2.12121	4.73205	0.000142064	0.0168612	-1.99847	TRUE	FALSE
SA_absol_ch_rate_6-12	CPN	sc_22	day 14	GPRC5B	0.00320275	3.06077	4.73213	0.000142095	0.0168297	-1.99878	0.00320269	3.06077	4.73128	0.000142312	0.0168612	-2.00024	TRUE	FALSE
SA_absol_ch_rate_6-12	CPN	sc_22	day 14	GTF2IRD1P1	-0.00211022	2.15227	-4.7309	0.000142491	0.0168297	-2.0016	-0.00211018	2.15227	-4.72973	0.000142813	0.0168612	-2.0038	TRUE	FALSE
SA_absol_ch_rate_6-12	CPN	sc_22	day 14	ZNF135	0.00334956	2.60913	4.72991	0.00014281	0.0168297	-2.00387	0.00334943	2.60913	4.72897	0.000143057	0.0168612	-2.00553	TRUE	FALSE
SA_absol_ch_rate_6-12	CPN	sc_22	day 14	LENG8	0.00420339	4.33448	4.84682	0.000153839	0.0173056	-2.00457	0.00420319	4.33448	4.84796	0.00015282	0.0173166	-1.99858	TRUE	FALSE
SA_absol_ch_rate_6-12	CPN	sc_22	day 14	TNFRSF19	0.00276551	3.63801	4.72727	0.000143669	0.0168297	-2.00995	0.00276537	3.63801	4.72626	0.000143938	0.0168612	-2.01175	TRUE	FALSE
SA_absol_ch_rate_6-12	CPN	sc_22	day 14	CROCC	0.00250921	4.10699	4.72094	0.000145744	0.0169112	-2.02448	0.00250915	4.10699	4.71992	0.00014602	0.0169406	-2.0263	TRUE	FALSE
SA_absol_ch_rate_6-12	CPN	sc_22	day 14	RPL23AP49	-0.00248247	2.43399	-4.71794	0.000146737	0.0169112	-2.03136	-0.00248243	2.43399	-4.71692	0.000147018	0.0169406	-2.03321	TRUE	FALSE
SA_absol_ch_rate_6-12	CPN	sc_22	day 14	TMEM219	0.00287814	2.06482	4.71426	0.000147966	0.0169112	-2.03982	0.00287811	2.06482	4.71342	0.000148188	0.0169406	-2.04124	TRUE	FALSE
SA_absol_ch_rate_6-12	CPN	sc_22	day 14	PHF23	0.00292544	2.33755	4.71336	0.000148267	0.0169112	-2.04187	0.00292537	2.33755	4.71242	0.000148524	0.0169406	-2.04354	TRUE	FALSE
SA_absol_ch_rate_6-12	CPN	sc_22	day 14	FAM163A	-0.00434113	2.8125	-4.84434	0.000163299	0.0173056	-2.05295	-0.00434106	2.8125	-4.84609	0.000161906	0.0173352	-2.04515	TRUE	FALSE
SA_absol_ch_rate_6-12	CPN	sc_22	day 14	SORCS3	0.00408374	2.73562	4.80253	0.000160342	0.0173056	-2.05896	0.00408383	2.73562	4.80392	0.000159192	0.0173352	-2.05241	TRUE	FALSE
SA_absol_ch_rate_6-12	CPN	sc_22	day 14	PACRG	-0.00305775	2.95065	-4.69347	0.000155105	0.0173056	-2.08755	-0.0030576	2.95065	-4.69253	0.000155372	0.0173352	-2.08921	TRUE	FALSE
SA_absol_ch_rate_6-12	CPN	sc_22	day 14	PGBD2	0.00247676	1.99328	4.69221	0.000155548	0.0173056	-2.09045	0.00247664	1.99328	4.69119	0.000155844	0.0173352	-2.09228	TRUE	FALSE
SA_absol_ch_rate_6-12	CPN	sc_22	day 14	LINC01821	-0.0026651	1.87714	-4.69028	0.000156229	0.0173056	-2.09487	-0.00266505	1.87714	-4.68934	0.000156502	0.0173352	-2.09655	TRUE	FALSE
SA_absol_ch_rate_6-12	CPN	sc_22	day 14	ARX	0.00377374	2.01115	4.73981	0.000163398	0.0173056	-2.10505	0.00377382	2.01115	4.73958	0.00016328	0.0173352	-2.10441	TRUE	FALSE
SA_absol_ch_rate_6-12	CPN	sc_22	day 14	YIPF4	-0.00325624	3.0968	-4.68312	0.000158786	0.0173056	-2.11132	-0.00325621	3.0968	-4.68225	0.000159038	0.0173352	-2.11283	TRUE	FALSE
SA_absol_ch_rate_6-12	CPN	sc_22	day 14	ENSG00000182378.15	0.0023519	2.66842	4.68021	0.000159839	0.0173056	-2.11801	0.00235183	2.66842	4.67915	0.000160159	0.0173352	-2.11995	TRUE	FALSE
SA_absol_ch_rate_6-12	CPN	sc_22	day 14	IFT27	0.00285357	2.43307	4.67378	0.000162189	0.0173056	-2.13279	0.00285344	2.43307	4.67278	0.00016249	0.0173352	-2.13458	TRUE	FALSE
SA_absol_ch_rate_6-12	CPN	sc_22	day 14	NHSL2	0.00376009	3.38243	4.72226	0.000169796	0.0175224	-2.14411	0.00376011	3.38243	4.72195	0.000169706	0.0175131	-2.14367	TRUE	FALSE
SA_absol_ch_rate_6-12	CPN	sc_22	day 14	MFSD10	0.00251714	2.11106	4.66763	0.000164465	0.0173056	-2.14691	0.00251707	2.11106	4.66658	0.000164793	0.0173352	-2.14884	TRUE	FALSE
SA_absol_ch_rate_6-12	CPN	sc_22	day 14	PRPF8	0.00276503	4.35441	4.66296	0.000166218	0.0173056	-2.15764	0.00276492	4.35441	4.66203	0.000166504	0.0173352	-2.15929	TRUE	FALSE
SA_absol_ch_rate_6-12	CPN	sc_22	day 14	CEP89	0.00248195	3.53312	4.66208	0.000166549	0.0173056	-2.15966	0.002482	3.53312	4.66124	0.000166802	0.0173352	-2.16111	TRUE	FALSE
SA_absol_ch_rate_6-12	CPN	sc_22	day 14	ATF6B	0.00299794	2.64639	4.66175	0.000166674	0.0173056	-2.16042	0.00299776	2.64639	4.66076	0.000166982	0.0173352	-2.1622	TRUE	FALSE
SA_absol_ch_rate_6-12	CPN	sc_22	day 14	MTHFD2L	-0.00263574	3.78471	-4.66169	0.000166698	0.0173056	-2.16056	-0.00263567	3.78471	-4.66078	0.000166977	0.0173352	-2.16216	TRUE	FALSE
SA_absol_ch_rate_6-12	CPN	sc_22	day 14	MMP24OS	0.0023142	1.95157	4.64995	0.000171199	0.0175626	-2.18754	0.00231415	1.95157	4.64891	0.000171537	0.0175973	-2.18944	TRUE	FALSE
SA_absol_ch_rate_6-12	CPN	sc_22	day 14	PNKD	0.00265058	2.13339	4.64574	0.000172842	0.0175957	-2.19721	0.0026504	2.13339	4.64476	0.000173161	0.0176121	-2.19898	TRUE	FALSE
SA_absol_ch_rate_6-12	CPN	sc_22	day 14	PAPPA	0.0028378	3.47352	4.64394	0.000173552	0.0175957	-2.20136	0.00283792	3.47352	4.64336	0.000173714	0.0176121	-2.20221	TRUE	FALSE
SA_absol_ch_rate_6-12	CPN	sc_22	day 14	ENSG00000283959	0.00266918	1.70148	4.63655	0.000176486	0.0177892	-2.21833	0.00266927	1.70148	4.63594	0.000176664	0.0178072	-2.21926	TRUE	FALSE
SA_absol_ch_rate_6-12	CPN	sc_22	day 14	MUC20	-0.00270394	2.41128	-4.63223	0.000178226	0.0177901	-2.22826	-0.00270394	2.41128	-4.63141	0.000178491	0.0178238	-2.22967	TRUE	FALSE
SA_absol_ch_rate_6-12	CPN	sc_22	day 14	SREBF1	0.00253291	3.23142	4.63144	0.000178548	0.0177901	-2.23008	0.00253283	3.23142	4.63044	0.000178886	0.0178238	-2.23191	TRUE	FALSE
SA_absol_ch_rate_6-12	CPN	sc_22	day 14	CBX8	0.00318795	2.31648	4.62609	0.00018073	0.0179047	-2.24238	0.0031878	2.31648	4.62527	0.000180998	0.0179312	-2.24378	TRUE	FALSE
SA_absol_ch_rate_6-12	CPN	sc_22	day 14	FASN	0.00494693	4.30803	4.88491	0.000213789	0.0186254	-2.24585	0.00494676	4.30803	4.8894	0.00021001	0.0184598	-2.22952	TRUE	FALSE
SA_absol_ch_rate_6-12	CPN	sc_22	day 14	LIN54	0.00230057	3.46769	4.62241	0.000182246	0.0179522	-2.25083	0.00230059	3.46769	4.62151	0.000182549	0.0179821	-2.25242	TRUE	FALSE
SA_absol_ch_rate_6-12	CPN	sc_22	day 14	TTLL4	0.00251735	3.17426	4.61633	0.000184784	0.0180253	-2.26483	0.00251726	3.17426	4.61529	0.000185148	0.018059	-2.26673	TRUE	FALSE
SA_absol_ch_rate_6-12	CPN	sc_22	day 14	CHROMR	-0.00275981	2.55519	-4.61438	0.000185601	0.0180253	-2.26929	-0.00275973	2.55519	-4.6134	0.000185947	0.018059	-2.27109	TRUE	FALSE
SA_absol_ch_rate_6-12	CPN	sc_22	day 14	ZNF446	0.00261665	2.09094	4.61319	0.000186107	0.0180253	-2.27205	0.00261655	2.09094	4.6122	0.000186455	0.018059	-2.27384	TRUE	FALSE
SA_absol_ch_rate_6-12	CPN	sc_22	day 14	RRM2	0.00345606	4.14155	4.62352	0.000191401	0.0181576	-2.2886	0.00345601	4.14155	4.62304	0.000191438	0.0181659	-2.28881	TRUE	FALSE
SA_absol_ch_rate_6-12	CPN	sc_22	day 14	PPARGC1A	-0.00372427	3.21994	-4.65732	0.000198137	0.0181751	-2.29819	-0.00372423	3.21994	-4.65698	0.000198037	0.0181659	-2.29779	TRUE	FALSE
SA_absol_ch_rate_6-12	CPN	sc_22	day 14	PLSCR4	-0.00335174	2.80045	-4.60286	0.000192865	0.0181576	-2.30532	-0.00335183	2.80045	-4.60247	0.00019285	0.0181659	-2.30528	TRUE	FALSE
SA_absol_ch_rate_6-12	CPN	sc_22	day 14	CDC123	-0.00323068	3.05563	-4.59583	0.000193597	0.0181576	-2.31196	-0.00323065	3.05563	-4.595	0.000193889	0.0181659	-2.3134	TRUE	FALSE
SA_absol_ch_rate_6-12	CPN	sc_22	day 14	KCNQ2	0.00302209	3.0156	4.59458	0.000194144	0.0181576	-2.31482	0.00302211	3.0156	4.5938	0.000194416	0.0181659	-2.31614	TRUE	FALSE
SA_absol_ch_rate_6-12	CPN	sc_22	day 14	METAP1D	0.00240953	3.08186	4.59373	0.000194524	0.0181576	-2.31679	0.00240943	3.08186	4.59265	0.000194926	0.0181659	-2.31879	TRUE	FALSE
SA_absol_ch_rate_6-12	CPN	sc_22	day 14	LPCAT4	0.00302877	2.68561	4.59184	0.000195358	0.0181576	-2.32112	0.00302867	2.68561	4.59095	0.000195683	0.0181659	-2.32271	TRUE	FALSE
SA_absol_ch_rate_6-12	CPN	sc_22	day 14	RNF25	0.00266213	2.22822	4.58972	0.000196302	0.0181576	-2.326	0.00266197	2.22822	4.58869	0.000196691	0.0181659	-2.32791	TRUE	FALSE
SA_absol_ch_rate_6-12	CPN	sc_22	day 14	FREM2	0.00246	3.10494	4.58872	0.000196748	0.0181576	-2.3283	0.00245988	3.10494	4.58769	0.000197137	0.0181659	-2.3302	TRUE	FALSE
SA_absol_ch_rate_6-12	CPN	sc_22	day 14	CABIN1	0.00233313	4.42361	4.58839	0.000196899	0.0181576	-2.32907	0.00233304	4.42361	4.58739	0.000197273	0.0181659	-2.3309	TRUE	FALSE
SA_absol_ch_rate_6-12	CPN	sc_22	day 14	NELFCD	0.00262432	2.38398	4.57704	0.000202044	0.0183407	-2.35516	0.00262428	2.38398	4.5761	0.000202402	0.0183754	-2.35686	TRUE	FALSE
SA_absol_ch_rate_6-12	CPN	sc_22	day 14	CLSTN1	0.00246396	4.24384	4.57701	0.000202058	0.0183407	-2.35523	0.00246385	4.24384	4.57602	0.00020244	0.0183754	-2.35704	TRUE	FALSE
SA_absol_ch_rate_6-12	CPN	sc_22	day 14	PRR12	0.00262961	3.77406	4.57005	0.000205284	0.0185123	-2.37124	0.00262955	3.77406	4.5691	0.000205653	0.0184598	-2.37297	TRUE	FALSE
SA_absol_ch_rate_6-12	CPN	sc_22	day 14	PCSK9	0.00277987	1.9121	4.56834	0.000206084	0.0185123	-2.37518	0.00277994	1.9121	4.56767	0.00020632	0.0184598	-2.37624	TRUE	FALSE
SA_absol_ch_rate_6-12	CPN	sc_22	day 14	ENSG00000247121	0.00274336	2.26609	4.56228	0.000208946	0.0185447	-2.38912	0.00274332	2.26609	4.56139	0.000209293	0.0184598	-2.39071	TRUE	FALSE
SA_absol_ch_rate_6-12	CPN	sc_22	day 14	ENSG00000286924	0.00281077	2.01733	4.56143	0.000209352	0.0185447	-2.39109	0.00281065	2.01733	4.56043	0.000209749	0.0184598	-2.39291	TRUE	FALSE
SA_absol_ch_rate_6-12	CPN	sc_22	day 14	MRPL43	0.0023213	2.09512	4.56008	0.000209994	0.0185447	-2.39418	0.00232124	2.09512	4.55904	0.000210412	0.0184598	-2.3961	TRUE	FALSE
SA_absol_ch_rate_6-12	CPN	sc_22	day 14	ENSG00000274265	-0.00333695	2.77441	-4.56382	0.000210724	0.0185447	-2.39491	-0.00333689	2.77441	-4.56319	0.000210823	0.0184598	-2.39542	TRUE	FALSE
SA_absol_ch_rate_6-12	CPN	sc_22	day 14	SAP30	0.00263662	2.07183	4.55563	0.000212134	0.0185745	-2.40443	0.00263653	2.07183	4.55467	0.000212517	0.0185146	-2.40616	TRUE	FALSE
SA_absol_ch_rate_6-12	CPN	sc_22	day 14	MINK1	0.00332751	3.56771	4.55394	0.000215499	0.0186376	-2.41757	0.00332745	3.56771	4.55339	0.000215566	0.0186676	-2.41792	TRUE	FALSE
SA_absol_ch_rate_6-12	CPN	sc_22	day 14	ECT2L	-0.00302167	2.88984	-4.54753	0.000216079	0.0186376	-2.42306	-0.00302162	2.88984	-4.54666	0.000216427	0.0186676	-2.42459	TRUE	FALSE
SA_absol_ch_rate_6-12	CPN	sc_22	day 14	SPC25	0.00266165	2.58302	4.54424	0.000217705	0.0186849	-2.43063	0.00266153	2.58302	4.54328	0.000218098	0.0187186	-2.43236	TRUE	FALSE
SA_absol_ch_rate_6-12	CPN	sc_22	day 14	KCNIP1	0.00313917	3.1916	4.53972	0.000219952	0.0186966	-2.44101	0.00313927	3.1916	4.53928	0.000220093	0.0187284	-2.44157	TRUE	FALSE
SA_absol_ch_rate_6-12	CPN	sc_22	day 14	MIPEPP3	0.00221004	1.80257	4.53963	0.000219998	0.0186966	-2.44122	0.00221005	1.80257	4.53873	0.000220372	0.0187284	-2.44285	TRUE	FALSE
SA_absol_ch_rate_6-12	CPN	sc_22	day 14	ALG1L	-0.00228945	2.23207	-4.53576	0.000221946	0.0187325	-2.45013	-0.00228935	2.23207	-4.5347	0.000222403	0.0187649	-2.45212	TRUE	FALSE
SA_absol_ch_rate_6-12	CPN	sc_22	day 14	KIF13A	-0.00237577	4.22173	-4.5345	0.000222582	0.0187325	-2.45302	-0.00237576	4.22173	-4.53359	0.000222967	0.0187649	-2.45467	TRUE	FALSE
SA_absol_ch_rate_6-12	CPN	sc_22	day 14	WDR86	0.0029609	3.46821	4.53102	0.000224357	0.0187907	-2.46105	0.0029609	3.46821	4.53023	0.000224679	0.0188176	-2.4624	TRUE	FALSE
SA_absol_ch_rate_6-12	CPN	sc_22	day 14	PCSK4	0.00215461	2.11952	4.52658	0.000226634	0.0188148	-2.47126	0.00215454	2.11952	4.5255	0.000227108	0.0188429	-2.47327	TRUE	FALSE
SA_absol_ch_rate_6-12	CPN	sc_22	day 14	ZNF528	0.00255989	2.63857	4.52462	0.000227651	0.0188148	-2.47578	0.00255985	2.63857	4.52378	0.000228003	0.0188429	-2.47725	TRUE	FALSE
SA_absol_ch_rate_6-12	CPN	sc_22	day 14	FBXL7	-0.00270863	7.25295	-4.52414	0.0002279	0.0188148	-2.47688	-0.00270857	7.25295	-4.52332	0.00022824	0.0188429	-2.4783	TRUE	FALSE
SA_absol_ch_rate_6-12	CPN	sc_22	day 14	CEP131	0.00244349	2.83426	4.52145	0.0002293	0.0188176	-2.48307	0.0024435	2.83426	4.52057	0.000229673	0.0188494	-2.48462	TRUE	FALSE
SA_absol_ch_rate_6-12	CPN	sc_22	day 14	BCAM	0.00316054	2.15871	4.51991	0.000230105	0.0188176	-2.48661	0.00316038	2.15871	4.51901	0.000230494	0.0188494	-2.48822	TRUE	FALSE
SA_absol_ch_rate_6-12	CPN	sc_22	day 14	TTC29	0.00312033	2.23714	4.51637	0.000231969	0.018881	-2.49476	0.00312043	2.23714	4.51579	0.000232188	0.0188988	-2.49562	TRUE	FALSE
SA_absol_ch_rate_6-12	CPN	sc_22	day 14	MAP1S	0.00237461	2.25372	4.51387	0.000233294	0.0189001	-2.50052	0.00237461	2.25372	4.51297	0.000233683	0.0189316	-2.50211	TRUE	FALSE
SA_absol_ch_rate_6-12	CPN	sc_22	day 14	LINC01673	-0.0039072	2.79996	-4.59922	0.000247319	0.019048	-2.50091	-0.00390717	2.79996	-4.60032	0.000245845	0.0189906	-2.49551	TRUE	FALSE
SA_absol_ch_rate_6-12	CPN	sc_22	day 14	NFATC1	-0.00220367	2.29277	-4.5077	0.000236592	0.019048	-2.5147	-0.00220368	2.29277	-4.50677	0.000237009	0.0189906	-2.51638	TRUE	FALSE
SA_absol_ch_rate_6-12	CPN	sc_22	day 14	ENSG00000228463	-0.00281252	1.9322	-4.50129	0.000240073	0.019048	-2.52945	-0.00281233	1.9322	-4.50031	0.000240526	0.0189906	-2.53126	TRUE	FALSE
SA_absol_ch_rate_6-12	CPN	sc_22	day 14	JAK2	-0.00223103	3.38599	-4.49922	0.000241209	0.019048	-2.53422	-0.00223106	3.38599	-4.49835	0.000241602	0.0189906	-2.53577	TRUE	FALSE
SA_absol_ch_rate_6-12	CPN	sc_22	day 14	B3GAT1-DT	0.00213258	3.507	4.49688	0.000242502	0.019048	-2.53962	0.00213254	3.507	4.49584	0.000242987	0.0189906	-2.54154	TRUE	FALSE
SA_absol_ch_rate_6-12	CPN	sc_22	day 14	PHAF1	0.00222443	2.61288	4.49541	0.000243312	0.019048	-2.54298	0.00222434	2.61288	4.49434	0.000243821	0.0189906	-2.545	TRUE	FALSE
SA_absol_ch_rate_6-12	CPN	sc_22	day 14	ZNRF2	-0.00196392	3.2146	-4.49369	0.000244269	0.019048	-2.54695	-0.00196393	3.2146	-4.49267	0.000244748	0.0189906	-2.54883	TRUE	FALSE
SA_absol_ch_rate_6-12	CPN	sc_22	day 14	DOCK11	0.00276842	3.9192	4.48752	0.000247728	0.019048	-2.56115	0.00276834	3.9192	4.48665	0.00024813	0.0189906	-2.56269	TRUE	FALSE
SA_absol_ch_rate_6-12	CPN	sc_22	day 14	CUX2	0.00299529	4.33166	4.48717	0.000247928	0.019048	-2.56196	0.00299532	4.33166	4.48642	0.000248264	0.0189906	-2.56323	TRUE	FALSE
SA_absol_ch_rate_6-12	CPN	sc_22	day 14	IGDCC3	0.00250332	4.43401	4.48698	0.000248035	0.019048	-2.5624	0.00250327	4.43401	4.48608	0.000248457	0.0189906	-2.56402	TRUE	FALSE
SA_absol_ch_rate_6-12	CPN	sc_22	day 14	RBM11	-0.00226868	1.85788	-4.48619	0.00024848	0.019048	-2.56421	-0.0022686	1.85788	-4.48524	0.000248933	0.0189906	-2.56595	TRUE	FALSE
SA_absol_ch_rate_6-12	CPN	sc_22	day 14	NEFL	0.00251647	2.35394	4.4848	0.00024927	0.019048	-2.56741	0.00251654	2.35394	4.4841	0.00024958	0.0189906	-2.56857	TRUE	FALSE
SA_absol_ch_rate_6-12	CPN	sc_22	day 14	KIAA1549L	0.00256299	3.73891	4.48457	0.000249403	0.019048	-2.56795	0.00256299	3.73891	4.4838	0.000249747	0.0189906	-2.56925	TRUE	FALSE
SA_absol_ch_rate_6-12	CPN	sc_22	day 14	MEF2C-AS1	-0.00271767	2.6911	-4.47577	0.000254456	0.0192444	-2.5882	-0.00271765	2.6911	-4.47489	0.000254874	0.0191969	-2.58977	TRUE	FALSE
SA_absol_ch_rate_6-12	CPN	sc_22	day 14	CCDC149	-0.00299345	2.97532	-4.47546	0.000254632	0.0192444	-2.5889	-0.00299343	2.97532	-4.47467	0.000255001	0.0191969	-2.59027	TRUE	FALSE
SA_absol_ch_rate_6-12	CPN	sc_22	day 14	DDAH1	-0.00260889	2.68859	-4.47431	0.000255305	0.0192444	-2.59157	-0.00260881	2.68859	-4.47333	0.000255781	0.0191969	-2.59335	TRUE	FALSE
SA_absol_ch_rate_6-12	CPN	sc_22	day 14	GOT1	-0.00212095	2.37417	-4.47012	0.000257752	0.0193448	-2.6012	-0.00212094	2.37417	-4.46915	0.000258235	0.0192975	-2.60299	TRUE	FALSE
SA_absol_ch_rate_6-12	CPN	sc_22	day 14	ATP5MC3	-0.00194026	2.11554	-4.46681	0.000259705	0.0194074	-2.60882	-0.00194025	2.11554	-4.46575	0.000260242	0.019364	-2.61081	TRUE	FALSE
SA_absol_ch_rate_6-12	CPN	sc_22	day 14	ENSG00000286406	0.00234654	1.67185	4.46313	0.000261893	0.0194397	-2.61729	0.0023466	1.67185	4.46247	0.000262199	0.0193929	-2.61837	TRUE	FALSE
SA_absol_ch_rate_6-12	CPN	sc_22	day 14	SASH1	-0.00243174	4.69865	-4.46232	0.00026238	0.0194397	-2.61916	-0.00243169	4.69865	-4.46135	0.000262867	0.0193929	-2.62094	TRUE	FALSE
SA_absol_ch_rate_6-12	CPN	sc_22	day 14	GDPD3	0.00226946	1.86197	4.45824	0.000264833	0.0195379	-2.62855	0.00226934	1.86197	4.45718	0.000265378	0.0194952	-2.63053	TRUE	FALSE
SA_absol_ch_rate_6-12	CPN	sc_22	day 14	TRIM24	0.00241224	5.66441	4.45431	0.000267219	0.0195514	-2.6376	0.00241222	5.66441	4.45344	0.000267655	0.0195075	-2.63915	TRUE	FALSE
SA_absol_ch_rate_6-12	CPN	sc_22	day 14	ENSG00000285596	0.00208874	1.99751	4.45422	0.000267271	0.0195514	-2.6378	0.00208873	1.99751	4.45321	0.000267797	0.0195075	-2.63969	TRUE	FALSE
SA_absol_ch_rate_6-12	CPN	sc_22	day 14	GUSBP3	-0.00252113	2.69324	-4.44937	0.000270247	0.019641	-2.64897	-0.00252112	2.69324	-4.44853	0.000270667	0.0195904	-2.65045	TRUE	FALSE
SA_absol_ch_rate_6-12	CPN	sc_22	day 14	MICAL1	0.00304927	3.56735	4.44853	0.000270762	0.019641	-2.6509	0.00304915	3.56735	4.44768	0.000271195	0.0195904	-2.65241	TRUE	FALSE
SA_absol_ch_rate_6-12	CPN	sc_22	day 14	PPP1R13L	-0.00214014	2.24398	-4.44503	0.000272936	0.0196948	-2.65897	-0.00214016	2.24398	-4.44415	0.000273386	0.0196408	-2.66053	TRUE	FALSE
SA_absol_ch_rate_6-12	CPN	sc_22	day 14	MELK	0.0026642	3.11878	4.44368	0.000273776	0.0196948	-2.66207	0.0026642	3.11878	4.44292	0.000274158	0.0196408	-2.66338	TRUE	FALSE
SA_absol_ch_rate_6-12	CPN	sc_22	day 14	LINC01837	0.00246282	1.7835	4.44177	0.000274971	0.0196991	-2.66646	0.00246282	1.7835	4.44094	0.000275397	0.0196484	-2.66793	TRUE	FALSE
SA_absol_ch_rate_6-12	CPN	sc_22	day 14	LINC01170	-0.00259204	2.61575	-4.43587	0.000278697	0.0198838	-2.68004	-0.00259197	2.61575	-4.43495	0.000279184	0.0198369	-2.68171	TRUE	FALSE
SA_absol_ch_rate_6-12	CPN	sc_22	day 14	CTNND2	-0.00284354	7.02338	-4.43009	0.000282398	0.0199696	-2.69335	-0.00284353	7.02338	-4.42933	0.000282793	0.0199199	-2.69466	TRUE	FALSE
SA_absol_ch_rate_6-12	CPN	sc_22	day 14	POLR2A	0.00248735	4.39635	4.42795	0.000283782	0.0199696	-2.69828	0.00248722	4.39635	4.42699	0.000284303	0.0199199	-2.70004	TRUE	FALSE
SA_absol_ch_rate_6-12	CPN	sc_22	day 14	RAD51	-0.00233946	2.52782	-4.42618	0.000284927	0.0199696	-2.70234	-0.0023394	2.52782	-4.4252	0.000285471	0.0199199	-2.70417	TRUE	FALSE
SA_absol_ch_rate_6-12	CPN	sc_22	day 14	NSL1	0.00228076	3.55948	4.42569	0.000285251	0.0199696	-2.70349	0.00228077	3.55948	4.42484	0.000285706	0.0199199	-2.705	TRUE	FALSE
SA_absol_ch_rate_6-12	CPN	sc_22	day 14	POC5	0.00213408	2.64196	4.42506	0.000285658	0.0199696	-2.70493	0.00213413	2.64196	4.42424	0.000286096	0.0199199	-2.70638	TRUE	FALSE
SA_absol_ch_rate_6-12	CPN	sc_22	day 14	ENSG00000284762	0.00228413	2.23141	4.42223	0.000287511	0.0199839	-2.71145	0.00228404	2.23141	4.42122	0.000288077	0.0199376	-2.71334	TRUE	FALSE
SA_absol_ch_rate_6-12	CPN	sc_22	day 14	TLL1	-0.00312588	2.32914	-4.4204	0.000288716	0.0199839	-2.71567	-0.00312581	2.32914	-4.41968	0.000289087	0.0199376	-2.71687	TRUE	FALSE
SA_absol_ch_rate_6-12	CPN	sc_22	day 14	GRIK5	0.00241226	3.07974	4.41879	0.000289777	0.0199839	-2.71937	0.00241227	3.07974	4.41799	0.000290206	0.0199376	-2.72076	TRUE	FALSE
SA_absol_ch_rate_6-12	CPN	sc_22	day 14	ZNF419	0.0025924	1.88215	4.41774	0.000290474	0.0199839	-2.72179	0.00259234	1.88215	4.41687	0.00029095	0.0199376	-2.72335	TRUE	FALSE
SA_absol_ch_rate_6-12	CPN	sc_22	day 14	ZNF703	0.00247938	1.84596	4.4156	0.000291893	0.0199985	-2.72671	0.00247934	1.84596	4.41472	0.00029238	0.0199531	-2.72829	TRUE	FALSE
SA_absol_ch_rate_6-12	CPN	sc_22	day 14	GANAB	0.00287851	3.54824	4.41395	0.000292994	0.0199985	-2.7305	0.00287836	3.54824	4.41308	0.000293479	0.0199531	-2.73207	TRUE	FALSE
SA_absol_ch_rate_6-12	CPN	sc_22	day 14	KCNH8	-0.00352566	4.93509	-4.44703	0.00030665	0.0203018	-2.74749	-0.00352565	4.93509	-4.44667	0.000306583	0.020269	-2.74733	TRUE	FALSE
SA_absol_ch_rate_6-12	CPN	sc_22	day 14	PDE4B	0.00270718	3.33569	4.4041	0.000299658	0.0203018	-2.75318	0.00270721	3.33569	4.40345	0.000300001	0.020269	-2.75424	TRUE	FALSE
SA_absol_ch_rate_6-12	CPN	sc_22	day 14	MIR100HG	-0.00446873	4.36547	-4.59247	0.000343154	0.0211718	-2.75766	-0.00446863	4.36547	-4.59652	0.000337756	0.0209731	-2.7432	TRUE	FALSE
SA_absol_ch_rate_6-12	CPN	sc_22	day 14	PIK3C2B	0.00282395	4.08733	4.39914	0.000303073	0.0203018	-2.76461	0.0028238	4.08733	4.39828	0.000303567	0.020269	-2.76615	TRUE	FALSE
SA_absol_ch_rate_6-12	CPN	sc_22	day 14	MSL2	0.0025298	3.45251	4.39771	0.000304064	0.0203018	-2.7679	0.0025297	3.45251	4.39676	0.000304619	0.020269	-2.76964	TRUE	FALSE
SA_absol_ch_rate_6-12	CPN	sc_22	day 14	MTMR9LP	0.00205053	1.98006	4.39745	0.000304243	0.0203018	-2.76849	0.00205047	1.98006	4.39637	0.000304891	0.020269	-2.77054	TRUE	FALSE
SA_absol_ch_rate_6-12	CPN	sc_22	day 14	SPDYA	-0.00254292	2.74231	-4.39368	0.000306874	0.0203018	-2.77717	-0.00254293	2.74231	-4.39292	0.000307305	0.020269	-2.77849	TRUE	FALSE
SA_absol_ch_rate_6-12	CPN	sc_22	day 14	PSMD13	-0.00255465	2.67243	-4.39361	0.000306923	0.0203018	-2.77733	-0.0025546	2.67243	-4.39271	0.000307454	0.020269	-2.77898	TRUE	FALSE
SA_absol_ch_rate_6-12	CPN	sc_22	day 14	SPRING1	0.00258265	2.45396	4.39253	0.000307684	0.0203018	-2.77983	0.00258255	2.45396	4.39157	0.000308253	0.020269	-2.78159	TRUE	FALSE
SA_absol_ch_rate_6-12	CPN	sc_22	day 14	SPPL3	-0.00194126	4.69757	-4.39212	0.000307975	0.0203018	-2.78078	-0.0019412	4.69757	-4.39101	0.000308647	0.020269	-2.78288	TRUE	FALSE
SA_absol_ch_rate_6-12	CPN	sc_22	day 14	HCCS	0.00248671	2.03257	4.3894	0.000309891	0.0203507	-2.78703	0.00248669	2.03257	4.38854	0.000310395	0.0203069	-2.78858	TRUE	FALSE
SA_absol_ch_rate_6-12	CPN	sc_22	day 14	PGK1	0.00216901	2.99925	4.37856	0.000317659	0.020764	-2.81199	0.002169	2.99925	4.37762	0.000318238	0.0207293	-2.81373	TRUE	FALSE
SA_absol_ch_rate_6-12	CPN	sc_22	day 14	SHANK1	0.00196886	3.5644	4.37729	0.000318579	0.020764	-2.81491	0.0019688	3.5644	4.37624	0.000319243	0.0207293	-2.8169	TRUE	FALSE
SA_absol_ch_rate_6-12	CPN	sc_22	day 14	GATD1	0.00232612	2.72073	4.37291	0.000321788	0.0208184	-2.82501	0.00232601	2.72073	4.37189	0.000322429	0.0207521	-2.82691	TRUE	FALSE
SA_absol_ch_rate_6-12	CPN	sc_22	day 14	SYT7	0.00244859	3.43152	4.37287	0.000321816	0.0208184	-2.82509	0.00244846	3.43152	4.37188	0.000322437	0.0207521	-2.82694	TRUE	FALSE
SA_absol_ch_rate_6-12	CPN	sc_22	day 14	ENSG00000260261	0.00240671	2.91262	4.37052	0.000323551	0.0208221	-2.83051	0.00240669	2.91262	4.36965	0.000324087	0.0207521	-2.83208	TRUE	FALSE
SA_absol_ch_rate_6-12	CPN	sc_22	day 14	SEPTIN3	0.00318876	3.05762	4.37405	0.000324439	0.0208221	-2.83065	0.00318866	3.05762	4.37362	0.000324483	0.0207521	-2.83081	TRUE	FALSE
SA_absol_ch_rate_6-12	CPN	sc_22	day 14	SHROOM3-AS1	-0.00222927	2.44095	-4.36775	0.0003256	0.0208221	-2.83687	-0.00222923	2.44095	-4.3668	0.000326204	0.0207521	-2.83864	TRUE	FALSE
SA_absol_ch_rate_6-12	CPN	sc_22	day 14	ENSG00000268362	0.00225819	3.29358	4.36386	0.000328511	0.0208221	-2.84584	0.00225812	3.29358	4.36287	0.000329146	0.0207521	-2.84769	TRUE	FALSE
SA_absol_ch_rate_6-12	CPN	sc_22	day 14	GTF2E2	0.00236157	2.85961	4.36378	0.000328573	0.0208221	-2.84603	0.00236154	2.85961	4.36287	0.000329147	0.0207521	-2.84769	TRUE	FALSE
SA_absol_ch_rate_6-12	CPN	sc_22	day 14	ENSG00000283355	0.00219057	1.9948	4.3631	0.00032908	0.0208221	-2.84759	0.00219047	1.9948	4.36208	0.000329738	0.0207521	-2.8495	TRUE	FALSE
SA_absol_ch_rate_6-12	CPN	sc_22	day 14	L1CAM	0.00316484	2.18406	4.36616	0.00033033	0.0208252	-2.84879	0.00316479	2.18406	4.36573	0.000330367	0.0207521	-2.84893	TRUE	FALSE
SA_absol_ch_rate_6-12	CPN	sc_22	day 14	MTERF4	0.00213629	2.68683	4.35861	0.000332473	0.0208844	-2.85792	0.00213624	2.68683	4.35759	0.000333141	0.0208508	-2.85984	TRUE	FALSE
SA_absol_ch_rate_6-12	CPN	sc_22	day 14	CKAP2L	0.00259006	2.31435	4.35536	0.00033495	0.020964	-2.8654	0.00259	2.31435	4.35448	0.000335515	0.0209238	-2.867	TRUE	FALSE
SA_absol_ch_rate_6-12	CPN	sc_22	day 14	ZNF502	0.00269271	2.08265	4.35123	0.000338131	0.0210869	-2.87492	0.00269262	2.08265	4.35032	0.000338724	0.0209731	-2.87659	TRUE	FALSE
SA_absol_ch_rate_6-12	CPN	sc_22	day 14	RGS3	0.00291047	2.70646	4.34834	0.000340369	0.0211327	-2.88157	0.00291036	2.70646	4.34753	0.000340889	0.0210189	-2.883	TRUE	FALSE
SA_absol_ch_rate_6-12	CPN	sc_22	day 14	CUBN	0.0027508	3.7478	4.34714	0.000341302	0.0211327	-2.88432	0.00275066	3.7478	4.34625	0.000341889	0.0210189	-2.88595	TRUE	FALSE
SA_absol_ch_rate_6-12	CPN	sc_22	day 14	SLC7A3	0.00232669	2.02209	4.33985	0.000347042	0.0211994	-2.90112	0.0023266	2.02209	4.33895	0.00034764	0.0211616	-2.90276	TRUE	FALSE
SA_absol_ch_rate_6-12	CPN	sc_22	day 14	ENSG00000277526	-0.00219244	1.89651	-4.33963	0.000347215	0.0211994	-2.90163	-0.00219236	1.89651	-4.33866	0.000347871	0.0211616	-2.90343	TRUE	FALSE
SA_absol_ch_rate_6-12	CPN	sc_22	day 14	CCDC120	0.00233885	2.32411	4.33956	0.00034727	0.0211994	-2.90178	0.00233882	2.32411	4.33868	0.000347854	0.0211616	-2.90338	TRUE	FALSE
SA_absol_ch_rate_6-12	CPN	sc_22	day 14	DACH2	-0.00345057	4.7641	-4.37222	0.000356545	0.0213785	-2.90376	-0.00345062	4.7641	-4.37217	0.000356174	0.021293	-2.90281	TRUE	FALSE
SA_absol_ch_rate_6-12	CPN	sc_22	day 14	KLC2	0.00301367	2.66715	4.33708	0.000349246	0.0212181	-2.9075	0.00301353	2.66715	4.33618	0.000349851	0.0211806	-2.90914	TRUE	FALSE
SA_absol_ch_rate_6-12	CPN	sc_22	day 14	EP400	0.00234682	4.9352	4.33479	0.000351075	0.0212181	-2.91276	0.00234678	4.9352	4.33387	0.000351702	0.0211806	-2.91446	TRUE	FALSE
SA_absol_ch_rate_6-12	CPN	sc_22	day 14	NT5C3B	0.00275149	2.34267	4.33458	0.000351248	0.0212181	-2.91325	0.00275141	2.34267	4.33369	0.000351849	0.0211806	-2.91488	TRUE	FALSE
SA_absol_ch_rate_6-12	CPN	sc_22	day 14	ITIH4	-0.00243347	1.86609	-4.32973	0.000355168	0.0213785	-2.92443	-0.00243338	1.86609	-4.3289	0.000355725	0.021293	-2.92591	TRUE	FALSE
SA_absol_ch_rate_6-12	CPN	sc_22	day 14	ENSG00000274333	-0.00298882	4.07761	-4.32674	0.000357603	0.0213785	-2.93131	-0.00298868	4.07761	-4.32583	0.000358226	0.0213422	-2.93296	TRUE	FALSE
SA_absol_ch_rate_6-12	CPN	sc_22	day 14	ENSG00000265179	0.00214839	1.62591	4.31724	0.000365453	0.0216684	-2.95317	0.00214845	1.62591	4.31655	0.00036591	0.0216345	-2.95433	TRUE	FALSE
SA_absol_ch_rate_6-12	CPN	sc_22	day 14	ENSG00000256443	0.00204197	1.96775	4.31692	0.000365718	0.0216684	-2.9539	0.00204192	1.96775	4.31589	0.000366461	0.0216345	-2.95585	TRUE	FALSE
SA_absol_ch_rate_6-12	CPN	sc_22	day 14	PRB2	0.00245269	2.10403	4.31634	0.000366202	0.0216684	-2.95523	0.00245261	2.10403	4.3154	0.000366877	0.0216345	-2.95699	TRUE	FALSE
SA_absol_ch_rate_6-12	CPN	sc_22	day 14	SARS2	0.00266939	2.13029	4.313	0.000369012	0.0217604	-2.96293	0.00266929	2.13029	4.31209	0.000369659	0.0217247	-2.96459	TRUE	FALSE
SA_absol_ch_rate_6-12	CPN	sc_22	day 14	H2AC17	0.00264718	1.96127	4.30988	0.000371658	0.0218224	-2.97012	0.00264715	1.96127	4.30911	0.000372191	0.0217761	-2.97146	TRUE	FALSE
SA_absol_ch_rate_6-12	CPN	sc_22	day 14	GTSE1	0.00269386	2.81273	4.30879	0.000372581	0.0218224	-2.97262	0.0026939	2.81273	4.30811	0.000373047	0.0217761	-2.97378	TRUE	FALSE
SA_absol_ch_rate_6-12	CPN	sc_22	day 14	MIR2052HG	0.00228166	2.15482	4.30225	0.000378199	0.0219408	-2.98768	0.00228174	2.15482	4.30156	0.000378678	0.0219042	-2.98886	TRUE	FALSE
SA_absol_ch_rate_6-12	CPN	sc_22	day 14	RPRD2	0.00227517	4.67072	4.30133	0.000378998	0.0219408	-2.98981	0.00227502	4.67072	4.30031	0.000379759	0.0219042	-2.99172	TRUE	FALSE
SA_absol_ch_rate_6-12	CPN	sc_22	day 14	BRD8	0.00252114	3.47534	4.30092	0.000379353	0.0219408	-2.99075	0.00252102	3.47534	4.29999	0.000380037	0.0219042	-2.99246	TRUE	FALSE
SA_absol_ch_rate_6-12	CPN	sc_22	day 14	ODAD2	-0.00259178	3.24315	-4.30056	0.000379665	0.0219408	-2.99157	-0.0025917	3.24315	-4.29969	0.000380295	0.0219042	-2.99314	TRUE	FALSE
SA_absol_ch_rate_6-12	CPN	sc_22	day 14	SULT1A1	0.00242997	1.78548	4.29623	0.000383445	0.0220857	-3.00155	0.00242994	1.78548	4.29537	0.000384076	0.0220487	-3.0031	TRUE	FALSE
SA_absol_ch_rate_6-12	CPN	sc_22	day 14	SKIV2L	0.0025842	2.68208	4.29009	0.000388869	0.0223239	-3.01568	0.00258411	2.68208	4.28929	0.000389451	0.0222835	-3.01708	TRUE	FALSE
SA_absol_ch_rate_6-12	CPN	sc_22	day 14	ZNF546	-0.0030215	2.90485	-4.28814	0.000390602	0.0223389	-3.02015	-0.00302135	2.90485	-4.28726	0.000391268	0.0222929	-3.02177	TRUE	FALSE
SA_absol_ch_rate_6-12	CPN	sc_22	day 14	RNF19A	-0.00290371	4.06792	-4.28603	0.000392497	0.0223389	-3.02502	-0.00290375	4.06792	-4.28539	0.000392949	0.0222929	-3.02608	TRUE	FALSE
SA_absol_ch_rate_6-12	CPN	sc_22	day 14	SYAP1	-0.00303999	3.01736	-4.28547	0.000392996	0.0223389	-3.0263	-0.00303998	3.01736	-4.2848	0.000393472	0.0222929	-3.02742	TRUE	FALSE
SA_absol_ch_rate_6-12	CPN	sc_22	day 14	TUBG1	0.00258425	2.15368	4.2825	0.000395682	0.0223683	-3.03316	0.00258418	2.15368	4.28161	0.000396355	0.0223362	-3.03476	TRUE	FALSE
SA_absol_ch_rate_6-12	CPN	sc_22	day 14	CBFB	-0.00217119	3.60741	-4.28135	0.000396717	0.0223683	-3.03578	-0.00217119	3.60741	-4.28049	0.000397378	0.0223362	-3.03736	TRUE	FALSE
SA_absol_ch_rate_6-12	CPN	sc_22	day 14	EDC4	0.00237872	2.80351	4.28049	0.000397501	0.0223683	-3.03777	0.00237866	2.80351	4.27959	0.000398194	0.0223362	-3.03942	TRUE	FALSE
SA_absol_ch_rate_6-12	CPN	sc_22	day 14	PTGR2	0.00213998	1.91219	4.27859	0.000399239	0.0223683	-3.04216	0.00213995	1.91219	4.27768	0.000399943	0.0223362	-3.04383	TRUE	FALSE
SA_absol_ch_rate_6-12	CPN	sc_22	day 14	C6orf47	0.00225696	1.81045	4.27779	0.000399964	0.0223683	-3.04398	0.00225689	1.81045	4.27687	0.000400678	0.0223362	-3.04568	TRUE	FALSE
SA_absol_ch_rate_6-12	CPN	sc_22	day 14	NOXO1	0.00219855	1.87562	4.27437	0.000403109	0.0224717	-3.05186	0.00219842	1.87562	4.27337	0.000403905	0.0224202	-3.05374	TRUE	FALSE
SA_absol_ch_rate_6-12	CPN	sc_22	day 14	U2AF2	0.00306046	3.5042	4.27365	0.00040459	0.022482	-3.05505	0.00306037	3.5042	4.27311	0.000404771	0.0224202	-3.05552	TRUE	FALSE
SA_absol_ch_rate_6-12	CPN	sc_22	day 14	DLG4	0.00232441	3.57391	4.26943	0.000407694	0.022524	-3.06324	0.0023243	3.57391	4.26851	0.000408422	0.0224891	-3.06493	TRUE	FALSE
SA_absol_ch_rate_6-12	CPN	sc_22	day 14	SAMD14	0.00270748	2.2811	4.26916	0.000407945	0.022524	-3.06386	0.00270743	2.2811	4.26831	0.000408611	0.0224891	-3.0654	TRUE	FALSE
SA_absol_ch_rate_6-12	CPN	sc_22	day 14	SH3BGRL3	0.00226392	1.80964	4.26612	0.000410788	0.022609	-3.07084	0.00226391	1.80964	4.26532	0.000411417	0.0225719	-3.07228	TRUE	FALSE
SA_absol_ch_rate_6-12	CPN	sc_22	day 14	NXF1	0.00257545	3.27138	4.26228	0.000414417	0.0227365	-3.07969	0.00257538	3.27138	4.2614	0.000415123	0.0227034	-3.0813	TRUE	FALSE
SA_absol_ch_rate_6-12	CPN	sc_22	day 14	KCNK12	0.00229748	2.17681	4.25963	0.00041694	0.0227712	-3.08579	0.00229737	2.17681	4.2587	0.000417691	0.0227359	-3.0875	TRUE	FALSE
SA_absol_ch_rate_6-12	CPN	sc_22	day 14	APPBP2-DT	0.00217998	2.1199	4.25794	0.000418557	0.0227712	-3.08968	0.00217995	2.1199	4.257	0.000419327	0.0227359	-3.09143	TRUE	FALSE
SA_absol_ch_rate_6-12	CPN	sc_22	day 14	ENSG00000282142	-0.00214736	1.93546	-4.25637	0.00042006	0.0227712	-3.09329	-0.00214735	1.93546	-4.25551	0.000420751	0.0227359	-3.09484	TRUE	FALSE
SA_absol_ch_rate_6-12	CPN	sc_22	day 14	WNT5B	0.00264097	5.41826	4.25506	0.000421324	0.0227712	-3.09631	0.00264106	5.41826	4.25443	0.0004218	0.0227359	-3.09735	TRUE	FALSE
SA_absol_ch_rate_6-12	CPN	sc_22	day 14	KCNJ4	0.00246165	2.1587	4.25352	0.00042281	0.0227712	-3.09985	0.00246162	2.1587	4.25268	0.000423485	0.0227359	-3.10135	TRUE	FALSE
SA_absol_ch_rate_6-12	CPN	sc_22	day 14	MRAP	-0.00209566	2.29393	-4.2534	0.00042293	0.0227712	-3.10013	-0.00209569	2.29393	-4.25258	0.000423585	0.0227359	-3.10159	TRUE	FALSE
SA_absol_ch_rate_6-12	CPN	sc_22	day 14	INPPL1	0.00433122	3.33584	4.42911	0.00048141	0.0238463	-3.10144	0.00433092	3.33584	4.4329	0.000474296	0.0236241	-3.08795	TRUE	FALSE
SA_absol_ch_rate_6-12	CPN	sc_22	day 14	BARHL2	0.00258233	2.14086	4.25049	0.000425754	0.0227921	-3.10683	0.00258225	2.14086	4.24961	0.000426472	0.0227575	-3.10842	TRUE	FALSE
SA_absol_ch_rate_6-12	CPN	sc_22	day 14	ATN1	0.00288345	4.34978	4.25029	0.000425947	0.0227921	-3.10728	0.00288327	4.34978	4.24947	0.000426613	0.0227575	-3.10875	TRUE	FALSE
SA_absol_ch_rate_6-12	CPN	sc_22	day 14	ENSG00000273507	0.00181971	2.34018	4.24399	0.000432138	0.0228335	-3.12179	0.00181968	2.34018	4.24293	0.000433052	0.0228053	-3.12381	TRUE	FALSE
SA_absol_ch_rate_6-12	CPN	sc_22	day 14	ITPRIP	0.00259388	2.09544	4.2434	0.000432721	0.0228335	-3.12315	0.00259389	2.09544	4.24264	0.000433336	0.0228053	-3.12447	TRUE	FALSE
SA_absol_ch_rate_6-12	CPN	sc_22	day 14	SGCE	-0.00265772	4.01349	-4.24225	0.000433855	0.0228335	-3.12578	-0.00265772	4.01349	-4.24148	0.00043449	0.0228053	-3.12714	TRUE	FALSE
SA_absol_ch_rate_6-12	CPN	sc_22	day 14	CTNNA2-AS1	0.00209573	1.7107	4.24116	0.000434943	0.0228335	-3.12829	0.00209576	1.7107	4.24034	0.000435623	0.0228053	-3.12976	TRUE	FALSE
SA_absol_ch_rate_6-12	CPN	sc_22	day 14	DTX3	0.00216783	2.62917	4.24075	0.000435347	0.0228335	-3.12923	0.00216787	2.62917	4.23997	0.00043599	0.0228053	-3.13061	TRUE	FALSE
SA_absol_ch_rate_6-12	CPN	sc_22	day 14	TOMM20L-DT	0.00268926	2.29071	4.24027	0.000435828	0.0228335	-3.13034	0.00268924	2.29071	4.23949	0.000436473	0.0228053	-3.13172	TRUE	FALSE
SA_absol_ch_rate_6-12	CPN	sc_22	day 14	LINC01277	-0.00239291	2.21115	-4.24016	0.00043594	0.0228335	-3.1306	-0.00239285	2.21115	-4.23925	0.000436716	0.0228053	-3.13228	TRUE	FALSE
SA_absol_ch_rate_6-12	CPN	sc_22	day 14	FEZF2	0.00250969	1.8851	4.23799	0.000438112	0.0228782	-3.13559	0.00250969	1.8851	4.23722	0.00043875	0.0228427	-3.13695	TRUE	FALSE
SA_absol_ch_rate_6-12	CPN	sc_22	day 14	OR2L3	0.0027426	1.92469	4.23657	0.000439537	0.0228836	-3.13886	0.00274261	1.92469	4.23587	0.000440103	0.0228445	-3.14005	TRUE	FALSE
SA_absol_ch_rate_6-12	CPN	sc_22	day 14	GDI1	0.00232157	3.58033	4.23358	0.000442556	0.0229198	-3.14574	0.00232152	3.58033	4.2327	0.000443315	0.0228932	-3.14736	TRUE	FALSE
SA_absol_ch_rate_6-12	CPN	sc_22	day 14	TEPSIN	0.00219738	1.9083	4.23222	0.000443933	0.0229198	-3.14886	0.00219735	1.9083	4.23139	0.00044464	0.0228932	-3.15036	TRUE	FALSE
SA_absol_ch_rate_6-12	CPN	sc_22	day 14	MEGF8	0.00239711	3.21067	4.23116	0.000445014	0.0229198	-3.1513	0.00239694	3.21067	4.23021	0.000445846	0.0228932	-3.15308	TRUE	FALSE
SA_absol_ch_rate_6-12	CPN	sc_22	day 14	TXNL4B	0.00230143	2.21146	4.23066	0.00044552	0.0229198	-3.15245	0.00230135	2.21146	4.22974	0.000446322	0.0228932	-3.15415	TRUE	FALSE
SA_absol_ch_rate_6-12	CPN	sc_22	day 14	IQSEC3	0.00225158	2.08453	4.22782	0.000448435	0.0230015	-3.159	0.00225152	2.08453	4.22692	0.000449218	0.0229737	-3.16065	TRUE	FALSE
SA_absol_ch_rate_6-12	CPN	sc_22	day 14	DPF3	-0.00352288	3.14183	-4.28111	0.000469226	0.0235115	-3.16288	-0.00352292	3.14183	-4.28103	0.000468749	0.0234199	-3.16197	TRUE	FALSE
SA_absol_ch_rate_6-12	CPN	sc_22	day 14	ENSG00000245768	-0.00284774	2.26108	-4.22404	0.00045233	0.0231329	-3.16769	-0.00284776	2.26108	-4.22342	0.000452828	0.0230903	-3.1687	TRUE	FALSE
SA_absol_ch_rate_6-12	CPN	sc_22	day 14	CLIP3	0.00256551	2.44579	4.22076	0.000455743	0.0232214	-3.17525	0.00256542	2.44579	4.2199	0.000456496	0.0231916	-3.1768	TRUE	FALSE
SA_absol_ch_rate_6-12	CPN	sc_22	day 14	ACTL6B	0.00205901	1.78639	4.2198	0.00045674	0.0232214	-3.17744	0.00205902	1.78639	4.21895	0.000457491	0.0231916	-3.17899	TRUE	FALSE
SA_absol_ch_rate_6-12	CPN	sc_22	day 14	ZNF233	0.00253019	1.90309	4.21725	0.000459411	0.0232889	-3.1833	0.00253024	1.90309	4.21665	0.000459902	0.0232458	-3.18427	TRUE	FALSE
SA_absol_ch_rate_6-12	CPN	sc_22	day 14	DHPS	0.00212061	2.04879	4.21433	0.000462495	0.0233109	-3.19002	0.00212058	2.04879	4.21342	0.000463324	0.023283	-3.19172	TRUE	FALSE
SA_absol_ch_rate_6-12	CPN	sc_22	day 14	ENSG00000244337	-0.00288503	2.46484	-4.2143	0.000462534	0.0233109	-3.19011	-0.00288501	2.46484	-4.21358	0.000463146	0.023283	-3.19133	TRUE	FALSE
SA_absol_ch_rate_6-12	CPN	sc_22	day 14	NTNG1	-0.00535444	4.20502	-4.54027	0.000586683	0.0262029	-3.19384	-0.00535454	4.20502	-4.5457	0.000575918	0.0261379	-3.17689	TRUE	FALSE
SA_absol_ch_rate_6-12	CPN	sc_22	day 14	DENND4B	0.00294603	2.76873	4.20947	0.000467671	0.0235015	-3.2012	0.00294594	2.76873	4.20866	0.000468397	0.0234199	-3.20266	TRUE	FALSE
SA_absol_ch_rate_6-12	CPN	sc_22	day 14	RIMS2	0.0034675	5.23883	4.25742	0.00048743	0.0239815	-3.20492	0.00346758	5.23883	4.25731	0.00048703	0.0239196	-3.20419	TRUE	FALSE
SA_absol_ch_rate_6-12	CPN	sc_22	day 14	TUBA8	-0.00226658	1.97728	-4.20296	0.000474694	0.0237169	-3.21618	-0.00226647	1.97728	-4.20203	0.000475562	0.0236241	-3.21791	TRUE	FALSE
SA_absol_ch_rate_6-12	CPN	sc_22	day 14	SEMA6A	0.00269344	4.85976	4.19999	0.000477938	0.0237461	-3.22302	0.00269348	4.85976	4.1993	0.000478544	0.0236478	-3.22419	TRUE	FALSE
SA_absol_ch_rate_6-12	CPN	sc_22	day 14	DOCK3	-0.0021848	5.93277	-4.19992	0.000478017	0.0237461	-3.22318	-0.0021848	5.93277	-4.1991	0.000478767	0.0236478	-3.22466	TRUE	FALSE
SA_absol_ch_rate_6-12	CPN	sc_22	day 14	RPF2	-0.00283229	3.00513	-4.19318	0.000485449	0.0239779	-3.23868	-0.00283224	3.00513	-4.19239	0.000486182	0.0239196	-3.24009	TRUE	FALSE
SA_absol_ch_rate_6-12	CPN	sc_22	day 14	CNTNAP3P2	-0.0032097	3.00141	-4.20904	0.000496427	0.0240407	-3.2463	-0.00320965	3.00141	-4.20862	0.00049644	0.0239743	-3.24639	TRUE	FALSE
SA_absol_ch_rate_6-12	CPN	sc_22	day 14	CDIP1	0.00227431	3.0137	4.18886	0.000490282	0.0239815	-3.24863	0.00227432	3.0137	4.18806	0.000491027	0.0239554	-3.25005	TRUE	FALSE
SA_absol_ch_rate_6-12	CPN	sc_22	day 14	GPC4	0.00345073	3.05945	4.2377	0.00050908	0.0245038	-3.2488	0.00345088	3.05945	4.23766	0.00050858	0.0244245	-3.2479	TRUE	FALSE
SA_absol_ch_rate_6-12	CPN	sc_22	day 14	ENSG00000269896	-0.00194448	1.75256	-4.1883	0.000490906	0.0239815	-3.24991	-0.00194449	1.75256	-4.18746	0.000491703	0.0239554	-3.25143	TRUE	FALSE
SA_absol_ch_rate_6-12	CPN	sc_22	day 14	ARHGEF1	0.00222346	2.66678	4.1862	0.000493271	0.0239815	-3.25473	0.0022234	2.66678	4.18533	0.000494111	0.0239554	-3.25634	TRUE	FALSE
SA_absol_ch_rate_6-12	CPN	sc_22	day 14	CPT1B	0.0022661	2.10969	4.18616	0.000493319	0.0239815	-3.25483	0.002266	2.10969	4.18523	0.000494219	0.0239554	-3.25656	TRUE	FALSE
SA_absol_ch_rate_6-12	CPN	sc_22	day 14	PLCXD2	0.00295483	2.49854	4.18572	0.000493823	0.0239815	-3.25585	0.0029547	2.49854	4.18484	0.000494666	0.0239554	-3.25746	TRUE	FALSE
SA_absol_ch_rate_6-12	CPN	sc_22	day 14	ENSG00000259953	0.00200577	1.92442	4.18145	0.000498672	0.0240821	-3.26567	0.00200571	1.92442	4.18044	0.000499676	0.0240636	-3.26758	TRUE	FALSE
SA_absol_ch_rate_6-12	CPN	sc_22	day 14	FAM90A11P	0.00211367	1.81071	4.17145	0.000510231	0.0245038	-3.28867	0.00211363	1.81071	4.17057	0.000511105	0.024478	-3.29029	TRUE	FALSE
SA_absol_ch_rate_6-12	CPN	sc_22	day 14	CPSF4	0.00216839	2.30244	4.16878	0.000513359	0.0245482	-3.29481	0.00216836	2.30244	4.16786	0.000514284	0.0245244	-3.29651	TRUE	FALSE
SA_absol_ch_rate_6-12	CPN	sc_22	day 14	CDCA2	0.00252082	2.9832	4.16718	0.000515248	0.0245482	-3.29849	0.00252083	2.9832	4.16648	0.000515921	0.0245244	-3.2997	TRUE	FALSE
SA_absol_ch_rate_6-12	CPN	sc_22	day 14	AMIGO1	0.00213577	1.71651	4.16704	0.000515402	0.0245482	-3.2988	0.00213571	1.71651	4.16614	0.000516317	0.0245244	-3.30047	TRUE	FALSE
SA_absol_ch_rate_6-12	CPN	sc_22	day 14	LRRC3B	0.00426295	2.71424	4.33697	0.000587179	0.0262029	-3.30087	0.00426312	2.71424	4.34082	0.000578784	0.0261848	-3.28777	TRUE	FALSE
SA_absol_ch_rate_6-12	CPN	sc_22	day 14	CAPRIN2	0.00190274	3.46834	4.16372	0.000519343	0.0246681	-3.30644	0.00190271	3.46834	4.16274	0.000520352	0.0246485	-3.30828	TRUE	FALSE
SA_absol_ch_rate_6-12	CPN	sc_22	day 14	SLC4A4	-0.00328412	2.44537	-4.18911	0.00053672	0.0252171	-3.31631	-0.00328404	2.44537	-4.18871	0.000536652	0.0251872	-3.31627	TRUE	FALSE
SA_absol_ch_rate_6-12	CPN	sc_22	day 14	VPS52	0.00214238	2.69225	4.15908	0.000524898	0.0248638	-3.31712	0.00214237	2.69225	4.1582	0.000525802	0.0248388	-3.31874	TRUE	FALSE
SA_absol_ch_rate_6-12	CPN	sc_22	day 14	DAAM2	0.00273909	2.43108	4.15325	0.00053195	0.0251292	-3.33051	0.00273897	2.43108	4.15236	0.000532878	0.0251046	-3.33216	TRUE	FALSE
SA_absol_ch_rate_6-12	CPN	sc_22	day 14	FOXP4-AS1	0.0021459	2.15998	4.14954	0.000536499	0.0252171	-3.33906	0.00214579	2.15998	4.14856	0.000537537	0.0251872	-3.34089	TRUE	FALSE
SA_absol_ch_rate_6-12	CPN	sc_22	day 14	GOLGA2P7	0.0020028	3.35349	4.14736	0.000539177	0.0252641	-3.34405	0.00200272	3.35349	4.14636	0.000540252	0.0252462	-3.34595	TRUE	FALSE
SA_absol_ch_rate_6-12	CPN	sc_22	day 14	ENSG00000242588	0.00248161	2.97271	4.14363	0.000543803	0.0254121	-3.35262	0.00248147	2.97271	4.14273	0.000544773	0.0253891	-3.35431	TRUE	FALSE
SA_absol_ch_rate_6-12	CPN	sc_22	day 14	DLC1	-0.00214242	2.22875	-4.14171	0.000546207	0.0254559	-3.35705	-0.00214233	2.22875	-4.14077	0.000547228	0.0254351	-3.35882	TRUE	FALSE
SA_absol_ch_rate_6-12	CPN	sc_22	day 14	CCDC134	0.00211912	2.91935	4.13931	0.000549224	0.0255279	-3.36258	0.00211905	2.91935	4.13838	0.000550233	0.0255064	-3.36431	TRUE	FALSE
SA_absol_ch_rate_6-12	CPN	sc_22	day 14	LIG3	0.00293155	3.50748	4.13349	0.000556595	0.0257882	-3.37595	0.00293143	3.50748	4.13266	0.000557489	0.0257493	-3.37745	TRUE	FALSE
SA_absol_ch_rate_6-12	CPN	sc_22	day 14	DPY19L2P1	-0.00227214	2.56555	-4.13254	0.000557801	0.0257882	-3.37812	-0.0022722	2.56555	-4.13191	0.000558443	0.0257493	-3.37917	TRUE	FALSE
SA_absol_ch_rate_6-12	CPN	sc_22	day 14	CLGN	0.00211991	2.70335	4.13092	0.000559878	0.0258155	-3.38185	0.00211984	2.70335	4.13003	0.000560862	0.0257922	-3.3835	TRUE	FALSE
SA_absol_ch_rate_6-12	CPN	sc_22	day 14	PPIAP51	0.00202157	1.72334	4.12891	0.000562464	0.0258549	-3.38647	0.00202157	1.72334	4.12804	0.000563428	0.0258279	-3.38808	TRUE	FALSE
SA_absol_ch_rate_6-12	CPN	sc_22	day 14	GRIN3B	0.00276921	2.03294	4.12794	0.000563716	0.0258549	-3.3887	0.00276911	2.03294	4.12712	0.000564618	0.0258279	-3.3902	TRUE	FALSE
SA_absol_ch_rate_6-12	CPN	sc_22	day 14	MTMR4	0.00203334	3.16356	4.12374	0.000569169	0.0260361	-3.39835	0.00203324	3.16356	4.12277	0.000570264	0.0260176	-3.40018	TRUE	FALSE
SA_absol_ch_rate_6-12	CPN	sc_22	day 14	ZSWIM7	-0.00234848	2.58581	-4.12152	0.000572066	0.0260998	-3.40345	-0.00234846	2.58581	-4.12068	0.000573013	0.0260743	-3.405	TRUE	FALSE
SA_absol_ch_rate_6-12	CPN	sc_22	day 14	NOTCH3	0.00265121	3.55361	4.11626	0.000579006	0.0262029	-3.41554	0.00265101	3.55361	4.11541	0.00057997	0.0261848	-3.4171	TRUE	FALSE
SA_absol_ch_rate_6-12	CPN	sc_22	day 14	PYCR1	0.00213503	2.06595	4.11477	0.000580993	0.0262029	-3.41897	0.00213498	2.06595	4.11385	0.000582055	0.0261889	-3.4207	TRUE	FALSE
SA_absol_ch_rate_6-12	CPN	sc_22	day 14	INTS3	0.00254465	3.65559	4.11156	0.000585286	0.0262029	-3.42635	0.00254448	3.65559	4.11068	0.000586292	0.0261889	-3.42797	TRUE	FALSE
SA_absol_ch_rate_6-12	CPN	sc_22	day 14	KMT2D	0.00312326	4.55306	4.12652	0.000593132	0.0262029	-3.42742	0.00312309	4.55306	4.12601	0.000593345	0.0261889	-3.42781	TRUE	FALSE
SA_absol_ch_rate_6-12	CPN	sc_22	day 14	ZSCAN1	0.00205726	2.20801	4.11103	0.000585997	0.0262029	-3.42757	0.0020572	2.20801	4.1101	0.00058708	0.0261889	-3.42932	TRUE	FALSE
SA_absol_ch_rate_6-12	CPN	sc_22	day 14	ZNF584	0.00221349	2.32025	4.10953	0.000588008	0.0262029	-3.43101	0.00221343	2.32025	4.10863	0.00058905	0.0261889	-3.43268	TRUE	FALSE
SA_absol_ch_rate_6-12	CPN	sc_22	day 14	NCOA3	0.00196992	4.41567	4.10685	0.000591631	0.0262029	-3.43716	0.00196994	4.41567	4.106	0.000592618	0.0261889	-3.43873	TRUE	FALSE
SA_absol_ch_rate_6-12	CPN	sc_22	day 14	ZNF385D	-0.0030047	3.4643	-4.10971	0.000593254	0.0262029	-3.43751	-0.00300471	3.4643	-4.10934	0.000593323	0.0261889	-3.43763	TRUE	FALSE
SA_absol_ch_rate_6-12	CPN	sc_22	day 14	ATP1A1-AS1	0.0025346	2.66069	4.1053	0.000593735	0.0262029	-3.44072	0.00253445	2.66069	4.10439	0.000594812	0.0261889	-3.44244	TRUE	FALSE
SA_absol_ch_rate_6-12	CPN	sc_22	day 14	INTS1	0.00273607	3.28016	4.10446	0.000594886	0.0262029	-3.44267	0.00273594	3.28016	4.10372	0.000595721	0.0261889	-3.44397	TRUE	FALSE
SA_absol_ch_rate_6-12	CPN	sc_22	day 14	ENSG00000272305	0.00233959	2.19212	4.10359	0.000596077	0.0262029	-3.44467	0.00233946	2.19212	4.10266	0.000597168	0.0261889	-3.4464	TRUE	FALSE
SA_absol_ch_rate_6-12	CPN	sc_22	day 14	MAPRE3	0.00213937	2.59572	4.10231	0.000597827	0.0262029	-3.44761	0.00213929	2.59572	4.10139	0.000598914	0.0261889	-3.44932	TRUE	FALSE
SA_absol_ch_rate_6-12	CPN	sc_22	day 14	CMTM8	-0.00274889	2.9052	-4.10159	0.00059881	0.0262029	-3.44926	-0.00274883	2.9052	-4.10078	0.000599751	0.0261889	-3.45072	TRUE	FALSE
SA_absol_ch_rate_6-12	CPN	sc_22	day 14	SLC29A2	0.0022631	2.534	4.09987	0.000601171	0.0262029	-3.4532	0.00226309	2.534	4.09907	0.000602111	0.0261889	-3.45466	TRUE	FALSE
SA_absol_ch_rate_6-12	CPN	sc_22	day 14	TCTA	0.00230642	1.85754	4.09973	0.000601369	0.0262029	-3.45353	0.00230641	1.85754	4.09892	0.000602311	0.0261889	-3.45499	TRUE	FALSE
SA_absol_ch_rate_6-12	CPN	sc_22	day 14	NME9	0.00241183	2.32376	4.09801	0.000603739	0.0262029	-3.45747	0.00241168	2.32376	4.09707	0.000604866	0.0261889	-3.45924	TRUE	FALSE
SA_absol_ch_rate_6-12	CPN	sc_22	day 14	LMO3	0.00181181	2.93686	4.0973	0.000604722	0.0262029	-3.4591	0.00181181	2.93686	4.09636	0.000605862	0.0261889	-3.46088	TRUE	FALSE
SA_absol_ch_rate_6-12	CPN	sc_22	day 14	PPARGC1B	-0.00220701	2.19705	-4.09619	0.000606265	0.0262029	-3.46166	-0.00220695	2.19705	-4.09529	0.000607352	0.0261889	-3.46335	TRUE	FALSE
SA_absol_ch_rate_6-12	CPN	sc_22	day 14	RASGRP1	-0.00264082	3.02408	-4.09477	0.000608241	0.0262029	-3.46492	-0.00264087	3.02408	-4.09415	0.00060894	0.0261889	-3.46596	TRUE	FALSE
SA_absol_ch_rate_6-12	CPN	sc_22	day 14	SLC25A22	0.00279836	2.32743	4.09376	0.000609656	0.0262029	-3.46725	0.00279823	2.32743	4.09297	0.000610581	0.0261889	-3.46866	TRUE	FALSE
SA_absol_ch_rate_6-12	CPN	sc_22	day 14	TUBB6	-0.00286063	2.58066	-4.09304	0.000610665	0.0262029	-3.4689	-0.0028606	2.58066	-4.09232	0.00061149	0.0261889	-3.47015	TRUE	FALSE
SA_absol_ch_rate_6-12	CPN	sc_22	day 14	ELOF1	0.00285121	2.14979	4.09248	0.000611439	0.0262029	-3.47017	0.00285117	2.14979	4.09173	0.000612317	0.0261889	-3.47151	TRUE	FALSE
SA_absol_ch_rate_6-12	CPN	sc_22	day 14	CTHRC1	-0.00212735	2.38312	-4.09144	0.000612897	0.0262029	-3.47256	-0.0021273	2.38312	-4.09056	0.000613961	0.0261889	-3.47419	TRUE	FALSE
SA_absol_ch_rate_6-12	CPN	sc_22	day 14	ENSG00000272980	0.00199618	1.95896	4.09093	0.000613623	0.0262029	-3.47375	0.0019961	1.95896	4.08996	0.000614806	0.0261889	-3.47557	TRUE	FALSE
SA_absol_ch_rate_6-12	CPN	sc_22	day 14	MEG8	0.00395694	2.3393	4.21627	0.000680755	0.0269823	-3.47823	0.00395706	2.3393	4.21846	0.000675018	0.0269029	-3.47052	TRUE	FALSE
SA_absol_ch_rate_6-12	CPN	sc_22	day 14	PIK3IP1-DT	-0.00199538	2.25901	-4.08866	0.000616825	0.0262393	-3.47896	-0.00199538	2.25901	-4.08783	0.000617821	0.0262219	-3.48047	TRUE	FALSE
SA_absol_ch_rate_6-12	CPN	sc_22	day 14	BDH2	0.00258324	2.5634	4.08818	0.000617503	0.0262393	-3.48006	0.00258309	2.5634	4.08728	0.000618605	0.0262219	-3.48174	TRUE	FALSE
SA_absol_ch_rate_6-12	CPN	sc_22	day 14	ERBB3	-0.00241377	1.93692	-4.0869	0.000619315	0.026252	-3.483	-0.00241372	1.93692	-4.08616	0.000620188	0.0262249	-3.48431	TRUE	FALSE
SA_absol_ch_rate_6-12	CPN	sc_22	day 14	PABPC1L	0.00229562	2.97175	4.08559	0.000621178	0.0262667	-3.48601	0.00229552	2.97175	4.08467	0.000622315	0.026225	-3.48774	TRUE	FALSE
SA_absol_ch_rate_6-12	CPN	sc_22	day 14	SPSB1	-0.00295089	2.66062	-4.08722	0.000624552	0.0262812	-3.48905	-0.00295091	2.66062	-4.08681	0.000624693	0.026225	-3.48929	TRUE	FALSE
SA_absol_ch_rate_6-12	CPN	sc_22	day 14	HARS2	0.00219152	2.13551	4.08392	0.000623554	0.0262812	-3.48984	0.00219142	2.13551	4.08298	0.00062473	0.026225	-3.49162	TRUE	FALSE
SA_absol_ch_rate_6-12	CPN	sc_22	day 14	VPS39	0.00219098	3.26332	4.08082	0.000628009	0.0262846	-3.49697	0.00219092	3.26332	4.07999	0.000629029	0.0262687	-3.49849	TRUE	FALSE
SA_absol_ch_rate_6-12	CPN	sc_22	day 14	DPF1	0.00238451	2.42346	4.08045	0.000628542	0.0262846	-3.49782	0.00238459	2.42346	4.07986	0.000629208	0.0262687	-3.49877	TRUE	FALSE
SA_absol_ch_rate_6-12	CPN	sc_22	day 14	MPND	0.00251741	2.1301	4.08001	0.000629182	0.0262846	-3.49884	0.00251724	2.1301	4.0791	0.000630315	0.0262687	-3.50054	TRUE	FALSE
SA_absol_ch_rate_6-12	CPN	sc_22	day 14	GUCY2C	0.0018875	1.86208	4.07754	0.000632754	0.0263703	-3.50451	0.00188756	1.86208	4.07677	0.000633682	0.0263457	-3.50587	TRUE	FALSE
SA_absol_ch_rate_6-12	CPN	sc_22	day 14	ENSG00000287721	-0.00236131	2.25734	-4.07457	0.000637072	0.0264429	-3.51132	-0.0023612	2.25734	-4.07364	0.000638254	0.026423	-3.51308	TRUE	FALSE
SA_absol_ch_rate_6-12	CPN	sc_22	day 14	MIR133A1HG	-0.00210804	2.23055	-4.07376	0.000638255	0.0264429	-3.51318	-0.00210794	2.23055	-4.07278	0.000639516	0.026423	-3.51505	TRUE	FALSE
SA_absol_ch_rate_6-12	CPN	sc_22	day 14	LRPAP1	0.00242504	3.06147	4.07216	0.000640599	0.0264429	-3.51686	0.00242496	3.06147	4.07134	0.000641623	0.026423	-3.51835	TRUE	FALSE
SA_absol_ch_rate_6-12	CPN	sc_22	day 14	H1-0	0.00255015	2.94258	4.07123	0.000641971	0.0264429	-3.519	0.00255023	2.94258	4.07069	0.000642583	0.026423	-3.51985	TRUE	FALSE
SA_absol_ch_rate_6-12	CPN	sc_22	day 14	RAB11FIP1	-0.00230749	2.50832	-4.07085	0.000642528	0.0264429	-3.51987	-0.00230754	2.50832	-4.07018	0.000643338	0.026423	-3.52102	TRUE	FALSE
SA_absol_ch_rate_6-12	CPN	sc_22	day 14	MMP14	0.0021933	1.72909	4.07	0.000643785	0.0264429	-3.52182	0.0021932	1.72909	4.06908	0.000644957	0.026423	-3.52354	TRUE	FALSE
SA_absol_ch_rate_6-12	CPN	sc_22	day 14	HTR1E	-0.00297171	1.9997	-4.07189	0.000646845	0.0264429	-3.5242	-0.00297168	1.9997	-4.07138	0.000647136	0.026423	-3.52466	TRUE	FALSE
SA_absol_ch_rate_6-12	CPN	sc_22	day 14	LIX1-AS1	-0.00263586	2.76391	-4.06705	0.000648142	0.0264429	-3.52858	-0.00263581	2.76391	-4.06631	0.000649061	0.026423	-3.52989	TRUE	FALSE
SA_absol_ch_rate_6-12	CPN	sc_22	day 14	CAPN10	0.00229306	2.30334	4.06673	0.000648619	0.0264429	-3.52932	0.00229293	2.30334	4.0658	0.00064982	0.026423	-3.53106	TRUE	FALSE
SA_absol_ch_rate_6-12	CPN	sc_22	day 14	EXOC7	0.00288792	3.35268	4.06597	0.000649749	0.0264429	-3.53106	0.0028877	3.35268	4.06516	0.000650783	0.026423	-3.53255	TRUE	FALSE
SA_absol_ch_rate_6-12	CPN	sc_22	day 14	GLI2	0.00219357	6.07218	4.06478	0.000651526	0.0264532	-3.5338	0.00219354	6.07218	4.06393	0.000652613	0.0264354	-3.53536	TRUE	FALSE
SA_absol_ch_rate_6-12	CPN	sc_22	day 14	ADCY9	-0.00278661	2.91545	-4.06211	0.000655531	0.0265181	-3.53994	-0.00278651	2.91545	-4.06125	0.000656632	0.026492	-3.54151	TRUE	FALSE
SA_absol_ch_rate_6-12	CPN	sc_22	day 14	CHAC1	0.00202543	1.63601	4.06168	0.000656183	0.0265181	-3.54093	0.00202548	1.63601	4.06097	0.000657066	0.026492	-3.54217	TRUE	FALSE
SA_absol_ch_rate_6-12	CPN	sc_22	day 14	GALNT18	-0.00472125	3.81332	-4.3007	0.000794251	0.0281048	-3.54629	-0.00472105	3.81332	-4.30518	0.00078172	0.0280856	-3.53186	TRUE	FALSE
SA_absol_ch_rate_6-12	CPN	sc_22	day 14	SNW1	0.0021872	2.64693	4.05693	0.000663361	0.0267458	-3.55183	0.00218709	2.64693	4.056	0.000664591	0.0267332	-3.55358	TRUE	FALSE
SA_absol_ch_rate_6-12	CPN	sc_22	day 14	CCDC18	0.00180245	3.92147	4.05567	0.000665273	0.0267606	-3.55471	0.00180247	3.92147	4.05479	0.000666437	0.0267454	-3.55635	TRUE	FALSE
SA_absol_ch_rate_6-12	CPN	sc_22	day 14	CAMTA2	0.00245907	2.49995	4.05172	0.000671339	0.0269232	-3.5638	0.00245892	2.49995	4.05084	0.000672494	0.0269029	-3.56541	TRUE	FALSE
SA_absol_ch_rate_6-12	CPN	sc_22	day 14	SOX2-OT	-0.00884135	4.21862	-4.58753	0.000989795	0.0299429	-3.56391	-0.00884141	4.21862	-4.62058	0.000901942	0.0289279	-3.47833	TRUE	FALSE
SA_absol_ch_rate_6-12	CPN	sc_22	day 14	FRA10AC1	-0.00282869	2.88995	-4.05101	0.00067242	0.0269232	-3.56541	-0.00282859	2.88995	-4.05018	0.000673515	0.0269029	-3.56693	TRUE	FALSE
SA_absol_ch_rate_6-12	CPN	sc_22	day 14	CPNE8	0.00388448	4.28913	4.16875	0.000740881	0.0277723	-3.56802	0.00388458	4.28913	4.1706	0.000735346	0.0277065	-3.56124	TRUE	FALSE
SA_absol_ch_rate_6-12	CPN	sc_22	day 14	INPP5J	0.00225586	1.9843	4.04847	0.000676357	0.0269823	-3.57125	0.00225585	1.9843	4.04771	0.000677347	0.0269338	-3.57261	TRUE	FALSE
SA_absol_ch_rate_6-12	CPN	sc_22	day 14	AP1G2	0.00214033	2.47129	4.04573	0.000680616	0.0269823	-3.57754	0.00214029	2.47129	4.04489	0.000681738	0.0269425	-3.57908	TRUE	FALSE
SA_absol_ch_rate_6-12	CPN	sc_22	day 14	LRRC49	0.00193138	4.06176	4.04435	0.000682778	0.0269823	-3.58071	0.00193146	4.06176	4.04369	0.000683615	0.0269425	-3.58183	TRUE	FALSE
SA_absol_ch_rate_6-12	CPN	sc_22	day 14	CEP41	0.00189024	2.63182	4.04427	0.000682902	0.0269823	-3.5809	0.00189022	2.63182	4.04337	0.000684117	0.0269425	-3.58257	TRUE	FALSE
SA_absol_ch_rate_6-12	CPN	sc_22	day 14	PSAP	0.0021133	3.97652	4.04363	0.000683906	0.0269823	-3.58237	0.0021132	3.97652	4.0427	0.000685163	0.0269425	-3.5841	TRUE	FALSE
SA_absol_ch_rate_6-12	CPN	sc_22	day 14	SELENON	0.00250376	2.74103	4.04114	0.000687814	0.0269823	-3.58807	0.00250362	2.74103	4.04028	0.000688986	0.0269425	-3.58967	TRUE	FALSE
SA_absol_ch_rate_6-12	CPN	sc_22	day 14	RAD54B	0.00220562	3.12555	4.04101	0.000688018	0.0269823	-3.58837	0.00220557	3.12555	4.0402	0.0006891	0.0269425	-3.58983	TRUE	FALSE
SA_absol_ch_rate_6-12	CPN	sc_22	day 14	GET3	0.00216314	2.19636	4.04069	0.000688531	0.0269823	-3.58911	0.00216307	2.19636	4.03974	0.000689828	0.0269425	-3.59089	TRUE	FALSE
SA_absol_ch_rate_6-12	CPN	sc_22	day 14	ENSG00000280828	-0.00212456	3.34718	-4.04009	0.000689474	0.0269823	-3.59048	-0.00212447	3.34718	-4.03913	0.000690793	0.0269425	-3.59229	TRUE	FALSE
SA_absol_ch_rate_6-12	CPN	sc_22	day 14	ENSG00000289368	-0.00244355	2.2553	-4.03911	0.000691015	0.0269823	-3.59272	-0.00244364	2.2553	-4.03866	0.000691552	0.0269425	-3.59339	TRUE	FALSE
SA_absol_ch_rate_6-12	CPN	sc_22	day 14	GPRIN3	0.00302008	2.21805	4.04939	0.000697215	0.0270416	-3.59311	0.00302013	2.21805	4.049	0.000697386	0.0269879	-3.59334	TRUE	FALSE
SA_absol_ch_rate_6-12	CPN	sc_22	day 14	ENSG00000249883	-0.00217288	1.99032	-4.03748	0.000693618	0.027023	-3.59648	-0.00217277	1.99032	-4.03658	0.000694859	0.0269879	-3.59816	TRUE	FALSE
SA_absol_ch_rate_6-12	CPN	sc_22	day 14	TMEM222	0.00203522	2.60336	4.03609	0.000695831	0.0270416	-3.59967	0.00203525	2.60336	4.03535	0.000696817	0.0269879	-3.60098	TRUE	FALSE
SA_absol_ch_rate_6-12	CPN	sc_22	day 14	VARS2	0.00220043	1.96851	4.03255	0.000701486	0.0271466	-3.60777	0.00220031	1.96851	4.03164	0.00070276	0.0271353	-3.60948	TRUE	FALSE
SA_absol_ch_rate_6-12	CPN	sc_22	day 14	TMCO1	0.00199625	3.07828	4.03132	0.000703476	0.027163	-3.61061	0.00199623	3.07828	4.03043	0.000704715	0.0271503	-3.61226	TRUE	FALSE
SA_absol_ch_rate_6-12	CPN	sc_22	day 14	ELK3	-0.0025586	2.8963	-4.0286	0.000707871	0.0272719	-3.61684	-0.00255855	2.8963	-4.0278	0.000708974	0.0272538	-3.61829	TRUE	FALSE
SA_absol_ch_rate_6-12	CPN	sc_22	day 14	PDE1C	-0.00590992	3.50076	-4.39352	0.000934841	0.0291049	-3.61824	-0.00591004	3.50076	-4.40309	0.000907346	0.0289279	-3.59094	TRUE	FALSE
SA_absol_ch_rate_6-12	CPN	sc_22	day 14	MBNL3	-0.00336769	3.21492	-4.07597	0.000737306	0.0277723	-3.61846	-0.0033678	3.21492	-4.07618	0.000736037	0.0277065	-3.61688	TRUE	FALSE
SA_absol_ch_rate_6-12	CPN	sc_22	day 14	FAH	0.00245916	2.18519	4.02735	0.000709903	0.0272896	-3.61971	0.00245912	2.18519	4.02656	0.000710993	0.027271	-3.62114	TRUE	FALSE
SA_absol_ch_rate_6-12	CPN	sc_22	day 14	TUBGCP2	0.00219712	3.1131	4.02518	0.000713441	0.0273649	-3.62468	0.00219709	3.1131	4.02439	0.000714548	0.0273468	-3.62613	TRUE	FALSE
SA_absol_ch_rate_6-12	CPN	sc_22	day 14	NUP188	0.00239878	3.72241	4.02079	0.000720661	0.0275451	-3.63476	0.00239874	3.72241	4.02003	0.00072173	0.0275264	-3.63614	TRUE	FALSE
SA_absol_ch_rate_6-12	CPN	sc_22	day 14	WIZ	0.00243227	2.84126	4.0204	0.000721316	0.0275451	-3.63567	0.00243223	2.84126	4.01961	0.000722415	0.0275264	-3.63708	TRUE	FALSE
SA_absol_ch_rate_6-12	CPN	sc_22	day 14	MDK	0.00290371	2.71456	4.02166	0.00072558	0.027647	-3.63923	0.00290359	2.71456	4.02108	0.000726043	0.027604	-3.63988	TRUE	FALSE
SA_absol_ch_rate_6-12	CPN	sc_22	day 14	STAMBP	0.0021684	2.82914	4.01638	0.000727993	0.0276781	-3.64489	0.00216833	2.82914	4.01547	0.000729319	0.0276678	-3.6466	TRUE	FALSE
SA_absol_ch_rate_6-12	CPN	sc_22	day 14	TTYH1	0.00193892	3.3356	4.01292	0.000733792	0.0277723	-3.65283	0.00193886	3.3356	4.01196	0.000735207	0.0277065	-3.65465	TRUE	FALSE
SA_absol_ch_rate_6-12	CPN	sc_22	day 14	HLCS	-0.00222019	4.16044	-4.0118	0.00073568	0.0277723	-3.6554	-0.00222016	4.16044	-4.011	0.000736827	0.0277065	-3.65685	TRUE	FALSE
SA_absol_ch_rate_6-12	CPN	sc_22	day 14	ANKRD31	0.00230607	2.06959	4.01094	0.00073713	0.0277723	-3.65737	0.00230594	2.06959	4.01011	0.00073833	0.0277065	-3.65889	TRUE	FALSE
SA_absol_ch_rate_6-12	CPN	sc_22	day 14	OLFML3	0.00196322	1.70955	4.00893	0.000740533	0.0277723	-3.66197	0.00196326	1.70955	4.00819	0.000741585	0.0277432	-3.66329	TRUE	FALSE
SA_absol_ch_rate_6-12	CPN	sc_22	day 14	ACADVL	0.00293581	3.34996	4.01056	0.000744242	0.0277723	-3.66465	0.00293568	3.34996	4.01004	0.000744612	0.0277432	-3.66515	TRUE	FALSE
SA_absol_ch_rate_6-12	CPN	sc_22	day 14	ADAMTS7	0.00227503	3.53552	4.00602	0.000745482	0.0277723	-3.66864	0.00227504	3.53552	4.0053	0.00074652	0.0277432	-3.66992	TRUE	FALSE
SA_absol_ch_rate_6-12	CPN	sc_22	day 14	POLH	0.00294041	2.78264	4.00831	0.000748091	0.0277723	-3.66981	0.0029403	2.78264	4.00776	0.000748512	0.0277432	-3.67038	TRUE	FALSE
SA_absol_ch_rate_6-12	CPN	sc_22	day 14	IAH1	-0.00240443	2.37743	-4.00518	0.000746918	0.0277723	-3.67056	-0.00240442	2.37743	-4.0045	0.000747896	0.0277432	-3.67176	TRUE	FALSE
SA_absol_ch_rate_6-12	CPN	sc_22	day 14	SUGT1	0.00226052	3.54382	4.00482	0.000747536	0.0277723	-3.67139	0.00226037	3.54382	4.00391	0.000748908	0.0277432	-3.67312	TRUE	FALSE
SA_absol_ch_rate_6-12	CPN	sc_22	day 14	MEIOB	0.00206568	1.83476	4.00196	0.000752453	0.0278745	-3.67795	0.00206572	1.83476	4.00128	0.000753429	0.0278512	-3.67914	TRUE	FALSE
SA_absol_ch_rate_6-12	CPN	sc_22	day 14	ADGRL1	0.00239358	3.60205	4.00027	0.00075538	0.0279233	-3.68183	0.00239356	3.60205	3.99949	0.000756532	0.0279064	-3.68325	TRUE	FALSE
SA_absol_ch_rate_6-12	CPN	sc_22	day 14	TMEM132E	0.00210331	1.95086	3.99754	0.000760132	0.0280392	-3.6881	0.00210334	1.95086	3.99684	0.000761132	0.0280165	-3.68931	TRUE	FALSE
SA_absol_ch_rate_6-12	CPN	sc_22	day 14	GLUD1P3	-0.00204633	2.2607	-3.9966	0.000761771	0.02804	-3.69026	-0.00204627	2.2607	-3.99569	0.000763154	0.0280314	-3.69196	TRUE	FALSE
SA_absol_ch_rate_6-12	CPN	sc_22	day 14	NUDT13	-0.00282845	3.16547	-3.99455	0.000765359	0.0281048	-3.69496	-0.00282844	3.16547	-3.99386	0.000766362	0.0280856	-3.69616	TRUE	FALSE
SA_absol_ch_rate_6-12	CPN	sc_22	day 14	THOP1	0.00291926	3.0403	3.99572	0.000769939	0.0281048	-3.69861	0.00291909	3.0403	3.99508	0.000770545	0.0280856	-3.6994	TRUE	FALSE
SA_absol_ch_rate_6-12	CPN	sc_22	day 14	ENSG00000266918	-0.00217544	2.41255	-3.99267	0.000768651	0.0281048	-3.69925	-0.00217537	2.41255	-3.99181	0.000769976	0.0280856	-3.70086	TRUE	FALSE
SA_absol_ch_rate_6-12	CPN	sc_22	day 14	TYRO3	0.00237056	2.33689	3.99088	0.000771826	0.0281048	-3.70337	0.00237045	2.33689	3.99005	0.00077308	0.0280856	-3.70488	TRUE	FALSE
SA_absol_ch_rate_6-12	CPN	sc_22	day 14	H3C10	0.00202032	1.64662	3.98889	0.000775351	0.0281048	-3.70793	0.00202037	1.64662	3.98819	0.000776392	0.0280856	-3.70916	TRUE	FALSE
SA_absol_ch_rate_6-12	CPN	sc_22	day 14	ITGA7	0.00231079	2.91304	3.98873	0.000775629	0.0281048	-3.70828	0.00231066	2.91304	3.98794	0.000776836	0.0280856	-3.70973	TRUE	FALSE
SA_absol_ch_rate_6-12	CPN	sc_22	day 14	MMP25-AS1	0.00234475	1.9639	3.98668	0.000779298	0.0281048	-3.713	0.00234463	1.9639	3.98578	0.000780689	0.0280856	-3.71468	TRUE	FALSE
SA_absol_ch_rate_6-12	CPN	sc_22	day 14	KXD1	0.00217535	1.98714	3.98625	0.000780051	0.0281048	-3.71397	0.0021753	1.98714	3.9854	0.000781369	0.0280856	-3.71555	TRUE	FALSE
SA_absol_ch_rate_6-12	CPN	sc_22	day 14	PGRMC2	0.00200295	2.71176	3.98434	0.000783485	0.0281048	-3.71836	0.00200296	2.71176	3.98354	0.000784715	0.0280856	-3.71982	TRUE	FALSE
SA_absol_ch_rate_6-12	CPN	sc_22	day 14	RNF207	0.00226264	1.99348	3.98225	0.000787241	0.0281048	-3.72314	0.00226256	1.99348	3.98135	0.000788654	0.0280856	-3.72483	TRUE	FALSE
SA_absol_ch_rate_6-12	CPN	sc_22	day 14	ENSG00000249207	-0.00231847	3.54621	-3.98219	0.000787358	0.0281048	-3.72329	-0.00231844	3.54621	-3.98144	0.000788503	0.0280856	-3.72463	TRUE	FALSE
SA_absol_ch_rate_6-12	CPN	sc_22	day 14	TPD52L2	0.00272409	2.73762	3.98204	0.000787622	0.0281048	-3.72363	0.0027239	2.73762	3.9812	0.00078893	0.0280856	-3.72518	TRUE	FALSE
SA_absol_ch_rate_6-12	CPN	sc_22	day 14	PRR15-DT	-0.00224423	2.34288	-3.98001	0.000791295	0.0281048	-3.72828	-0.00224423	2.34288	-3.97928	0.000792418	0.0280856	-3.72959	TRUE	FALSE
SA_absol_ch_rate_6-12	CPN	sc_22	day 14	MLH1	0.00211447	3.38499	3.97838	0.000794255	0.0281048	-3.73201	0.00211437	3.38499	3.97744	0.00079576	0.0280856	-3.73379	TRUE	FALSE
SA_absol_ch_rate_6-12	CPN	sc_22	day 14	MRPL28	0.00203456	1.88873	3.97795	0.00079505	0.0281048	-3.73301	0.00203453	1.88873	3.97711	0.000796366	0.0280856	-3.73455	TRUE	FALSE
SA_absol_ch_rate_6-12	CPN	sc_22	day 14	MAPK8IP1	0.00242144	2.26264	3.97722	0.000796379	0.0281048	-3.73468	0.00242145	2.26264	3.97653	0.000797421	0.0280856	-3.73588	TRUE	FALSE
SA_absol_ch_rate_6-12	CPN	sc_22	day 14	PTK6	0.00213828	2.25035	3.97649	0.000797718	0.0281048	-3.73636	0.00213817	2.25035	3.97555	0.000799212	0.0280856	-3.73812	TRUE	FALSE
SA_absol_ch_rate_6-12	CPN	sc_22	day 14	TEKT2	0.00230463	2.22223	3.97644	0.000797793	0.0281048	-3.73645	0.00230462	2.22223	3.97569	0.000798955	0.0280856	-3.7378	TRUE	FALSE
SA_absol_ch_rate_6-12	CPN	sc_22	day 14	SORCS2	0.00429901	5.76396	4.16091	0.00092533	0.0291049	-3.73646	0.00429927	5.76396	4.16525	0.000911478	0.0289279	-3.72274	TRUE	FALSE
SA_absol_ch_rate_6-12	CPN	sc_22	day 14	SNAI3-AS1	0.00242107	2.17121	3.97625	0.000798142	0.0281048	-3.73689	0.00242099	2.17121	3.97543	0.000799446	0.0280856	-3.73841	TRUE	FALSE
SA_absol_ch_rate_6-12	CPN	sc_22	day 14	EHD1	-0.00207972	2.44549	-3.97534	0.000799809	0.0281048	-3.73897	-0.00207973	2.44549	-3.9746	0.000800962	0.0280856	-3.74031	TRUE	FALSE
SA_absol_ch_rate_6-12	CPN	sc_22	day 14	RIMKLA	0.00172516	2.27756	3.97469	0.000801017	0.0281048	-3.74048	0.00172512	2.27756	3.97369	0.000802627	0.0280856	-3.74238	TRUE	FALSE
SA_absol_ch_rate_6-12	CPN	sc_22	day 14	PI4K2A	-0.00220267	2.51297	-3.97462	0.000801143	0.0281048	-3.74064	-0.00220261	2.51297	-3.97375	0.000802526	0.0280856	-3.74226	TRUE	FALSE
SA_absol_ch_rate_6-12	CPN	sc_22	day 14	NFIB	-0.00236851	2.30539	-3.97209	0.0008058	0.0281048	-3.74643	-0.00236853	2.30539	-3.97142	0.00080683	0.0280856	-3.7476	TRUE	FALSE
SA_absol_ch_rate_6-12	CPN	sc_22	day 14	LINC01411	-0.00203186	1.84669	-3.9719	0.000806156	0.0281048	-3.74688	-0.00203175	1.84669	-3.97095	0.00080769	0.0280856	-3.74867	TRUE	FALSE
SA_absol_ch_rate_6-12	CPN	sc_22	day 14	RAD17	0.00189086	3.00947	3.97168	0.000806556	0.0281048	-3.74737	0.00189085	3.00947	3.97081	0.000807961	0.0280856	-3.749	TRUE	FALSE
SA_absol_ch_rate_6-12	CPN	sc_22	day 14	NAV1	0.00274787	5.1677	3.97028	0.000809142	0.0281048	-3.75057	0.00274783	5.1677	3.96961	0.000810187	0.0280856	-3.75175	TRUE	FALSE
SA_absol_ch_rate_6-12	CPN	sc_22	day 14	CLCC1	0.00175008	3.02202	3.96989	0.000809879	0.0281048	-3.75148	0.00175004	3.02202	3.96891	0.000811483	0.0280856	-3.75335	TRUE	FALSE
SA_absol_ch_rate_6-12	CPN	sc_22	day 14	ADAT3	0.00200005	1.62897	3.96953	0.000810545	0.0281048	-3.7523	0.00200009	1.62897	3.96884	0.00081161	0.0280856	-3.75351	TRUE	FALSE
SA_absol_ch_rate_6-12	CPN	sc_22	day 14	GATM	0.00188561	2.38175	3.96694	0.000815371	0.0281663	-3.75824	0.00188553	2.38175	3.96595	0.000817006	0.0281632	-3.76013	TRUE	FALSE
SA_absol_ch_rate_6-12	CPN	sc_22	day 14	NFATC4	0.00200654	2.66076	3.96683	0.000815566	0.0281663	-3.75847	0.00200644	2.66076	3.9659	0.000817102	0.0281632	-3.76025	TRUE	FALSE
SA_absol_ch_rate_6-12	CPN	sc_22	day 14	LRATD2	0.00306714	2.67654	3.98584	0.000832482	0.0284098	-3.76181	0.00306708	2.67654	3.98544	0.00083263	0.0283601	-3.76201	TRUE	FALSE
SA_absol_ch_rate_6-12	CPN	sc_22	day 14	SMAD9	-0.00323392	2.75685	-4.00418	0.000846404	0.0286045	-3.76279	-0.00323402	2.75685	-4.00404	0.000845954	0.0285919	-3.76231	TRUE	FALSE
SA_absol_ch_rate_6-12	CPN	sc_22	day 14	ZNF92	0.0019504	2.83037	3.96472	0.000819533	0.0282422	-3.76332	0.00195039	2.83037	3.96388	0.000820894	0.0282307	-3.76487	TRUE	FALSE
SA_absol_ch_rate_6-12	CPN	sc_22	day 14	ALCAM	-0.005576	4.00541	-4.29874	0.0010655	0.0304829	-3.76463	-0.00557593	4.00541	-4.30659	0.00103931	0.0302833	-3.74196	TRUE	FALSE
SA_absol_ch_rate_6-12	CPN	sc_22	day 14	MT-CYB	0.00246758	5.29402	3.96393	0.000821021	0.0282422	-3.76514	0.0024675	5.29402	3.96312	0.000822316	0.0282307	-3.7666	TRUE	FALSE
SA_absol_ch_rate_6-12	CPN	sc_22	day 14	LONP1	0.0022424	2.97603	3.96281	0.000823129	0.0282586	-3.7677	0.00224239	2.97603	3.96203	0.000824385	0.0282458	-3.76911	TRUE	FALSE
SA_absol_ch_rate_6-12	CPN	sc_22	day 14	CCDC81	-0.00236965	2.71849	-3.96058	0.000827353	0.0282978	-3.77281	-0.00236966	2.71849	-3.95987	0.00082848	0.0282884	-3.77406	TRUE	FALSE
SA_absol_ch_rate_6-12	CPN	sc_22	day 14	ENSG00000282542	0.00275928	2.2843	3.96048	0.000827535	0.0282978	-3.77303	0.00275907	2.2843	3.95965	0.000828893	0.0282884	-3.77456	TRUE	FALSE
SA_absol_ch_rate_6-12	CPN	sc_22	day 14	PLOD2	0.00192776	2.51993	3.95704	0.00083409	0.0284098	-3.78092	0.00192767	2.51993	3.95607	0.000835723	0.0284097	-3.78276	TRUE	FALSE
SA_absol_ch_rate_6-12	CPN	sc_22	day 14	ZNF766	0.00227063	2.71585	3.95339	0.000841098	0.0285924	-3.78928	0.00227063	2.71585	3.95264	0.000842326	0.0285781	-3.79062	TRUE	FALSE
SA_absol_ch_rate_6-12	CPN	sc_22	day 14	LFNG	0.00223038	2.96195	3.95101	0.000845704	0.0286045	-3.79473	0.00223029	2.96195	3.95018	0.000847095	0.0285919	-3.79626	TRUE	FALSE
SA_absol_ch_rate_6-12	CPN	sc_22	day 14	TSPOAP1-AS1	0.00191075	1.84103	3.95076	0.000846178	0.0286045	-3.79529	0.00191072	1.84103	3.94988	0.00084768	0.0285919	-3.79695	TRUE	FALSE
SA_absol_ch_rate_6-12	CPN	sc_22	day 14	SFXN5	-0.00286094	3.08526	-3.94782	0.000859099	0.0288811	-3.80816	-0.00286086	3.08526	-3.94725	0.000859639	0.0288807	-3.80879	TRUE	FALSE
SA_absol_ch_rate_6-12	CPN	sc_22	day 14	TEX15	0.0022504	2.11305	3.94429	0.000858822	0.0288811	-3.81011	0.00225036	2.11305	3.94353	0.000860111	0.0288807	-3.8115	TRUE	FALSE
SA_absol_ch_rate_6-12	CPN	sc_22	day 14	ENSG00000266908	0.00288468	2.04217	3.94453	0.000865589	0.0288811	-3.81568	0.00288475	2.04217	3.94422	0.000865619	0.0288807	-3.81571	TRUE	FALSE
SA_absol_ch_rate_6-12	CPN	sc_22	day 14	SLC35E2A	0.00217872	2.03676	3.94069	0.000865949	0.0288811	-3.81836	0.00217857	2.03676	3.93979	0.000867507	0.0288807	-3.82005	TRUE	FALSE
SA_absol_ch_rate_6-12	CPN	sc_22	day 14	NPTXR	0.0018616	2.08169	3.9401	0.000867111	0.0288811	-3.8197	0.0018616	2.08169	3.93924	0.000868616	0.0288807	-3.82132	TRUE	FALSE
SA_absol_ch_rate_6-12	CPN	sc_22	day 14	JAM3	-0.00193598	4.54421	-3.93967	0.000867981	0.0288811	-3.8207	-0.00193597	4.54421	-3.93885	0.000869378	0.0288807	-3.8222	TRUE	FALSE
SA_absol_ch_rate_6-12	CPN	sc_22	day 14	USP2-AS1	-0.00194903	2.16661	-3.93854	0.000870222	0.0288811	-3.82328	-0.00194895	2.16661	-3.9376	0.000871885	0.0288807	-3.82508	TRUE	FALSE
SA_absol_ch_rate_6-12	CPN	sc_22	day 14	KCNH1	-0.00258092	2.73523	-3.93834	0.000870617	0.0288811	-3.82373	-0.00258088	2.73523	-3.93763	0.000871822	0.0288807	-3.825	TRUE	FALSE
SA_absol_ch_rate_6-12	CPN	sc_22	day 14	DMRT3	0.00236355	2.31958	3.93823	0.000870843	0.0288811	-3.82399	0.00236355	2.31958	3.93751	0.000872068	0.0288807	-3.82528	TRUE	FALSE
SA_absol_ch_rate_6-12	CPN	sc_22	day 14	CIRBP	0.0018769	3.1085	3.93803	0.000871247	0.0288811	-3.82445	0.00187683	3.1085	3.93709	0.000872901	0.0288807	-3.82624	TRUE	FALSE
SA_absol_ch_rate_6-12	CPN	sc_22	day 14	HSD17B12	0.00198204	2.86608	3.93702	0.000873275	0.0288931	-3.82677	0.00198199	2.86608	3.93615	0.000874788	0.028888	-3.82839	TRUE	FALSE
SA_absol_ch_rate_6-12	CPN	sc_22	day 14	PARM1	-0.0031062	3.01161	-3.96158	0.000893595	0.0290117	-3.82835	-0.00310624	3.01161	-3.96145	0.00089305	0.0289279	-3.8278	TRUE	FALSE
SA_absol_ch_rate_6-12	CPN	sc_22	day 14	BRD4	0.00237446	5.14388	3.93491	0.000877504	0.0289777	-3.8316	0.00237435	5.14388	3.93405	0.000879004	0.0289279	-3.8332	TRUE	FALSE
SA_absol_ch_rate_6-12	CPN	sc_22	day 14	MCAM	0.0023246	2.40971	3.93367	0.000879998	0.0289912	-3.83443	0.00232464	2.40971	3.933	0.000881113	0.0289279	-3.83559	TRUE	FALSE
SA_absol_ch_rate_6-12	CPN	sc_22	day 14	ARMC3	-0.0020283	2.13735	-3.93305	0.000881258	0.0289912	-3.83586	-0.00202832	2.13735	-3.93226	0.00088261	0.0289279	-3.83728	TRUE	FALSE
SA_absol_ch_rate_6-12	CPN	sc_22	day 14	UNC5B	-0.00307849	2.96092	-3.95648	0.000901341	0.0290402	-3.83776	-0.00307842	2.96092	-3.95613	0.000901307	0.0289279	-3.83777	TRUE	FALSE
SA_absol_ch_rate_6-12	CPN	sc_22	day 14	EMBP1	-0.00182673	2.09918	-3.93018	0.000887067	0.0290117	-3.84242	-0.00182672	2.09918	-3.92929	0.000888655	0.0289279	-3.8441	TRUE	FALSE
SA_absol_ch_rate_6-12	CPN	sc_22	day 14	HEY2	0.00204	1.67991	3.9284	0.0008907	0.0290117	-3.8465	0.00203997	1.67991	3.92759	0.000892115	0.0289279	-3.84798	TRUE	FALSE
SA_absol_ch_rate_6-12	CPN	sc_22	day 14	NT5C2	-0.00216334	4.04498	-3.92766	0.000892197	0.0290117	-3.84818	-0.00216337	4.04498	-3.92695	0.00089343	0.0289279	-3.84945	TRUE	FALSE
SA_absol_ch_rate_6-12	CPN	sc_22	day 14	OGFRP1	0.00190352	1.8818	3.92737	0.000892799	0.0290117	-3.84886	0.00190344	1.8818	3.92641	0.000894534	0.0289279	-3.85068	TRUE	FALSE
SA_absol_ch_rate_6-12	CPN	sc_22	day 14	METTL4	0.00226857	2.81291	3.9272	0.000893143	0.0290117	-3.84924	0.00226855	2.81291	3.92642	0.000894509	0.0289279	-3.85066	TRUE	FALSE
SA_absol_ch_rate_6-12	CPN	sc_22	day 14	ARMT1	0.00218788	2.14446	3.92699	0.000893577	0.0290117	-3.84972	0.00218788	2.14446	3.92629	0.000894786	0.0289279	-3.85096	TRUE	FALSE
SA_absol_ch_rate_6-12	CPN	sc_22	day 14	RUSC1	0.00202803	2.31189	3.92468	0.000898317	0.0290402	-3.85501	0.00202796	2.31189	3.92379	0.000899923	0.0289279	-3.85668	TRUE	FALSE
SA_absol_ch_rate_6-12	CPN	sc_22	day 14	INPP5F	0.00227402	3.45174	3.92409	0.000899541	0.0290402	-3.85637	0.00227393	3.45174	3.92324	0.000901053	0.0289279	-3.85793	TRUE	FALSE
SA_absol_ch_rate_6-12	CPN	sc_22	day 14	TMEM50B	-0.00207968	2.29313	-3.92202	0.000903817	0.0290402	-3.8611	-0.0020796	2.29313	-3.92115	0.000905389	0.0289279	-3.86273	TRUE	FALSE
SA_absol_ch_rate_6-12	CPN	sc_22	day 14	MED28	0.00229984	3.02893	3.92155	0.000904791	0.0290402	-3.86218	0.00229974	3.02893	3.92068	0.000906369	0.0289279	-3.86381	TRUE	FALSE
SA_absol_ch_rate_6-12	CPN	sc_22	day 14	AAMDC	-0.00207978	2.34761	-3.92108	0.00090576	0.0290402	-3.86324	-0.00207974	2.34761	-3.92025	0.000907269	0.0289279	-3.8648	TRUE	FALSE
SA_absol_ch_rate_6-12	CPN	sc_22	day 14	HERC6	-0.00193532	1.84497	-3.92087	0.000906198	0.0290402	-3.86373	-0.00193524	1.84497	-3.91995	0.000907891	0.0289279	-3.86548	TRUE	FALSE
SA_absol_ch_rate_6-12	CPN	sc_22	day 14	PPP1R37	0.00221744	2.29428	3.91909	0.000909911	0.0291049	-3.86781	0.00221736	2.29428	3.91822	0.000911485	0.0289279	-3.86942	TRUE	FALSE
SA_absol_ch_rate_6-12	CPN	sc_22	day 14	TLE4	-0.00230922	6.56633	-3.91824	0.000911677	0.0291049	-3.86974	-0.00230926	6.56633	-3.91764	0.000912704	0.0289279	-3.87076	TRUE	FALSE
SA_absol_ch_rate_6-12	CPN	sc_22	day 14	RACGAP1	0.00206652	2.98822	3.91721	0.000913846	0.0291049	-3.87212	0.00206654	2.98822	3.91649	0.000915122	0.0289516	-3.8734	TRUE	FALSE
SA_absol_ch_rate_6-12	CPN	sc_22	day 14	BMPR1B	0.00329774	4.69946	3.96266	0.000951628	0.0293044	-3.87345	0.0032979	4.69946	3.96294	0.000949798	0.0291962	-3.8717	TRUE	FALSE
SA_absol_ch_rate_6-12	CPN	sc_22	day 14	PDCL3P4	-0.00229114	2.57499	-3.91557	0.000917277	0.0291049	-3.87586	-0.00229121	2.57499	-3.91495	0.000918356	0.029001	-3.87692	TRUE	FALSE
SA_absol_ch_rate_6-12	CPN	sc_22	day 14	NQO2	-0.00259313	2.53283	-3.9146	0.000919319	0.0291049	-3.87808	-0.00259314	2.53283	-3.91391	0.000920542	0.0290075	-3.87929	TRUE	FALSE
SA_absol_ch_rate_6-12	CPN	sc_22	day 14	NT5M	0.00223435	2.0408	3.91411	0.000920354	0.0291049	-3.8792	0.00223429	2.0408	3.91326	0.000921909	0.0290075	-3.88077	TRUE	FALSE
SA_absol_ch_rate_6-12	CPN	sc_22	day 14	MAP2K6	0.00207838	4.08639	3.91218	0.000924448	0.0291049	-3.88363	0.0020783	4.08639	3.91131	0.00092604	0.0290372	-3.88524	TRUE	FALSE
SA_absol_ch_rate_6-12	CPN	sc_22	day 14	FHIP1B	0.00205121	2.87215	3.91194	0.000924939	0.0291049	-3.88416	0.00205113	2.87215	3.91104	0.00092661	0.0290372	-3.88585	TRUE	FALSE
SA_absol_ch_rate_6-12	CPN	sc_22	day 14	SPINK8	0.00212218	2.60542	3.91066	0.000927663	0.0291049	-3.88709	0.00212224	2.60542	3.91003	0.000928761	0.0290372	-3.88816	TRUE	FALSE
SA_absol_ch_rate_6-12	CPN	sc_22	day 14	MEGF6	0.00200867	3.53496	3.9104	0.000928217	0.0291049	-3.88769	0.0020087	3.53496	3.90966	0.000929551	0.0290372	-3.88901	TRUE	FALSE
SA_absol_ch_rate_6-12	CPN	sc_22	day 14	RAP1GAP2	0.00255945	2.67496	3.90884	0.000931553	0.0291049	-3.89127	0.00255939	2.67496	3.9081	0.000932894	0.0290416	-3.8926	TRUE	FALSE
SA_absol_ch_rate_6-12	CPN	sc_22	day 14	CNPY2-AS1	0.00196617	1.65356	3.90875	0.000931726	0.0291049	-3.89146	0.0019662	1.65356	3.90803	0.000933044	0.0290416	-3.89276	TRUE	FALSE
SA_absol_ch_rate_6-12	CPN	sc_22	day 14	ENSG00000278962	0.0017985	2.02949	3.90762	0.000934155	0.0291049	-3.89405	0.00179853	2.02949	3.90682	0.000935622	0.0290525	-3.89551	TRUE	FALSE
SA_absol_ch_rate_6-12	CPN	sc_22	day 14	SCARNA9	0.0020983	2.44755	3.90719	0.000935077	0.0291049	-3.89504	0.00209824	2.44755	3.9063	0.000936745	0.0290525	-3.89671	TRUE	FALSE
SA_absol_ch_rate_6-12	CPN	sc_22	day 14	PALM2AKAP2	-0.0027515	4.52958	-3.90577	0.000938129	0.0291476	-3.89829	-0.00275156	4.52958	-3.90529	0.000938918	0.0290679	-3.89902	TRUE	FALSE
SA_absol_ch_rate_6-12	CPN	sc_22	day 14	ST3GAL1	-0.00192136	3.53817	-3.90353	0.000942948	0.0292449	-3.9034	-0.00192138	3.53817	-3.9028	0.000944286	0.029182	-3.90471	TRUE	FALSE
SA_absol_ch_rate_6-12	CPN	sc_22	day 14	GAPDH	0.00241943	3.05893	3.90128	0.000947821	0.0293044	-3.90855	0.00241927	3.05893	3.90048	0.00094933	0.0291962	-3.91002	TRUE	FALSE
SA_absol_ch_rate_6-12	CPN	sc_22	day 14	TMEM135	0.00253616	4.42532	3.90106	0.000948299	0.0293044	-3.90905	0.00253629	4.42532	3.90063	0.000949008	0.0291962	-3.90968	TRUE	FALSE
SA_absol_ch_rate_6-12	CPN	sc_22	day 14	ENSG00000258520	-0.00246646	2.78907	-3.90009	0.000950406	0.0293044	-3.91126	-0.00246648	2.78907	-3.89946	0.000951539	0.0291979	-3.91234	TRUE	FALSE
SA_absol_ch_rate_6-12	CPN	sc_22	day 14	B3GALT1	-0.00229244	4.28757	-3.89756	0.000955947	0.0293852	-3.91706	-0.00229245	4.28757	-3.89687	0.000957206	0.0293199	-3.91827	TRUE	FALSE
SA_absol_ch_rate_6-12	CPN	sc_22	day 14	CIBAR1-DT	-0.00227953	2.81168	-3.89554	0.000960374	0.029469	-3.92167	-0.00227955	2.81168	-3.89484	0.000961681	0.029405	-3.92292	TRUE	FALSE
SA_absol_ch_rate_6-12	CPN	sc_22	day 14	KCND3	0.00350504	2.58971	3.97046	0.00102444	0.0302117	-3.92221	0.00350513	2.58971	3.97191	0.00101831	0.030127	-3.9168	TRUE	FALSE
SA_absol_ch_rate_6-12	CPN	sc_22	day 14	WDR3	-0.00256495	2.65856	-3.89163	0.000969027	0.029682	-3.93062	-0.00256498	2.65856	-3.89098	0.000970235	0.0296144	-3.93175	TRUE	FALSE
SA_absol_ch_rate_6-12	CPN	sc_22	day 14	ESPL1	0.00303647	2.43941	3.91219	0.000993757	0.0299429	-3.93599	0.00303642	2.43941	3.91184	0.000993674	0.0299402	-3.93596	TRUE	FALSE
SA_absol_ch_rate_6-12	CPN	sc_22	day 14	TNFRSF14-AS1	0.00188707	1.79133	3.88846	0.000976085	0.0298086	-3.93786	0.00188702	1.79133	3.88756	0.000977858	0.0297423	-3.93956	TRUE	FALSE
SA_absol_ch_rate_6-12	CPN	sc_22	day 14	LINGO1	0.00252927	2.16915	3.88823	0.0009766	0.0298086	-3.93839	0.00252927	2.16915	3.8876	0.000977782	0.0297423	-3.93948	TRUE	FALSE
SA_absol_ch_rate_6-12	CPN	sc_22	day 14	CACNB1	0.0026735	2.53828	3.88581	0.000982031	0.0299217	-3.94392	0.00267344	2.53828	3.88509	0.000983406	0.0298587	-3.9452	TRUE	FALSE
SA_absol_ch_rate_6-12	CPN	sc_22	day 14	RANBP3	0.00258652	3.95302	3.88453	0.000984919	0.0299429	-3.94685	0.0025865	3.95302	3.88386	0.000986202	0.0298912	-3.94804	TRUE	FALSE
SA_absol_ch_rate_6-12	CPN	sc_22	day 14	ENSG00000230922	0.00220028	1.91443	3.88355	0.000987146	0.0299429	-3.9491	0.00220021	1.91443	3.88269	0.000988847	0.0299191	-3.95071	TRUE	FALSE
SA_absol_ch_rate_6-12	CPN	sc_22	day 14	ZNF555	0.00225654	2.12466	3.87987	0.000995512	0.0299429	-3.95752	0.00225651	2.12466	3.87908	0.000997064	0.0299402	-3.95896	TRUE	FALSE
SA_absol_ch_rate_6-12	CPN	sc_22	day 14	TMEM198B	0.00238036	2.2285	3.87985	0.000995546	0.0299429	-3.95755	0.00238024	2.2285	3.87898	0.000997275	0.0299402	-3.95917	TRUE	FALSE
SA_absol_ch_rate_6-12	CPN	sc_22	day 14	NLE1	0.00251266	2.15628	3.87966	0.000995991	0.0299429	-3.958	0.00251264	2.15628	3.87891	0.000997452	0.0299402	-3.95935	TRUE	FALSE
SA_absol_ch_rate_6-12	CPN	sc_22	day 14	IDH1	0.00222965	3.40645	3.87908	0.000997302	0.0299429	-3.95931	0.00222958	3.40645	3.87826	0.00099894	0.0299402	-3.96083	TRUE	FALSE
SA_absol_ch_rate_6-12	CPN	sc_22	day 14	UBAC2-AS1	0.00210287	1.77201	3.87866	0.000998268	0.0299429	-3.96028	0.00210281	1.77201	3.87783	0.000999907	0.0299402	-3.9618	TRUE	FALSE
SA_absol_ch_rate_6-12	CPN	sc_22	day 14	KCTD17	0.00228067	2.13772	3.87586	0.00100469	0.0300189	-3.96667	0.00228062	2.13772	3.87507	0.00100625	0.0300205	-3.96811	TRUE	FALSE
SA_absol_ch_rate_6-12	CPN	sc_22	day 14	SHC2	0.00217671	3.44575	3.87543	0.00100568	0.0300189	-3.96765	0.00217673	3.44575	3.87477	0.00100695	0.0300205	-3.9688	TRUE	FALSE
SA_absol_ch_rate_6-12	CPN	sc_22	day 14	REC8	0.00223923	3.09315	3.87479	0.00100716	0.0300189	-3.96912	0.00223928	3.09315	3.87416	0.00100836	0.0300205	-3.97019	TRUE	FALSE
SA_absol_ch_rate_6-12	CPN	sc_22	day 14	ENSG00000239482	-0.00274294	2.5037	-3.87393	0.00100916	0.0300189	-3.97109	-0.00274291	2.5037	-3.87321	0.00101055	0.0300205	-3.97236	TRUE	FALSE
SA_absol_ch_rate_6-12	CPN	sc_22	day 14	ABHD16A	0.00192174	1.9489	3.87379	0.00100946	0.0300189	-3.97139	0.00192169	1.9489	3.87291	0.00101125	0.0300205	-3.97305	TRUE	FALSE
SA_absol_ch_rate_6-12	CPN	sc_22	day 14	FUCA1	0.00196036	1.738	3.87162	0.0010145	0.0301171	-3.97636	0.00196038	1.738	3.87086	0.00101602	0.0301106	-3.97774	TRUE	FALSE
SA_absol_ch_rate_6-12	CPN	sc_22	day 14	SENP1	0.0018159	3.20744	3.86826	0.00102235	0.0302117	-3.98404	0.00181588	3.20744	3.8674	0.00102411	0.030205	-3.98565	TRUE	FALSE
SA_absol_ch_rate_6-12	CPN	sc_22	day 14	TSTD2	0.00188398	3.50085	3.86813	0.00102265	0.0302117	-3.98433	0.00188395	3.50085	3.86726	0.00102443	0.030205	-3.98596	TRUE	FALSE
SA_absol_ch_rate_6-12	CPN	sc_22	day 14	ENSG00000249787	-0.00205076	2.35666	-3.86656	0.00102634	0.0302117	-3.98792	-0.00205072	2.35666	-3.86572	0.00102807	0.0302097	-3.9895	TRUE	FALSE
SA_absol_ch_rate_6-12	CPN	sc_22	day 14	LRRC66	-0.00232531	2.41175	-3.86653	0.0010264	0.0302117	-3.98799	-0.00232527	2.41175	-3.8658	0.00102787	0.0302097	-3.9893	TRUE	FALSE
SA_absol_ch_rate_6-12	CPN	sc_22	day 14	PTCH1	0.00302823	4.71909	3.88913	0.00104843	0.0303485	-3.98906	0.0030282	4.71909	3.8889	0.00104814	0.030295	-3.98883	TRUE	FALSE
SA_absol_ch_rate_6-12	CPN	sc_22	day 14	PEX7	0.00191835	2.87373	3.86474	0.00103062	0.0302824	-3.99207	0.00191828	2.87373	3.86386	0.00103246	0.0302771	-3.99375	TRUE	FALSE
SA_absol_ch_rate_6-12	CPN	sc_22	day 14	GPR18	0.00256128	2.04737	3.86404	0.00103229	0.0302824	-3.99369	0.0025612	2.04737	3.86327	0.00103386	0.0302771	-3.9951	TRUE	FALSE
SA_absol_ch_rate_6-12	CPN	sc_22	day 14	CALM3	0.00296916	2.74638	3.87992	0.00104855	0.0303485	-3.99493	0.00296911	2.74638	3.87971	0.00104815	0.030295	-3.99461	TRUE	FALSE
SA_absol_ch_rate_6-12	CPN	sc_22	day 14	ABCA5	-0.00283677	3.0549	-3.86601	0.00103586	0.0303219	-3.99493	-0.00283667	3.0549	-3.86544	0.00103654	0.0302833	-3.99558	TRUE	FALSE
SA_absol_ch_rate_6-12	CPN	sc_22	day 14	SERPING1	0.00231325	2.28432	3.86199	0.00103714	0.0303219	-3.99836	0.00231327	2.28432	3.86128	0.00103857	0.0302833	-3.99963	TRUE	FALSE
SA_absol_ch_rate_6-12	CPN	sc_22	day 14	MEG3	0.0075931	3.02244	4.30534	0.00147407	0.0342721	-3.99864	0.00759315	3.02244	4.32492	0.00139499	0.0331035	-3.94814	TRUE	FALSE
SA_absol_ch_rate_6-12	CPN	sc_22	day 14	KLHL2	-0.00279898	3.12784	-3.86335	0.00104217	0.0303485	-4.00099	-0.00279902	3.12784	-3.86298	0.00104239	0.030295	-4.00119	TRUE	FALSE
SA_absol_ch_rate_6-12	CPN	sc_22	day 14	PPFIA1	0.00185863	3.80304	3.85916	0.00104389	0.0303485	-4.00483	0.00185855	3.80304	3.85821	0.0010459	0.030295	-4.00664	TRUE	FALSE
SA_absol_ch_rate_6-12	CPN	sc_22	day 14	ZBTB49	0.00215308	2.4451	3.85785	0.00104703	0.0303485	-4.00782	0.00215304	2.4451	3.85705	0.00104869	0.030295	-4.00929	TRUE	FALSE
SA_absol_ch_rate_6-12	CPN	sc_22	day 14	CHAF1B	0.00218307	2.40131	3.85723	0.00104851	0.0303485	-4.00923	0.002183	2.40131	3.85642	0.0010502	0.030295	-4.01072	TRUE	FALSE
SA_absol_ch_rate_6-12	CPN	sc_22	day 14	ENSG00000289293	0.0019382	1.91	3.85529	0.00105318	0.0304245	-4.01366	0.00193824	1.91	3.8546	0.00105461	0.0303648	-4.0149	TRUE	FALSE
SA_absol_ch_rate_6-12	CPN	sc_22	day 14	PCSK7	-0.00231764	2.795	-3.85467	0.00105469	0.0304245	-4.01509	-0.00231765	2.795	-3.85397	0.00105612	0.0303648	-4.01633	TRUE	FALSE
SA_absol_ch_rate_6-12	CPN	sc_22	day 14	SMC4	0.00318309	4.01903	3.8932	0.00109544	0.0308523	-4.01813	0.00318306	4.01903	3.89309	0.00109465	0.0308085	-4.01749	TRUE	FALSE
SA_absol_ch_rate_6-12	CPN	sc_22	day 14	APOB	-0.00226048	1.80051	-3.85292	0.00105893	0.0304547	-4.01909	-0.00226046	1.80051	-3.85215	0.00106053	0.0304009	-4.02048	TRUE	FALSE
SA_absol_ch_rate_6-12	CPN	sc_22	day 14	PRKCG	-0.00261714	2.62592	-3.85215	0.0010608	0.0304547	-4.02085	-0.00261712	2.62592	-3.85147	0.0010622	0.0304009	-4.02205	TRUE	FALSE
SA_absol_ch_rate_6-12	CPN	sc_22	day 14	RASA3	0.00209028	3.77435	3.85144	0.00106252	0.0304547	-4.02246	0.00209015	3.77435	3.85058	0.00106436	0.0304009	-4.02407	TRUE	FALSE
SA_absol_ch_rate_6-12	CPN	sc_22	day 14	ACAD9	0.00236201	3.21876	3.85134	0.00106276	0.0304547	-4.02269	0.00236197	3.21876	3.85057	0.00106439	0.0304009	-4.0241	TRUE	FALSE
SA_absol_ch_rate_6-12	CPN	sc_22	day 14	ENSG00000288698	0.00194715	1.76048	3.84662	0.00107434	0.0306547	-4.03348	0.00194714	1.76048	3.84583	0.001076	0.030656	-4.03491	TRUE	FALSE
SA_absol_ch_rate_6-12	CPN	sc_22	day 14	CRTC1	0.00205114	4.04579	3.84633	0.00107505	0.0306547	-4.03414	0.00205106	4.04579	3.84543	0.001077	0.030656	-4.03583	TRUE	FALSE
SA_absol_ch_rate_6-12	CPN	sc_22	day 14	POU5F1P4	0.00197654	1.70368	3.84511	0.00107806	0.0306663	-4.03693	0.00197652	1.70368	3.84432	0.00107974	0.030656	-4.03837	TRUE	FALSE
SA_absol_ch_rate_6-12	CPN	sc_22	day 14	CDC42EP3	-0.00206844	2.50334	-3.84473	0.00107899	0.0306663	-4.03779	-0.00206847	2.50334	-3.84406	0.00108039	0.030656	-4.03897	TRUE	FALSE
SA_absol_ch_rate_6-12	CPN	sc_22	day 14	NAE1	0.00182075	3.25195	3.84389	0.00108106	0.0306748	-4.0397	0.00182078	3.25195	3.84314	0.00108267	0.0306703	-4.04107	TRUE	FALSE
SA_absol_ch_rate_6-12	CPN	sc_22	day 14	SPATA33	0.00215398	2.79415	3.84244	0.00108467	0.030727	-4.04302	0.00215395	2.79415	3.84167	0.00108632	0.0307192	-4.04442	TRUE	FALSE
SA_absol_ch_rate_6-12	CPN	sc_22	day 14	BACH2	-0.00269292	5.94443	-3.84168	0.00108656	0.0307304	-4.04476	-0.00269287	5.94443	-3.84102	0.00108794	0.0307192	-4.04591	TRUE	FALSE
SA_absol_ch_rate_6-12	CPN	sc_22	day 14	NKAP	0.00215175	2.35549	3.8399	0.00109101	0.0308058	-4.04882	0.00215167	2.35549	3.83905	0.00109287	0.0308082	-4.05041	TRUE	FALSE
SA_absol_ch_rate_6-12	CPN	sc_22	day 14	CCDC136	0.00213767	3.77844	3.83782	0.00109621	0.0308523	-4.05356	0.00213764	3.77844	3.83707	0.00109782	0.0308475	-4.05491	TRUE	FALSE
SA_absol_ch_rate_6-12	CPN	sc_22	day 14	PHACTR4	0.00184069	4.55304	3.83667	0.0010991	0.0308835	-4.05619	0.00184068	4.55304	3.83584	0.00110093	0.0308817	-4.05773	TRUE	FALSE
SA_absol_ch_rate_6-12	CPN	sc_22	day 14	PHC2	-0.00260868	2.94323	-3.83573	0.00110148	0.0309003	-4.05834	-0.00260872	2.94323	-3.83518	0.0011026	0.0308817	-4.05924	TRUE	FALSE
SA_absol_ch_rate_6-12	CPN	sc_22	day 14	PNPLA1	-0.00159808	2.00458	-3.8349	0.00110357	0.0309088	-4.06023	-0.0015981	2.00458	-3.83402	0.00110553	0.0309138	-4.06188	TRUE	FALSE
SA_absol_ch_rate_6-12	CPN	sc_22	day 14	ENSG00000286480	-0.00212657	2.37111	-3.83138	0.00111251	0.0310714	-4.06826	-0.00212649	2.37111	-3.83053	0.00111441	0.0310618	-4.06985	TRUE	FALSE
SA_absol_ch_rate_6-12	CPN	sc_22	day 14	GLCE	0.00191772	3.39156	3.8312	0.00111296	0.0310714	-4.06867	0.00191779	3.39156	3.8306	0.00111421	0.0310618	-4.06968	TRUE	FALSE
SA_absol_ch_rate_6-12	CPN	sc_22	day 14	ASAP3	0.0022649	3.02804	3.83002	0.00111597	0.0311054	-4.07136	0.00226483	3.02804	3.82918	0.00111785	0.0311078	-4.07292	TRUE	FALSE
SA_absol_ch_rate_6-12	CPN	sc_22	day 14	PEA15	0.00204089	2.6063	3.82856	0.00111973	0.0311144	-4.07471	0.00204079	2.6063	3.82765	0.00112177	0.0311185	-4.07641	TRUE	FALSE
SA_absol_ch_rate_6-12	CPN	sc_22	day 14	LRP11	-0.00221586	2.37078	-3.82849	0.00111988	0.0311144	-4.07484	-0.00221574	2.37078	-3.82763	0.00112182	0.0311185	-4.07646	TRUE	FALSE
SA_absol_ch_rate_6-12	CPN	sc_22	day 14	MAD1L1	0.00208836	3.06471	3.82423	0.00113087	0.0313366	-4.08457	0.00208834	3.06471	3.82345	0.00113262	0.031338	-4.08599	TRUE	FALSE
SA_absol_ch_rate_6-12	CPN	sc_22	day 14	UBAP1L	0.00242905	2.77514	3.82399	0.00113149	0.0313366	-4.08512	0.00242893	2.77514	3.82317	0.00113335	0.031338	-4.08664	TRUE	FALSE
SA_absol_ch_rate_6-12	CPN	sc_22	day 14	ATP13A1	0.00257176	2.83862	3.8227	0.00113484	0.0313791	-4.08806	0.0025716	2.83862	3.82187	0.00113675	0.0313819	-4.08962	TRUE	FALSE
SA_absol_ch_rate_6-12	CPN	sc_22	day 14	E2F6	0.00196515	2.95814	3.82161	0.00113769	0.031408	-4.09056	0.00196505	2.95814	3.82069	0.00113982	0.0314165	-4.0923	TRUE	FALSE
SA_absol_ch_rate_6-12	CPN	sc_22	day 14	ZFAT	-0.002768	3.21397	-3.82276	0.0011435	0.0314472	-4.09346	-0.00276805	3.21397	-3.82239	0.00114379	0.0314339	-4.09371	TRUE	FALSE
SA_absol_ch_rate_6-12	CPN	sc_22	day 14	ZNF229	0.00196323	1.99876	3.82002	0.00114184	0.0314472	-4.09418	0.00196311	1.99876	3.81906	0.00114407	0.0314339	-4.09602	TRUE	FALSE
SA_absol_ch_rate_6-12	CPN	sc_22	day 14	ENSG00000251031	-0.00257216	2.41311	-3.81898	0.00114456	0.0314472	-4.09655	-0.00257204	2.41311	-3.81821	0.0011463	0.0314452	-4.09795	TRUE	FALSE
SA_absol_ch_rate_6-12	CPN	sc_22	day 14	AK7	0.00233475	2.08103	3.81815	0.00114674	0.0314572	-4.09844	0.00233474	2.08103	3.8175	0.00114818	0.031447	-4.09958	TRUE	FALSE
SA_absol_ch_rate_6-12	CPN	sc_22	day 14	TUBB	0.002894	3.52081	3.83025	0.00115987	0.0315367	-4.09886	0.00289393	3.52081	3.82988	0.00116017	0.0315295	-4.09909	TRUE	FALSE
SA_absol_ch_rate_6-12	CPN	sc_22	day 14	CHRNA4	0.00177764	2.00885	3.81637	0.00115142	0.0314934	-4.1025	0.00177767	2.00885	3.81561	0.00115314	0.0314916	-4.10388	TRUE	FALSE
SA_absol_ch_rate_6-12	CPN	sc_22	day 14	SPRY3	-0.00215337	2.49986	-3.81564	0.00115334	0.0314934	-4.10416	-0.00215339	2.49986	-3.81496	0.00115487	0.0314916	-4.10537	TRUE	FALSE
SA_absol_ch_rate_6-12	CPN	sc_22	day 14	PLCG1	0.00251005	4.34553	3.81558	0.0011535	0.0314934	-4.1043	0.00250991	4.34553	3.81482	0.00115526	0.0314916	-4.1057	TRUE	FALSE
SA_absol_ch_rate_6-12	CPN	sc_22	day 14	RBM26-AS1	0.00225733	2.08205	3.81339	0.0011593	0.0315367	-4.1093	0.0022573	2.08205	3.81269	0.0011609	0.0315295	-4.11055	TRUE	FALSE
SA_absol_ch_rate_6-12	CPN	sc_22	day 14	ENSG00000261094	0.00202471	1.8098	3.81234	0.00116211	0.0315367	-4.1117	0.00202465	1.8098	3.81151	0.00116404	0.0315295	-4.11324	TRUE	FALSE
SA_absol_ch_rate_6-12	CPN	sc_22	day 14	FZR1	0.00241069	2.88297	3.81224	0.00116237	0.0315367	-4.11192	0.00241063	2.88297	3.81149	0.00116408	0.0315295	-4.11328	TRUE	FALSE
SA_absol_ch_rate_6-12	CPN	sc_22	day 14	ACR	0.00199849	1.71296	3.81115	0.00116529	0.0315424	-4.11442	0.0019985	1.71296	3.81042	0.00116695	0.0315295	-4.11572	TRUE	FALSE
SA_absol_ch_rate_6-12	CPN	sc_22	day 14	ATP1B2	0.0023339	2.53375	3.8108	0.00116622	0.0315424	-4.11521	0.00233395	2.53375	3.81019	0.00116756	0.0315295	-4.11624	TRUE	FALSE
SA_absol_ch_rate_6-12	CPN	sc_22	day 14	XYLT1	0.00302501	4.83226	3.83323	0.00119168	0.0319631	-4.11631	0.00302515	4.83226	3.83319	0.00119081	0.0319584	-4.11564	TRUE	FALSE
SA_absol_ch_rate_6-12	CPN	sc_22	day 14	DPY19L2P2	-0.00245425	2.65776	-3.8058	0.00117964	0.0318558	-4.12661	-0.00245421	2.65776	-3.80508	0.00118132	0.0318517	-4.12791	TRUE	FALSE
SA_absol_ch_rate_6-12	CPN	sc_22	day 14	SLC19A3	0.00198312	1.78133	3.80441	0.0011834	0.0319075	-4.12977	0.00198305	1.78133	3.80356	0.00118544	0.031913	-4.13138	TRUE	FALSE
SA_absol_ch_rate_6-12	CPN	sc_22	day 14	YBX2P2	0.00193202	1.72795	3.80241	0.00118885	0.0319631	-4.13434	0.00193203	1.72795	3.80168	0.00119055	0.0319584	-4.13565	TRUE	FALSE
SA_absol_ch_rate_6-12	CPN	sc_22	day 14	ENSG00000243679	0.00202698	1.76259	3.80119	0.00119217	0.0319631	-4.13713	0.00202693	1.76259	3.80038	0.0011941	0.031969	-4.13862	TRUE	FALSE
SA_absol_ch_rate_6-12	CPN	sc_22	day 14	IQGAP2	0.00203685	3.51402	3.799	0.00119816	0.0319631	-4.14211	0.00203693	3.51402	3.79845	0.00119939	0.031969	-4.14302	TRUE	FALSE
SA_absol_ch_rate_6-12	CPN	sc_22	day 14	ZNF264	0.00196359	2.91464	3.79847	0.00119963	0.0319631	-4.14333	0.0019635	2.91464	3.79764	0.00120162	0.031969	-4.14487	TRUE	FALSE
SA_absol_ch_rate_6-12	CPN	sc_22	day 14	ARHGAP26	-0.00195321	3.82702	-3.79796	0.00120103	0.0319631	-4.1445	-0.0019533	3.82702	-3.79742	0.00120222	0.031969	-4.14536	TRUE	FALSE
SA_absol_ch_rate_6-12	CPN	sc_22	day 14	TNK2	0.00240382	2.86852	3.79722	0.00120306	0.0319631	-4.14617	0.00240379	2.86852	3.7965	0.00120477	0.031969	-4.14748	TRUE	FALSE
SA_absol_ch_rate_6-12	CPN	sc_22	day 14	ORC2	0.00192032	3.71109	3.79605	0.00120629	0.0319631	-4.14884	0.00192029	3.71109	3.79522	0.0012083	0.031969	-4.15039	TRUE	FALSE
SA_absol_ch_rate_6-12	CPN	sc_22	day 14	SKA2	0.00205509	3.70916	3.79579	0.001207	0.0319631	-4.14943	0.00205512	3.70916	3.79515	0.00120849	0.031969	-4.15054	TRUE	FALSE
SA_absol_ch_rate_6-12	CPN	sc_22	day 14	LINC01234	0.00248747	1.98964	3.79541	0.00120805	0.0319631	-4.15029	0.0024875	1.98964	3.79486	0.0012093	0.031969	-4.15121	TRUE	FALSE
SA_absol_ch_rate_6-12	CPN	sc_22	day 14	GGA1	0.00218243	3.18455	3.79504	0.00120909	0.0319631	-4.15115	0.00218235	3.18455	3.7942	0.00121112	0.031969	-4.1527	TRUE	FALSE
SA_absol_ch_rate_6-12	CPN	sc_22	day 14	GFM2	0.00190743	3.30953	3.79496	0.00120929	0.0319631	-4.15132	0.00190738	3.30953	3.79407	0.00121149	0.031969	-4.15301	TRUE	FALSE
SA_absol_ch_rate_6-12	CPN	sc_22	day 14	BAG5	0.00202017	2.48199	3.79492	0.00120942	0.0319631	-4.15142	0.00202015	2.48199	3.79412	0.00121135	0.031969	-4.15289	TRUE	FALSE
SA_absol_ch_rate_6-12	CPN	sc_22	day 14	ENSG00000285799	-0.00181135	2.14107	-3.79355	0.00121323	0.0320148	-4.15455	-0.00181137	2.14107	-3.79279	0.00121504	0.032014	-4.15592	TRUE	FALSE
SA_absol_ch_rate_6-12	CPN	sc_22	day 14	HSPG2	0.00238914	3.63447	3.79001	0.0012231	0.0321993	-4.16262	0.00238899	3.63447	3.78919	0.00122509	0.0321887	-4.16412	TRUE	FALSE
SA_absol_ch_rate_6-12	CPN	sc_22	day 14	FBXO10	-0.00243571	2.38873	-3.78971	0.00122393	0.0321993	-4.16329	-0.00243574	2.38873	-3.78909	0.00122539	0.0321887	-4.16436	TRUE	FALSE
SA_absol_ch_rate_6-12	CPN	sc_22	day 14	NCAN	0.00295069	2.51446	3.809	0.00124919	0.0324231	-4.16543	0.0029507	2.51446	3.8088	0.00124876	0.0324097	-4.16513	TRUE	FALSE
SA_absol_ch_rate_6-12	CPN	sc_22	day 14	PGAM1	0.00182573	2.52264	3.78846	0.00122743	0.0322136	-4.16613	0.0018257	2.52264	3.7876	0.00122958	0.032217	-4.16776	TRUE	FALSE
SA_absol_ch_rate_6-12	CPN	sc_22	day 14	SRD5A1	0.00266659	2.43034	3.78719	0.00123102	0.0322136	-4.16903	0.00266655	2.43034	3.7865	0.00123268	0.032217	-4.17026	TRUE	FALSE
SA_absol_ch_rate_6-12	CPN	sc_22	day 14	KIFC1	0.00206499	2.92422	3.7869	0.00123182	0.0322136	-4.16968	0.00206499	2.92422	3.78626	0.00123335	0.032217	-4.17081	TRUE	FALSE
SA_absol_ch_rate_6-12	CPN	sc_22	day 14	MTATP6P1	0.00208097	2.85671	3.78687	0.00123191	0.0322136	-4.16975	0.00208093	2.85671	3.78607	0.0012339	0.032217	-4.17125	TRUE	FALSE
SA_absol_ch_rate_6-12	CPN	sc_22	day 14	RHBDD3	-0.00195721	2.44269	-3.78422	0.00123941	0.032361	-4.1758	-0.00195728	2.44269	-3.78364	0.00124079	0.0323481	-4.17678	TRUE	FALSE
SA_absol_ch_rate_6-12	CPN	sc_22	day 14	CLCN6	0.00196031	3.80186	3.78241	0.00124457	0.0324157	-4.17993	0.00196028	3.80186	3.78158	0.00124664	0.0324097	-4.18147	TRUE	FALSE
SA_absol_ch_rate_6-12	CPN	sc_22	day 14	ZNF268	-0.00228595	2.55895	-3.78217	0.00124525	0.0324157	-4.18047	-0.00228588	2.55895	-3.78139	0.0012472	0.0324097	-4.18191	TRUE	FALSE
SA_absol_ch_rate_6-12	CPN	sc_22	day 14	IQGAP3	0.00317342	2.86771	3.82163	0.00129668	0.0326226	-4.18396	0.00317337	2.86771	3.8216	0.00129536	0.032627	-4.18308	TRUE	FALSE
SA_absol_ch_rate_6-12	CPN	sc_22	day 14	CCDC178	-0.00235248	2.19776	-3.78013	0.00125108	0.0324231	-4.18511	-0.00235242	2.19776	-3.77936	0.00125301	0.0324164	-4.18653	TRUE	FALSE
SA_absol_ch_rate_6-12	CPN	sc_22	day 14	SNX14	0.0018182	3.17579	3.78011	0.00125114	0.0324231	-4.18516	0.00181819	3.17579	3.77931	0.00125314	0.0324164	-4.18664	TRUE	FALSE
SA_absol_ch_rate_6-12	CPN	sc_22	day 14	DLGAP5	0.00298193	2.92002	3.8022	0.00127758	0.0326226	-4.1858	0.00298175	2.92002	3.8019	0.00127738	0.032627	-4.18569	TRUE	FALSE
SA_absol_ch_rate_6-12	CPN	sc_22	day 14	EWSR1	0.00246052	5.10088	3.77877	0.00125499	0.0324264	-4.18822	0.00246041	5.10088	3.77798	0.00125696	0.0324164	-4.18967	TRUE	FALSE
SA_absol_ch_rate_6-12	CPN	sc_22	day 14	DOT1L	0.00263303	4.49309	3.77803	0.0012571	0.0324264	-4.18989	0.00263289	4.49309	3.77727	0.00125902	0.0324164	-4.19129	TRUE	FALSE
SA_absol_ch_rate_6-12	CPN	sc_22	day 14	PANX1	0.002238	3.2289	3.77707	0.00125987	0.0324264	-4.19208	0.002238	3.2289	3.77637	0.0012616	0.0324164	-4.19333	TRUE	FALSE
SA_absol_ch_rate_6-12	CPN	sc_22	day 14	LINC02235	-0.00236262	2.41824	-3.77698	0.00126015	0.0324264	-4.1923	-0.00236261	2.41824	-3.77627	0.00126189	0.0324164	-4.19356	TRUE	FALSE
SA_absol_ch_rate_6-12	CPN	sc_22	day 14	AKAP7	-0.0023415	2.81844	-3.77681	0.00126062	0.0324264	-4.19267	-0.00234152	2.81844	-3.7762	0.0012621	0.0324164	-4.19373	TRUE	FALSE
SA_absol_ch_rate_6-12	CPN	sc_22	day 14	PPM1H	-0.00264423	4.09697	-3.77567	0.00126394	0.0324635	-4.19529	-0.00264434	4.09697	-3.77522	0.00126494	0.0324412	-4.19596	TRUE	FALSE
SA_absol_ch_rate_6-12	CPN	sc_22	day 14	FCHO1	0.00274878	2.42454	3.77631	0.00127158	0.0326116	-4.19916	0.00274881	2.42454	3.77595	0.00127188	0.0325709	-4.19937	TRUE	FALSE
SA_absol_ch_rate_6-12	CPN	sc_22	day 14	EMD	0.00259117	2.05406	3.77048	0.00127904	0.0326226	-4.2071	0.00259113	2.05406	3.76977	0.00128081	0.032627	-4.20836	TRUE	FALSE
SA_absol_ch_rate_6-12	CPN	sc_22	day 14	EMILIN2	-0.00254745	2.62393	-3.77006	0.00128027	0.0326226	-4.20806	-0.00254743	2.62393	-3.76936	0.00128202	0.032627	-4.2093	TRUE	FALSE
SA_absol_ch_rate_6-12	CPN	sc_22	day 14	CASC8	-0.0024096	1.86537	-3.76903	0.00128328	0.0326226	-4.21039	-0.00240949	1.86537	-3.76828	0.0012852	0.032627	-4.21176	TRUE	FALSE
SA_absol_ch_rate_6-12	CPN	sc_22	day 14	PPIH	0.00196177	2.15012	3.76868	0.0012843	0.0326226	-4.21118	0.00196169	2.15012	3.76781	0.00128658	0.032627	-4.21283	TRUE	FALSE
SA_absol_ch_rate_6-12	CPN	sc_22	day 14	ACER2	-0.00218238	2.66368	-3.76705	0.00128912	0.0326226	-4.21491	-0.00218237	2.66368	-3.76634	0.00129093	0.032627	-4.21619	TRUE	FALSE
SA_absol_ch_rate_6-12	CPN	sc_22	day 14	LEXM	0.00177534	1.93317	3.76691	0.00128954	0.0326226	-4.21523	0.00177531	1.93317	3.76603	0.00129184	0.032627	-4.21689	TRUE	FALSE
SA_absol_ch_rate_6-12	CPN	sc_22	day 14	ENSG00000225840	0.00220553	2.06198	3.76647	0.00129084	0.0326226	-4.21623	0.00220536	2.06198	3.7656	0.0012931	0.032627	-4.21786	TRUE	FALSE
SA_absol_ch_rate_6-12	CPN	sc_22	day 14	EXOC6	-0.00162169	4.69073	-3.76526	0.0012944	0.0326226	-4.21897	-0.00162164	4.69073	-3.76428	0.00129702	0.032627	-4.22086	TRUE	FALSE
SA_absol_ch_rate_6-12	CPN	sc_22	day 14	ITGAV	0.00236064	3.34639	3.76484	0.00129566	0.0326226	-4.21994	0.00236071	3.34639	3.76432	0.00129689	0.032627	-4.22077	TRUE	FALSE
SA_absol_ch_rate_6-12	CPN	sc_22	day 14	RXFP1	0.00217734	1.87333	3.76452	0.0012966	0.0326226	-4.22066	0.00217735	1.87333	3.76384	0.00129834	0.032627	-4.22188	TRUE	FALSE
SA_absol_ch_rate_6-12	CPN	sc_22	day 14	NECTIN1	0.00212043	3.94494	3.76408	0.0012979	0.0326226	-4.22166	0.00212034	3.94494	3.76326	0.00130005	0.032627	-4.22319	TRUE	FALSE
SA_absol_ch_rate_6-12	CPN	sc_22	day 14	THUMPD3-AS1	0.00186457	3.28264	3.76354	0.00129951	0.0326226	-4.22289	0.00186455	3.28264	3.76271	0.00130169	0.032627	-4.22444	TRUE	FALSE
SA_absol_ch_rate_6-12	CPN	sc_22	day 14	KIF23	0.00206604	3.01654	3.76315	0.00130069	0.0326226	-4.22379	0.00206608	3.01654	3.76251	0.00130229	0.032627	-4.2249	TRUE	FALSE
SA_absol_ch_rate_6-12	CPN	sc_22	day 14	PON1	-0.00227954	2.46459	-3.76234	0.00130308	0.0326226	-4.22562	-0.00227955	2.46459	-3.76174	0.0013046	0.0326277	-4.22666	TRUE	FALSE
SA_absol_ch_rate_6-12	CPN	sc_22	day 14	MIR1-1HG	0.00214664	1.82518	3.76204	0.001304	0.0326226	-4.22632	0.00214651	1.82518	3.7612	0.0013062	0.0326277	-4.22788	TRUE	FALSE
SA_absol_ch_rate_6-12	CPN	sc_22	day 14	SLK	0.00214082	3.40959	3.75946	0.00131172	0.0326336	-4.23219	0.00214083	3.40959	3.75875	0.00131353	0.0326277	-4.23344	TRUE	FALSE
SA_absol_ch_rate_6-12	CPN	sc_22	day 14	MTA1	0.00231657	3.12399	3.75774	0.00131689	0.0326336	-4.23609	0.00231649	3.12399	3.75702	0.00131877	0.0326277	-4.2374	TRUE	FALSE
SA_absol_ch_rate_6-12	CPN	sc_22	day 14	MORC2-AS1	0.00194058	1.79058	3.75704	0.00131901	0.0326336	-4.2377	0.0019405	1.79058	3.75615	0.00132139	0.0326277	-4.23937	TRUE	FALSE
SA_absol_ch_rate_6-12	CPN	sc_22	day 14	MRPL19	0.00228324	2.91548	3.75688	0.00131948	0.0326336	-4.23805	0.00228317	2.91548	3.75615	0.0013214	0.0326277	-4.23938	TRUE	FALSE
SA_absol_ch_rate_6-12	CPN	sc_22	day 14	SMIM12	0.00232223	2.50291	3.75669	0.00132007	0.0326336	-4.23849	0.00232218	2.50291	3.75592	0.00132208	0.0326277	-4.23989	TRUE	FALSE
SA_absol_ch_rate_6-12	CPN	sc_22	day 14	TAF1C	0.00232549	2.72987	3.75601	0.00132213	0.0326336	-4.24004	0.00232546	2.72987	3.75525	0.00132412	0.0326277	-4.24142	TRUE	FALSE
SA_absol_ch_rate_6-12	CPN	sc_22	day 14	PITPNB	-0.00206509	4.17266	-3.75595	0.00132231	0.0326336	-4.24018	-0.00206505	4.17266	-3.75519	0.0013243	0.0326277	-4.24156	TRUE	FALSE
SA_absol_ch_rate_6-12	CPN	sc_22	day 14	LINC01546	0.00230737	1.66284	3.75577	0.00132286	0.0326336	-4.24059	0.00230735	1.66284	3.75507	0.00132465	0.0326277	-4.24182	TRUE	FALSE
SA_absol_ch_rate_6-12	CPN	sc_22	day 14	LSM1	0.00202551	2.16358	3.75552	0.00132361	0.0326336	-4.24115	0.00202553	2.16358	3.7548	0.00132548	0.0326277	-4.24245	TRUE	FALSE
SA_absol_ch_rate_6-12	CPN	sc_22	day 14	BAIAP3	0.00268583	2.64677	3.75535	0.0013258	0.0326336	-4.24244	0.00268567	2.64677	3.75466	0.00132728	0.0326277	-4.2435	TRUE	FALSE
SA_absol_ch_rate_6-12	CPN	sc_22	day 14	ENSG00000286575	-0.00177521	2.12243	-3.75491	0.00132544	0.0326336	-4.24253	-0.00177522	2.12243	-3.75417	0.0013274	0.0326277	-4.24388	TRUE	FALSE
SA_absol_ch_rate_6-12	CPN	sc_22	day 14	ENSG00000287722	-0.00307632	2.0485	-3.7895	0.00137137	0.0329755	-4.24429	-0.00307621	2.0485	-3.78917	0.00137125	0.0329272	-4.24426	TRUE	FALSE
SA_absol_ch_rate_6-12	CPN	sc_22	day 14	PROM2	0.00202748	1.95144	3.75407	0.00132801	0.0326336	-4.24445	0.00202741	1.95144	3.75326	0.00133017	0.0326277	-4.24595	TRUE	FALSE
SA_absol_ch_rate_6-12	CPN	sc_22	day 14	NDUFA4L2	0.00188694	1.82429	3.75377	0.00132891	0.0326336	-4.24513	0.001887	1.82429	3.75313	0.00133055	0.0326277	-4.24624	TRUE	FALSE
SA_absol_ch_rate_6-12	CPN	sc_22	day 14	ACTG1	0.00252602	3.95338	3.75282	0.00133181	0.0326441	-4.2473	0.00252591	3.95338	3.75217	0.00133349	0.0326333	-4.24844	TRUE	FALSE
SA_absol_ch_rate_6-12	CPN	sc_22	day 14	FOXM1	0.00203824	2.8763	3.75239	0.0013331	0.0326441	-4.24826	0.0020383	2.8763	3.75182	0.00133455	0.0326333	-4.24922	TRUE	FALSE
SA_absol_ch_rate_6-12	CPN	sc_22	day 14	BIRC5	0.00252061	2.1302	3.74983	0.00134095	0.0327898	-4.25409	0.00252044	2.1302	3.74913	0.0013428	0.0327889	-4.25535	TRUE	FALSE
SA_absol_ch_rate_6-12	CPN	sc_22	day 14	WDR33	0.00213118	4.88356	3.74758	0.00134787	0.0328174	-4.25921	0.00213105	4.88356	3.74672	0.00135024	0.0328227	-4.26084	TRUE	FALSE
SA_absol_ch_rate_6-12	CPN	sc_22	day 14	CHAMP1	0.00218485	2.9817	3.74688	0.00135005	0.0328174	-4.26081	0.00218475	2.9817	3.7461	0.00135213	0.0328227	-4.26223	TRUE	FALSE
SA_absol_ch_rate_6-12	CPN	sc_22	day 14	ADAMTS20	-0.00288345	4.04905	-3.76169	0.00136932	0.032972	-4.26119	-0.00288346	4.04905	-3.76141	0.00136909	0.0329208	-4.26107	TRUE	FALSE
SA_absol_ch_rate_6-12	CPN	sc_22	day 14	CD27-AS1	0.00189889	1.73678	3.74612	0.00135239	0.0328174	-4.26254	0.00189893	1.73678	3.74546	0.00135413	0.0328227	-4.2637	TRUE	FALSE
SA_absol_ch_rate_6-12	CPN	sc_22	day 14	LINC01808	-0.00177494	1.93432	-3.74563	0.0013539	0.0328174	-4.26365	-0.00177497	1.93432	-3.74491	0.00135584	0.0328227	-4.26496	TRUE	FALSE
SA_absol_ch_rate_6-12	CPN	sc_22	day 14	LINC02688	0.00187999	1.60964	3.7456	0.001354	0.0328174	-4.26372	0.00188004	1.60964	3.74494	0.00135572	0.0328227	-4.26487	TRUE	FALSE
SA_absol_ch_rate_6-12	CPN	sc_22	day 14	GRIPAP1	0.00219263	3.52896	3.74554	0.00135418	0.0328174	-4.26385	0.00219252	3.52896	3.74474	0.00135636	0.0328227	-4.26533	TRUE	FALSE
SA_absol_ch_rate_6-12	CPN	sc_22	day 14	SEMA4A	0.00225751	2.12687	3.74506	0.00135568	0.0328174	-4.26495	0.00225753	2.12687	3.74439	0.00135744	0.0328227	-4.26612	TRUE	FALSE
SA_absol_ch_rate_6-12	CPN	sc_22	day 14	BNIP3	0.00160295	2.7861	3.74456	0.00135722	0.0328174	-4.26608	0.00160292	2.7861	3.74362	0.00135983	0.0328347	-4.26787	TRUE	FALSE
SA_absol_ch_rate_6-12	CPN	sc_22	day 14	PIP4P1	0.00221694	2.275	3.74206	0.00136502	0.0329324	-4.27178	0.00221687	2.275	3.74126	0.00136722	0.0329208	-4.27326	TRUE	FALSE
SA_absol_ch_rate_6-12	CPN	sc_22	day 14	STIL	0.00268072	3.13142	3.74245	0.00136577	0.0329324	-4.2719	0.00268059	3.13142	3.74197	0.00136651	0.0329208	-4.27243	TRUE	FALSE
SA_absol_ch_rate_6-12	CPN	sc_22	day 14	IGBP1	-0.00188129	3.12205	-3.73933	0.00137356	0.0329805	-4.27797	-0.00188129	3.12205	-3.73857	0.00137566	0.0329701	-4.27937	TRUE	FALSE
SA_absol_ch_rate_6-12	CPN	sc_22	day 14	RHPN1	0.00237203	2.69182	3.73876	0.00137538	0.0329805	-4.27928	0.00237205	2.69182	3.73819	0.00137684	0.0329701	-4.28023	TRUE	FALSE
SA_absol_ch_rate_6-12	CPN	sc_22	day 14	TRPC4AP	-0.00238467	3.91941	-3.73803	0.00137765	0.0329894	-4.28093	-0.0023846	3.91941	-3.73726	0.00137978	0.0329947	-4.28234	TRUE	FALSE
SA_absol_ch_rate_6-12	CPN	sc_22	day 14	RSPO4	0.00278981	2.13605	3.74405	0.00139262	0.0331678	-4.28462	0.0027898	2.13605	3.74372	0.00139283	0.0331035	-4.28477	TRUE	FALSE
SA_absol_ch_rate_6-12	CPN	sc_22	day 14	NPSR1-AS1	0.00280085	2.38187	3.74549	0.00139658	0.0331678	-4.28569	0.00280091	2.38187	3.74518	0.00139683	0.0331035	-4.28584	TRUE	FALSE
SA_absol_ch_rate_6-12	CPN	sc_22	day 14	SRRM2	0.00255391	6.05603	3.73529	0.00138635	0.0331519	-4.28718	0.0025539	6.05603	3.7347	0.0013879	0.0331035	-4.28818	TRUE	FALSE
SA_absol_ch_rate_6-12	CPN	sc_22	day 14	HIVEP1	-0.00222452	5.08762	-3.73446	0.00138896	0.0331678	-4.28905	-0.0022245	5.08762	-3.73376	0.00139088	0.0331035	-4.29031	TRUE	FALSE
SA_absol_ch_rate_6-12	CPN	sc_22	day 14	RPL39L	0.00199255	1.94974	3.73279	0.00139428	0.0331678	-4.29285	0.00199248	1.94974	3.73198	0.00139655	0.0331035	-4.29435	TRUE	FALSE
SA_absol_ch_rate_6-12	CPN	sc_22	day 14	DDX11-AS1	0.00237608	2.47396	3.73233	0.00139575	0.0331678	-4.2939	0.00237605	2.47396	3.73162	0.00139769	0.0331035	-4.29516	TRUE	FALSE
SA_absol_ch_rate_6-12	CPN	sc_22	day 14	MAML1	0.00189143	3.82004	3.72994	0.00140339	0.0332445	-4.29932	0.00189133	3.82004	3.72905	0.00140597	0.0331905	-4.30102	TRUE	FALSE
SA_absol_ch_rate_6-12	CPN	sc_22	day 14	SPON1	0.00273435	3.25197	3.73178	0.00140771	0.0332445	-4.30028	0.00273429	3.25197	3.73133	0.00140836	0.0331905	-4.30073	TRUE	FALSE
SA_absol_ch_rate_6-12	CPN	sc_22	day 14	CNTN3	-0.00626601	3.52337	-4.07288	0.00188587	0.0366342	-4.30116	-0.00626578	3.52337	-4.08478	0.00182147	0.0362642	-4.26958	TRUE	FALSE
SA_absol_ch_rate_6-12	CPN	sc_22	day 14	PPP1R13B	-0.00233527	2.76676	-3.72908	0.00140617	0.0332445	-4.30128	-0.00233538	2.76676	-3.72865	0.00140723	0.0331905	-4.30192	TRUE	FALSE
SA_absol_ch_rate_6-12	CPN	sc_22	day 14	H2AZ2P1	0.00191766	1.60471	3.72879	0.00140712	0.0332445	-4.30196	0.00191768	1.60471	3.7281	0.00140902	0.0331905	-4.30318	TRUE	FALSE
SA_absol_ch_rate_6-12	CPN	sc_22	day 14	GTF2IRD2	-0.00215354	2.58806	-3.72808	0.0014094	0.0332445	-4.30356	-0.00215357	2.58806	-3.72741	0.00141124	0.0331977	-4.30474	TRUE	FALSE
SA_absol_ch_rate_6-12	CPN	sc_22	day 14	SH2D5	0.00195089	1.73175	3.72709	0.0014126	0.0332747	-4.30581	0.00195089	1.73175	3.72637	0.0014146	0.0332316	-4.30711	TRUE	FALSE
SA_absol_ch_rate_6-12	CPN	sc_22	day 14	LINC01798	-0.00248067	2.92635	-3.7207	0.00143341	0.0337042	-4.32034	-0.00248071	2.92635	-3.72009	0.00143506	0.0336662	-4.32137	TRUE	FALSE
SA_absol_ch_rate_6-12	CPN	sc_22	day 14	ZNF701	0.00191473	2.4558	3.7203	0.00143472	0.0337042	-4.32125	0.00191471	2.4558	3.71951	0.00143698	0.0336662	-4.3227	TRUE	FALSE
SA_absol_ch_rate_6-12	CPN	sc_22	day 14	ELL2	-0.00311098	3.77459	-3.75704	0.00148976	0.0342721	-4.32379	-0.00311089	3.77459	-3.75696	0.00148849	0.0342663	-4.32306	TRUE	FALSE
SA_absol_ch_rate_6-12	CPN	sc_22	day 14	SEPTIN9	0.00230266	3.65757	3.71845	0.00144078	0.0338009	-4.32544	0.00230265	3.65757	3.71786	0.00144242	0.0337479	-4.32645	TRUE	FALSE
SA_absol_ch_rate_6-12	CPN	sc_22	day 14	DCAF8	0.0019271	2.78386	3.71163	0.00146345	0.0342182	-4.34094	0.00192706	2.78386	3.71082	0.00146584	0.0341805	-4.34244	TRUE	FALSE
SA_absol_ch_rate_6-12	CPN	sc_22	day 14	ATG10	-0.00215792	3.68854	-3.71147	0.00146397	0.0342182	-4.34129	-0.0021579	3.68854	-3.71076	0.00146603	0.0341805	-4.34257	TRUE	FALSE
SA_absol_ch_rate_6-12	CPN	sc_22	day 14	ABCB10	-0.00226277	2.53027	-3.71132	0.00146449	0.0342182	-4.34164	-0.0022627	2.53027	-3.71053	0.00146682	0.0341805	-4.34311	TRUE	FALSE
SA_absol_ch_rate_6-12	CPN	sc_22	day 14	ENSG00000258394	-0.00208206	1.74884	-3.70919	0.00147163	0.0342721	-4.34647	-0.00208197	1.74884	-3.70838	0.00147405	0.0342663	-4.34799	TRUE	FALSE
SA_absol_ch_rate_6-12	CPN	sc_22	day 14	ENSG00000248973	0.00190614	1.90341	3.70669	0.00148009	0.0342721	-4.35216	0.00190612	1.90341	3.70593	0.00148234	0.0342663	-4.35355	TRUE	FALSE
SA_absol_ch_rate_6-12	CPN	sc_22	day 14	ZNRD1ASP	0.0022295	3.01094	3.70649	0.00148077	0.0342721	-4.35262	0.00222948	3.01094	3.70581	0.00148274	0.0342663	-4.35382	TRUE	FALSE
SA_absol_ch_rate_6-12	CPN	sc_22	day 14	CEACAM8	0.00199208	1.65682	3.70604	0.00148228	0.0342721	-4.35363	0.00199208	1.65682	3.70537	0.00148422	0.0342663	-4.35481	TRUE	FALSE
SA_absol_ch_rate_6-12	CPN	sc_22	day 14	XPA	-0.00265019	3.18761	-3.70614	0.00148377	0.0342721	-4.35427	-0.00265021	3.18761	-3.70569	0.00148466	0.0342663	-4.35481	TRUE	FALSE
SA_absol_ch_rate_6-12	CPN	sc_22	day 14	LEF1-AS1	0.0018959	2.47047	3.70561	0.00148375	0.0342721	-4.35461	0.00189584	2.47047	3.70476	0.00148632	0.0342663	-4.35622	TRUE	FALSE
SA_absol_ch_rate_6-12	CPN	sc_22	day 14	PTPRS	0.00202635	6.09903	3.70475	0.00148667	0.0342721	-4.35656	0.00202631	6.09903	3.70401	0.00148885	0.0342663	-4.3579	TRUE	FALSE
SA_absol_ch_rate_6-12	CPN	sc_22	day 14	VPS16	0.00197025	2.38174	3.70465	0.00148702	0.0342721	-4.3568	0.00197022	2.38174	3.70385	0.00148941	0.0342663	-4.35827	TRUE	FALSE
SA_absol_ch_rate_6-12	CPN	sc_22	day 14	SP8	0.00201832	2.39617	3.70397	0.00148933	0.0342721	-4.35834	0.00201836	2.39617	3.70337	0.00149103	0.0342663	-4.35936	TRUE	FALSE
SA_absol_ch_rate_6-12	CPN	sc_22	day 14	DUSP28	0.00188289	1.7366	3.70362	0.00149052	0.0342721	-4.35913	0.00188295	1.7366	3.70302	0.00149225	0.0342663	-4.36017	TRUE	FALSE
SA_absol_ch_rate_6-12	CPN	sc_22	day 14	C16orf74	0.00201838	2.05519	3.70273	0.00149355	0.0342802	-4.36115	0.00201835	2.05519	3.70201	0.0014957	0.0342834	-4.36246	TRUE	FALSE
SA_absol_ch_rate_6-12	CPN	sc_22	day 14	ST8SIA5-DT	-0.00223068	2.67683	-3.70236	0.00149483	0.0342802	-4.362	-0.00223065	2.67683	-3.70164	0.00149695	0.0342834	-4.36329	TRUE	FALSE
SA_absol_ch_rate_6-12	CPN	sc_22	day 14	TRPM4	0.0021405	2.36567	3.70177	0.00149683	0.0342808	-4.36333	0.00214041	2.36567	3.70096	0.00149929	0.0342917	-4.36484	TRUE	FALSE
SA_absol_ch_rate_6-12	CPN	sc_22	day 14	ENSG00000279133	0.00178115	2.49745	3.70072	0.00150044	0.0343181	-4.36572	0.00178116	2.49745	3.69994	0.00150278	0.0343263	-4.36715	TRUE	FALSE
SA_absol_ch_rate_6-12	CPN	sc_22	day 14	KIF22	0.0022101	2.91076	3.69871	0.00150735	0.034381	-4.37028	0.00221002	2.91076	3.69798	0.00150954	0.034398	-4.3716	TRUE	FALSE
SA_absol_ch_rate_6-12	CPN	sc_22	day 14	LAMB2	0.00243363	2.85568	3.69789	0.00151018	0.034381	-4.37214	0.0024335	2.85568	3.69714	0.00151246	0.034398	-4.37352	TRUE	FALSE
SA_absol_ch_rate_6-12	CPN	sc_22	day 14	VWA3A	-0.00217972	2.22472	-3.69771	0.00151082	0.034381	-4.37256	-0.00217973	2.22472	-3.69705	0.00151276	0.034398	-4.37372	TRUE	FALSE
SA_absol_ch_rate_6-12	CPN	sc_22	day 14	USP40	0.00170391	3.26083	3.69762	0.00151112	0.034381	-4.37276	0.00170386	3.26083	3.69673	0.00151385	0.034398	-4.37443	TRUE	FALSE
SA_absol_ch_rate_6-12	CPN	sc_22	day 14	FOXO3B	0.00247903	2.23753	3.69592	0.00151699	0.0344692	-4.3766	0.00247897	2.23753	3.69525	0.00151899	0.0344695	-4.37779	TRUE	FALSE
SA_absol_ch_rate_6-12	CPN	sc_22	day 14	ENSG00000284772	-0.00177031	2.09103	-3.69187	0.00153111	0.0346972	-4.3858	-0.00177025	2.09103	-3.69098	0.0015339	0.034694	-4.38749	TRUE	FALSE
SA_absol_ch_rate_6-12	CPN	sc_22	day 14	CAMK1G	0.00197058	1.80343	3.69182	0.0015313	0.0346972	-4.38592	0.00197057	1.80343	3.69109	0.0015335	0.034694	-4.38723	TRUE	FALSE
SA_absol_ch_rate_6-12	CPN	sc_22	day 14	EMX2	0.00261714	2.61871	3.69106	0.00153395	0.0346972	-4.38764	0.0026173	2.61871	3.6907	0.00153488	0.034694	-4.38813	TRUE	FALSE
SA_absol_ch_rate_6-12	CPN	sc_22	day 14	TMEM266	-0.00181498	2.11484	-3.69045	0.00153611	0.0346972	-4.38903	-0.00181494	2.11484	-3.6896	0.00153875	0.0347065	-4.39062	TRUE	FALSE
SA_absol_ch_rate_6-12	CPN	sc_22	day 14	NCOA1	-0.00205978	5.26182	-3.68986	0.00153818	0.0346972	-4.39037	-0.00205963	5.26182	-3.68901	0.00154081	0.0347065	-4.39195	TRUE	FALSE
SA_absol_ch_rate_6-12	CPN	sc_22	day 14	LINC01945	-0.00200089	2.05568	-3.68923	0.00154038	0.0346972	-4.39179	-0.00200088	2.05568	-3.68854	0.00154248	0.0347065	-4.39303	TRUE	FALSE
SA_absol_ch_rate_6-12	CPN	sc_22	day 14	TROAP	0.0023898	2.56752	3.68733	0.00154709	0.0346972	-4.3961	0.00238987	2.56752	3.68681	0.00154858	0.0347065	-4.39694	TRUE	FALSE
SA_absol_ch_rate_6-12	CPN	sc_22	day 14	PAXIP1-AS2	0.00192621	1.98181	3.68731	0.00154717	0.0346972	-4.39615	0.00192612	1.98181	3.68646	0.00154985	0.0347065	-4.39775	TRUE	FALSE
SA_absol_ch_rate_6-12	CPN	sc_22	day 14	SNX10	-0.00199133	2.19822	-3.68713	0.00154779	0.0346972	-4.39655	-0.00199134	2.19822	-3.68644	0.00154991	0.0347065	-4.39779	TRUE	FALSE
SA_absol_ch_rate_6-12	CPN	sc_22	day 14	MCTP1	-0.00366523	4.65663	-3.79526	0.00171033	0.0353692	-4.39664	-0.00366528	4.65663	-3.79864	0.00168988	0.0350867	-4.38587	TRUE	FALSE
SA_absol_ch_rate_6-12	CPN	sc_22	day 14	FAM171B	0.00242484	3.51897	3.68699	0.00154832	0.0346972	-4.39689	0.00242496	3.51897	3.68665	0.00154918	0.0347065	-4.39733	TRUE	FALSE
SA_absol_ch_rate_6-12	CPN	sc_22	day 14	LINC00667	0.00162916	2.43652	3.68629	0.0015508	0.0346972	-4.39848	0.00162918	2.43652	3.6855	0.00155323	0.0347065	-4.39992	TRUE	FALSE
SA_absol_ch_rate_6-12	CPN	sc_22	day 14	THG1L	-0.00195602	2.22257	-3.68622	0.00155104	0.0346972	-4.39863	-0.00195598	2.22257	-3.68542	0.00155354	0.0347065	-4.40012	TRUE	FALSE
SA_absol_ch_rate_6-12	CPN	sc_22	day 14	ADGRG2	-0.0019798	2.30572	-3.68457	0.00155688	0.0347089	-4.40236	-0.00197977	2.30572	-3.68382	0.00155924	0.0347065	-4.40374	TRUE	FALSE
SA_absol_ch_rate_6-12	CPN	sc_22	day 14	EHD4	-0.00190162	2.56165	-3.68359	0.00156038	0.0347089	-4.40459	-0.00190147	2.56165	-3.68266	0.00156338	0.0347065	-4.40638	TRUE	FALSE
SA_absol_ch_rate_6-12	CPN	sc_22	day 14	ENSG00000253766	-0.00174794	2.10215	-3.68343	0.00156097	0.0347089	-4.40496	-0.00174804	2.10215	-3.68292	0.00156245	0.0347065	-4.40579	TRUE	FALSE
SA_absol_ch_rate_6-12	CPN	sc_22	day 14	NRXN2	0.00191936	3.116	3.6824	0.00156465	0.0347089	-4.4073	0.00191926	3.116	3.68154	0.00156738	0.0347065	-4.40891	TRUE	FALSE
SA_absol_ch_rate_6-12	CPN	sc_22	day 14	EFR3A	-0.00173309	3.42967	-3.68147	0.00156797	0.0347089	-4.4094	-0.00173304	3.42967	-3.68061	0.0015707	0.0347065	-4.41101	TRUE	FALSE
SA_absol_ch_rate_6-12	CPN	sc_22	day 14	HINFP	0.00201228	2.39962	3.68143	0.00156811	0.0347089	-4.40949	0.00201224	2.39962	3.68069	0.00157043	0.0347065	-4.41084	TRUE	FALSE
SA_absol_ch_rate_6-12	CPN	sc_22	day 14	MXRA5	0.00214377	2.06896	3.68117	0.00156905	0.0347089	-4.41008	0.00214371	2.06896	3.68038	0.00157154	0.0347065	-4.41154	TRUE	FALSE
SA_absol_ch_rate_6-12	CPN	sc_22	day 14	GSE1	0.00238302	5.35072	3.68049	0.0015715	0.0347089	-4.41163	0.00238288	5.35072	3.67967	0.0015741	0.0347065	-4.41315	TRUE	FALSE
SA_absol_ch_rate_6-12	CPN	sc_22	day 14	KLF10	0.00197354	2.06617	3.68005	0.00157309	0.0347089	-4.41263	0.00197352	2.06617	3.67927	0.00157553	0.0347065	-4.41406	TRUE	FALSE
SA_absol_ch_rate_6-12	CPN	sc_22	day 14	PALS2	-0.0019793	4.26422	-3.67909	0.00157652	0.0347089	-4.4148	-0.00197925	4.26422	-3.67828	0.0015791	0.0347065	-4.4163	TRUE	FALSE
SA_absol_ch_rate_6-12	CPN	sc_22	day 14	ENSG00000259925	-0.00288472	2.24408	-3.69878	0.00160712	0.0347089	-4.41519	-0.00288458	2.24408	-3.69836	0.00160752	0.0347065	-4.41546	TRUE	FALSE
SA_absol_ch_rate_6-12	CPN	sc_22	day 14	ENSG00000223523	-0.00210821	2.27186	-3.67856	0.00157842	0.0347089	-4.41599	-0.00210827	2.27186	-3.67801	0.00158007	0.0347065	-4.41691	TRUE	FALSE
SA_absol_ch_rate_6-12	CPN	sc_22	day 14	ENSG00000249738	0.00224257	2.79375	3.67849	0.0015787	0.0347089	-4.41617	0.00224264	2.79375	3.67796	0.00158028	0.0347065	-4.41704	TRUE	FALSE
SA_absol_ch_rate_6-12	CPN	sc_22	day 14	SPATA7	0.0020462	3.35296	3.67799	0.0015805	0.0347089	-4.4173	0.00204632	3.35296	3.67761	0.00158151	0.0347065	-4.41782	TRUE	FALSE
SA_absol_ch_rate_6-12	CPN	sc_22	day 14	ENSG00000279649	-0.00209611	2.28907	-3.67767	0.00158164	0.0347089	-4.41801	-0.00209607	2.28907	-3.67692	0.00158403	0.0347065	-4.4194	TRUE	FALSE
SA_absol_ch_rate_6-12	CPN	sc_22	day 14	F2R	0.0019835	2.41777	3.67547	0.00158964	0.0347089	-4.42302	0.00198351	2.41777	3.67476	0.00159185	0.0347065	-4.42428	TRUE	FALSE
SA_absol_ch_rate_6-12	CPN	sc_22	day 14	ZNF519	0.00236566	4.11795	3.67516	0.00159077	0.0347089	-4.42372	0.00236556	4.11795	3.6744	0.00159317	0.0347065	-4.4251	TRUE	FALSE
SA_absol_ch_rate_6-12	CPN	sc_22	day 14	TMEM106C	0.00181177	1.97033	3.67432	0.0015938	0.0347089	-4.42561	0.00181171	1.97033	3.67347	0.00159657	0.0347065	-4.42722	TRUE	FALSE
SA_absol_ch_rate_6-12	CPN	sc_22	day 14	GAS2	-0.00201809	2.33837	-3.67394	0.00159519	0.0347089	-4.42648	-0.002018	2.33837	-3.67308	0.00159797	0.0347065	-4.42809	TRUE	FALSE
SA_absol_ch_rate_6-12	CPN	sc_22	day 14	RNF212	0.00210793	1.74063	3.67319	0.00159795	0.0347089	-4.42819	0.00210784	1.74063	3.6724	0.00160048	0.0347065	-4.42964	TRUE	FALSE
SA_absol_ch_rate_6-12	CPN	sc_22	day 14	MLLT3	-0.00306202	6.00662	-3.70818	0.00165934	0.034786	-4.4314	-0.00306205	6.00662	-3.70826	0.0016574	0.0347665	-4.43034	TRUE	FALSE
SA_absol_ch_rate_6-12	CPN	sc_22	day 14	MDFI	0.00235419	1.89932	3.67076	0.00160683	0.0347089	-4.43369	0.00235423	1.89932	3.67018	0.00160861	0.0347065	-4.43466	TRUE	FALSE
SA_absol_ch_rate_6-12	CPN	sc_22	day 14	GLT1D1	-0.00233611	2.59759	-3.67025	0.0016087	0.0347089	-4.43484	-0.00233608	2.59759	-3.66961	0.00161071	0.0347065	-4.43596	TRUE	FALSE
SA_absol_ch_rate_6-12	CPN	sc_22	day 14	MAMLD1	-0.00231443	2.4026	-3.67025	0.00160872	0.0347089	-4.43485	-0.00231433	2.4026	-3.66947	0.00161125	0.0347065	-4.43629	TRUE	FALSE
SA_absol_ch_rate_6-12	CPN	sc_22	day 14	ARHGAP42	-0.0017257	4.22449	-3.67025	0.00160872	0.0347089	-4.43485	-0.00172571	4.22449	-3.6695	0.00161111	0.0347065	-4.43621	TRUE	FALSE
SA_absol_ch_rate_6-12	CPN	sc_22	day 14	YEATS2	0.0020694	4.93997	3.66976	0.00161051	0.0347089	-4.43595	0.00206929	4.93997	3.66896	0.00161313	0.0347065	-4.43745	TRUE	FALSE
SA_absol_ch_rate_6-12	CPN	sc_22	day 14	ZNF267	0.00221365	2.74389	3.66743	0.00161912	0.0347089	-4.44124	0.00221362	2.74389	3.66669	0.00162153	0.0347065	-4.4426	TRUE	FALSE
SA_absol_ch_rate_6-12	CPN	sc_22	day 14	ESD	-0.00232566	2.66937	-3.66701	0.00162068	0.0347089	-4.44219	-0.00232567	2.66937	-3.66639	0.00162262	0.0347065	-4.44326	TRUE	FALSE
SA_absol_ch_rate_6-12	CPN	sc_22	day 14	EIF5A2	-0.00177567	2.09175	-3.66629	0.00162334	0.0347089	-4.44382	-0.00177561	2.09175	-3.6654	0.0016263	0.0347065	-4.44551	TRUE	FALSE
SA_absol_ch_rate_6-12	CPN	sc_22	day 14	CSF3R	0.00182585	1.57081	3.66619	0.00162373	0.0347089	-4.44406	0.00182588	1.57081	3.6655	0.00162591	0.0347065	-4.44528	TRUE	FALSE
SA_absol_ch_rate_6-12	CPN	sc_22	day 14	GSTCD-AS1	0.00182585	1.57081	3.66619	0.00162373	0.0347089	-4.44406	0.00182588	1.57081	3.6655	0.00162591	0.0347065	-4.44528	TRUE	FALSE
SA_absol_ch_rate_6-12	CPN	sc_22	day 14	INSYN2B	0.00182585	1.57081	3.66619	0.00162373	0.0347089	-4.44406	0.00182588	1.57081	3.6655	0.00162591	0.0347065	-4.44528	TRUE	FALSE
SA_absol_ch_rate_6-12	CPN	sc_22	day 14	FER1L5	0.00202248	2.56082	3.66601	0.00162438	0.0347089	-4.44446	0.00202244	2.56082	3.66521	0.00162699	0.0347065	-4.44593	TRUE	FALSE
SA_absol_ch_rate_6-12	CPN	sc_22	day 14	ZNF528-AS1	0.00186727	2.47481	3.66528	0.00162711	0.0347089	-4.44612	0.00186728	2.47481	3.66456	0.00162943	0.0347065	-4.44742	TRUE	FALSE
SA_absol_ch_rate_6-12	CPN	sc_22	day 14	DCTN2	0.00203224	3.05859	3.66518	0.00162746	0.0347089	-4.44633	0.00203212	3.05859	3.66434	0.00163024	0.0347065	-4.44791	TRUE	FALSE
SA_absol_ch_rate_6-12	CPN	sc_22	day 14	ZCCHC8	0.00231573	3.17455	3.66504	0.00162799	0.0347089	-4.44666	0.00231566	3.17455	3.66429	0.00163044	0.0347065	-4.44803	TRUE	FALSE
SA_absol_ch_rate_6-12	CPN	sc_22	day 14	STSP1	0.00187266	1.67804	3.66438	0.00163045	0.0347089	-4.44816	0.00187272	1.67804	3.6638	0.00163224	0.0347065	-4.44913	TRUE	FALSE
SA_absol_ch_rate_6-12	CPN	sc_22	day 14	PCDHB15	0.00227835	2.05682	3.66373	0.00163287	0.0347089	-4.44963	0.00227838	2.05682	3.66317	0.00163462	0.0347065	-4.45057	TRUE	FALSE
SA_absol_ch_rate_6-12	CPN	sc_22	day 14	MPRIP	0.00245998	4.39071	3.66372	0.00163292	0.0347089	-4.44965	0.00245993	4.39071	3.66302	0.00163518	0.0347065	-4.45091	TRUE	FALSE
SA_absol_ch_rate_6-12	CPN	sc_22	day 14	DOK4	0.0019273	1.94583	3.66316	0.00163499	0.0347089	-4.45091	0.00192725	1.94583	3.66237	0.0016376	0.0347065	-4.45238	TRUE	FALSE
SA_absol_ch_rate_6-12	CPN	sc_22	day 14	OBSL1	0.00205101	2.99241	3.66263	0.00163697	0.0347089	-4.45211	0.00205091	2.99241	3.6618	0.00163974	0.0347065	-4.45367	TRUE	FALSE
SA_absol_ch_rate_6-12	CPN	sc_22	day 14	ENSG00000278600	0.00189406	1.93359	3.66258	0.00163717	0.0347089	-4.45223	0.00189393	1.93359	3.66166	0.00164025	0.0347065	-4.45398	TRUE	FALSE
SA_absol_ch_rate_6-12	CPN	sc_22	day 14	KLF7	-0.00235268	4.64051	-3.66204	0.00163919	0.0347089	-4.45346	-0.00235281	4.64051	-3.66169	0.00164014	0.0347065	-4.45392	TRUE	FALSE
SA_absol_ch_rate_6-12	CPN	sc_22	day 14	SPHK2	0.00211194	2.13681	3.66177	0.00164019	0.0347089	-4.45406	0.00211179	2.13681	3.66094	0.00164295	0.0347065	-4.45561	TRUE	FALSE
SA_absol_ch_rate_6-12	CPN	sc_22	day 14	ADGRB2	0.0021724	2.93573	3.66177	0.0016402	0.0347089	-4.45407	0.00217227	2.93573	3.661	0.00164273	0.0347065	-4.45548	TRUE	FALSE
SA_absol_ch_rate_6-12	CPN	sc_22	day 14	SH3BP5-AS1	0.00229152	2.40403	3.66138	0.00164165	0.0347089	-4.45494	0.00229156	2.40403	3.66079	0.00164354	0.0347065	-4.45597	TRUE	FALSE
SA_absol_ch_rate_6-12	CPN	sc_22	day 14	SMTNL1	0.00197128	2.23305	3.66076	0.00164398	0.0347158	-4.45635	0.00197126	2.23305	3.66	0.00164649	0.0347266	-4.45775	TRUE	FALSE
SA_absol_ch_rate_6-12	CPN	sc_22	day 14	CAMK2A	-0.00279347	3.07732	-3.67172	0.00166712	0.0349069	-4.45879	-0.00279366	3.07732	-3.67172	0.00166598	0.0348409	-4.45812	TRUE	FALSE
SA_absol_ch_rate_6-12	CPN	sc_22	day 14	PRDM16	0.00638221	3.67911	3.99815	0.00222524	0.0391268	-4.46041	0.00638241	3.67911	4.01569	0.00211695	0.0381911	-4.4151	TRUE	FALSE
SA_absol_ch_rate_6-12	CPN	sc_22	day 14	TRIQK	0.00208175	2.08948	3.6589	0.001651	0.034786	-4.46057	0.00208175	2.08948	3.65822	0.00165322	0.0347665	-4.46179	TRUE	FALSE
SA_absol_ch_rate_6-12	CPN	sc_22	day 14	LPAR2	0.00208189	2.509	3.65859	0.00165215	0.034786	-4.46127	0.0020818	2.509	3.65775	0.00165497	0.0347665	-4.46284	TRUE	FALSE
SA_absol_ch_rate_6-12	CPN	sc_22	day 14	RGS5	-0.00214859	2.33017	-3.65751	0.00165626	0.034786	-4.46373	-0.00214847	2.33017	-3.65665	0.00165916	0.0347665	-4.46535	TRUE	FALSE
SA_absol_ch_rate_6-12	CPN	sc_22	day 14	UBE2V2	0.00177324	3.37654	3.65745	0.00165647	0.034786	-4.46386	0.00177316	3.37654	3.65658	0.00165941	0.0347665	-4.46549	TRUE	FALSE
SA_absol_ch_rate_6-12	CPN	sc_22	day 14	IDH2	-0.00205922	2.54518	-3.65705	0.00165798	0.034786	-4.46476	-0.00205921	2.54518	-3.65632	0.00166042	0.0347665	-4.4661	TRUE	FALSE
SA_absol_ch_rate_6-12	CPN	sc_22	day 14	COBLL1	-0.00221369	2.53346	-3.65184	0.00167785	0.035028	-4.47657	-0.00221374	2.53346	-3.65129	0.00167959	0.0350228	-4.47748	TRUE	FALSE
SA_absol_ch_rate_6-12	CPN	sc_22	day 14	ZNF518B	0.00188406	2.95912	3.6517	0.00167839	0.035028	-4.47689	0.00188404	2.95912	3.65099	0.00168074	0.0350228	-4.47815	TRUE	FALSE
SA_absol_ch_rate_6-12	CPN	sc_22	day 14	ABCC2	0.00244926	2.1526	3.65155	0.00167897	0.035028	-4.47723	0.00244935	2.1526	3.6511	0.00168033	0.0350228	-4.47791	TRUE	FALSE
SA_absol_ch_rate_6-12	CPN	sc_22	day 14	PPM1B	0.00195914	2.10465	3.64987	0.00168541	0.0350959	-4.48102	0.00195907	2.10465	3.64903	0.0016883	0.0350867	-4.4826	TRUE	FALSE
SA_absol_ch_rate_6-12	CPN	sc_22	day 14	TMPRSS9	-0.0020721	2.47635	-3.64965	0.00168627	0.0350959	-4.48153	-0.00207205	2.47635	-3.6489	0.00168879	0.0350867	-4.48289	TRUE	FALSE
SA_absol_ch_rate_6-12	CPN	sc_22	day 14	MEF2C	-0.00409989	3.09522	-3.81134	0.00196953	0.0371958	-4.48558	-0.00409999	3.09522	-3.81526	0.00194391	0.0370158	-4.47381	TRUE	FALSE
SA_absol_ch_rate_6-12	CPN	sc_22	day 14	AIRN	0.00184303	1.70871	3.64762	0.00169411	0.0351876	-4.48612	0.00184308	1.70871	3.64704	0.00169601	0.0351605	-4.48712	TRUE	FALSE
SA_absol_ch_rate_6-12	CPN	sc_22	day 14	AARS2	-0.00166997	2.19899	-3.64746	0.00169473	0.0351876	-4.48649	-0.00166998	2.19899	-3.64666	0.00169749	0.0351605	-4.48798	TRUE	FALSE
SA_absol_ch_rate_6-12	CPN	sc_22	day 14	NTN1	0.00341472	3.38548	3.72382	0.00182688	0.0363331	-4.48845	0.00341457	3.38548	3.72531	0.00181595	0.0362642	-4.48312	TRUE	FALSE
SA_absol_ch_rate_6-12	CPN	sc_22	day 14	NEO1	-0.00191674	5.82798	-3.6464	0.00169885	0.0352308	-4.48889	-0.00191666	5.82798	-3.64559	0.00170162	0.035204	-4.49039	TRUE	FALSE
SA_absol_ch_rate_6-12	CPN	sc_22	day 14	ENSG00000287838	0.00218206	2.20515	3.64563	0.00170183	0.0352504	-4.49063	0.00218194	2.20515	3.64486	0.00170445	0.0352206	-4.49204	TRUE	FALSE
SA_absol_ch_rate_6-12	CPN	sc_22	day 14	PDCD6IP	0.00204849	3.6934	3.64307	0.00171181	0.0353692	-4.49642	0.0020484	3.6934	3.64225	0.00171467	0.0353878	-4.49796	TRUE	FALSE
SA_absol_ch_rate_6-12	CPN	sc_22	day 14	SSR1	0.00179032	3.11924	3.64259	0.00171368	0.0353692	-4.49751	0.00179024	3.11924	3.64175	0.00171663	0.0353878	-4.49909	TRUE	FALSE
SA_absol_ch_rate_6-12	CPN	sc_22	day 14	TBC1D1	0.00169047	3.91154	3.64147	0.00171807	0.0354176	-4.50004	0.00169043	3.91154	3.64062	0.00172107	0.0354372	-4.50165	TRUE	FALSE
SA_absol_ch_rate_6-12	CPN	sc_22	day 14	ENSG00000227206	0.00191733	1.64044	3.64033	0.00172255	0.0354678	-4.50262	0.00191732	1.64044	3.6396	0.00172506	0.0354773	-4.50395	TRUE	FALSE
SA_absol_ch_rate_6-12	CPN	sc_22	day 14	MAP7D2	0.00242081	2.34823	3.63852	0.00172969	0.0355405	-4.50672	0.00242077	2.34823	3.63782	0.00173211	0.0355519	-4.50799	TRUE	FALSE
SA_absol_ch_rate_6-12	CPN	sc_22	day 14	GTPBP3	0.00226753	2.12353	3.6384	0.00173018	0.0355405	-4.507	0.00226742	2.12353	3.63765	0.00173279	0.0355519	-4.50838	TRUE	FALSE
SA_absol_ch_rate_6-12	CPN	sc_22	day 14	CATSPER2P1	-0.00185357	1.91557	-3.63489	0.0017441	0.0357511	-4.51494	-0.00185349	1.91557	-3.63406	0.00174704	0.0357623	-4.51649	TRUE	FALSE
SA_absol_ch_rate_6-12	CPN	sc_22	day 14	CREB3	0.00208752	2.28496	3.63407	0.00174739	0.0357511	-4.51681	0.00208738	2.28496	3.63322	0.0017504	0.0357623	-4.5184	TRUE	FALSE
SA_absol_ch_rate_6-12	CPN	sc_22	day 14	SLC35A5	0.00182446	2.78109	3.63363	0.00174912	0.0357511	-4.51779	0.00182438	2.78109	3.63273	0.00175235	0.0357623	-4.5195	TRUE	FALSE
SA_absol_ch_rate_6-12	CPN	sc_22	day 14	THOC3	-0.00200222	2.47541	-3.63354	0.00174949	0.0357511	-4.518	-0.00200221	2.47541	-3.63287	0.00175182	0.0357623	-4.5192	TRUE	FALSE
SA_absol_ch_rate_6-12	CPN	sc_22	day 14	TRAF3IP1	0.00172732	3.54857	3.63255	0.00175347	0.0357511	-4.52025	0.00172734	3.54857	3.63183	0.00175599	0.0357623	-4.52155	TRUE	FALSE
SA_absol_ch_rate_6-12	CPN	sc_22	day 14	ENSG00000254510	0.00217073	2.33718	3.63215	0.00175506	0.0357511	-4.52114	0.00217056	2.33718	3.6313	0.00175808	0.0357623	-4.52273	TRUE	FALSE
SA_absol_ch_rate_6-12	CPN	sc_22	day 14	ZNF646	0.00215872	2.43463	3.63212	0.00175519	0.0357511	-4.52122	0.0021587	2.43463	3.63145	0.00175748	0.0357623	-4.5224	TRUE	FALSE
SA_absol_ch_rate_6-12	CPN	sc_22	day 14	POLR3B	-0.00278449	3.21955	-3.64487	0.00177983	0.0358385	-4.52231	-0.00278452	3.21955	-3.64453	0.00178023	0.035805	-4.52252	TRUE	FALSE
SA_absol_ch_rate_6-12	CPN	sc_22	day 14	NUTM2E	0.00186589	2.27755	3.63074	0.00176073	0.0357511	-4.52434	0.00186578	2.27755	3.62985	0.00176393	0.0357623	-4.52602	TRUE	FALSE
SA_absol_ch_rate_6-12	CPN	sc_22	day 14	KLHDC1	0.00182166	2.12277	3.6306	0.00176128	0.0357511	-4.52465	0.00182159	2.12277	3.62975	0.00176432	0.0357623	-4.52624	TRUE	FALSE
SA_absol_ch_rate_6-12	CPN	sc_22	day 14	GS1-279B7.1	-0.00185803	2.33131	-3.63019	0.00176294	0.0357511	-4.52559	-0.00185797	2.33131	-3.62935	0.00176593	0.0357623	-4.52715	TRUE	FALSE
SA_absol_ch_rate_6-12	CPN	sc_22	day 14	AK9	-0.00230553	2.77503	-3.62947	0.00176584	0.0357511	-4.52721	-0.00230565	2.77503	-3.62905	0.00176717	0.0357623	-4.52784	TRUE	FALSE
SA_absol_ch_rate_6-12	CPN	sc_22	day 14	PRLR	-0.00204697	1.79102	-3.62913	0.00176723	0.0357511	-4.52799	-0.00204686	1.79102	-3.62838	0.00176986	0.0357623	-4.52935	TRUE	FALSE
SA_absol_ch_rate_6-12	CPN	sc_22	day 14	KCNK10	0.00220417	3.97295	3.62912	0.00176724	0.0357511	-4.528	0.00220423	3.97295	3.62857	0.00176908	0.0357623	-4.52891	TRUE	FALSE
SA_absol_ch_rate_6-12	CPN	sc_22	day 14	PSPC1	0.00154757	5.08239	3.62836	0.0017703	0.0357712	-4.52971	0.00154754	5.08239	3.62744	0.00177366	0.0357931	-4.53147	TRUE	FALSE
SA_absol_ch_rate_6-12	CPN	sc_22	day 14	ENSG00000257337	-0.00181852	2.34225	-3.62776	0.00177274	0.0357787	-4.53107	-0.00181851	2.34225	-3.62699	0.00177551	0.0357931	-4.53251	TRUE	FALSE
SA_absol_ch_rate_6-12	CPN	sc_22	day 14	PRRC2A	0.00329172	4.42775	3.68846	0.00188273	0.036634	-4.53246	0.0032915	4.42775	3.6897	0.00187281	0.0364674	-4.52779	TRUE	FALSE
SA_absol_ch_rate_6-12	CPN	sc_22	day 14	FAM81A	0.00229611	2.36066	3.62665	0.00177726	0.0358283	-4.5336	0.00229602	2.36066	3.62593	0.00177979	0.035805	-4.53489	TRUE	FALSE
SA_absol_ch_rate_6-12	CPN	sc_22	day 14	PRDM15	-0.00233118	2.89533	-3.62431	0.00178676	0.0358966	-4.53888	-0.00233115	2.89533	-3.62363	0.00178917	0.0359165	-4.5401	TRUE	FALSE
SA_absol_ch_rate_6-12	CPN	sc_22	day 14	CDKAL1	-0.00179114	5.58692	-3.62429	0.00178686	0.0358966	-4.53893	-0.00179109	5.58692	-3.62345	0.00178992	0.0359165	-4.54051	TRUE	FALSE
SA_absol_ch_rate_6-12	CPN	sc_22	day 14	ZFHX4-AS1	-0.00273661	4.12257	-3.62957	0.00182653	0.0363331	-4.55059	-0.0027367	4.12257	-3.62929	0.0018268	0.0363037	-4.5507	TRUE	FALSE
SA_absol_ch_rate_6-12	CPN	sc_22	day 14	EXO5-DT	0.0017322	2.07391	3.61885	0.00180921	0.0362745	-4.55124	0.00173218	2.07391	3.61804	0.00181215	0.0362642	-4.55274	TRUE	FALSE
SA_absol_ch_rate_6-12	CPN	sc_22	day 14	PLEKHA2	0.001995	2.17181	3.61866	0.00180998	0.0362745	-4.55167	0.00199496	2.17181	3.61791	0.00181269	0.0362642	-4.55303	TRUE	FALSE
SA_absol_ch_rate_6-12	CPN	sc_22	day 14	PRPF3	0.00167738	3.58122	3.61818	0.00181195	0.0362745	-4.55274	0.0016773	3.58122	3.61725	0.00181545	0.0362642	-4.55454	TRUE	FALSE
SA_absol_ch_rate_6-12	CPN	sc_22	day 14	ZNF503	0.00204129	2.65055	3.61706	0.00181658	0.0363254	-4.55527	0.00204127	2.65055	3.61644	0.00181878	0.0362642	-4.55635	TRUE	FALSE
SA_absol_ch_rate_6-12	CPN	sc_22	day 14	ENSG00000285939	-0.00206965	2.3259	-3.61644	0.00181919	0.0363331	-4.55669	-0.00206962	2.3259	-3.6157	0.00182189	0.0362642	-4.55804	TRUE	FALSE
SA_absol_ch_rate_6-12	CPN	sc_22	day 14	CEP68	0.00180985	3.19481	3.61483	0.00182587	0.0363331	-4.56032	0.00180986	3.19481	3.6141	0.00182854	0.0363037	-4.56165	TRUE	FALSE
SA_absol_ch_rate_6-12	CPN	sc_22	day 14	BRK1	0.00219911	2.33423	3.61387	0.00182989	0.0363331	-4.5625	0.00219898	2.33423	3.61307	0.00183286	0.0363037	-4.56399	TRUE	FALSE
SA_absol_ch_rate_6-12	CPN	sc_22	day 14	CEP44	0.00190273	3.04761	3.61373	0.00183046	0.0363331	-4.56281	0.00190268	3.04761	3.61292	0.00183347	0.0363037	-4.56431	TRUE	FALSE
SA_absol_ch_rate_6-12	CPN	sc_22	day 14	DDX39A	0.00224266	2.55388	3.61344	0.00183167	0.0363331	-4.56346	0.00224261	2.55388	3.61271	0.00183435	0.0363037	-4.56479	TRUE	FALSE
SA_absol_ch_rate_6-12	CPN	sc_22	day 14	ATP6V0B	0.00184991	2.00118	3.61295	0.00183373	0.0363331	-4.56457	0.00184985	2.00118	3.61214	0.00183674	0.0363096	-4.56608	TRUE	FALSE
SA_absol_ch_rate_6-12	CPN	sc_22	day 14	STX1A	0.00219383	2.28897	3.61197	0.00183783	0.0363374	-4.56678	0.00219389	2.28897	3.61145	0.00183964	0.0363096	-4.56764	TRUE	FALSE
SA_absol_ch_rate_6-12	CPN	sc_22	day 14	SEMA3F	0.00196466	2.31616	3.61151	0.00183976	0.0363374	-4.56783	0.00196473	2.31616	3.61095	0.00184176	0.0363096	-4.56878	TRUE	FALSE
SA_absol_ch_rate_6-12	CPN	sc_22	day 14	CDK6-AS1	-0.00217766	2.20157	-3.611	0.00184194	0.0363374	-4.56899	-0.00217761	2.20157	-3.61028	0.00184455	0.0363096	-4.57028	TRUE	FALSE
SA_absol_ch_rate_6-12	CPN	sc_22	day 14	NQO1	-0.00193738	1.84337	-3.6099	0.00184655	0.0363374	-4.57147	-0.00193736	1.84337	-3.60915	0.00184933	0.0363096	-4.57284	TRUE	FALSE
SA_absol_ch_rate_6-12	CPN	sc_22	day 14	ENSG00000267228	0.00186891	1.6757	3.60944	0.00184848	0.0363374	-4.5725	0.00186893	1.6757	3.60879	0.00185086	0.0363096	-4.57366	TRUE	FALSE
SA_absol_ch_rate_6-12	CPN	sc_22	day 14	APBB2	0.00187615	4.64359	3.60919	0.00184953	0.0363374	-4.57306	0.00187618	4.64359	3.60852	0.00185198	0.0363096	-4.57426	TRUE	FALSE
SA_absol_ch_rate_6-12	CPN	sc_22	day 14	ARMC7	0.00211085	2.1342	3.60898	0.00185044	0.0363374	-4.57355	0.00211081	2.1342	3.60828	0.00185301	0.0363096	-4.57481	TRUE	FALSE
SA_absol_ch_rate_6-12	CPN	sc_22	day 14	ENSG00000236017.8	0.00193902	2.00572	3.60891	0.00185072	0.0363374	-4.5737	0.00193898	2.00572	3.60817	0.00185349	0.0363096	-4.57507	TRUE	FALSE
SA_absol_ch_rate_6-12	CPN	sc_22	day 14	YIPF5	-0.00195695	2.3489	-3.60774	0.00185567	0.0363831	-4.57635	-0.00195687	2.3489	-3.60693	0.00185872	0.0363632	-4.57786	TRUE	FALSE
SA_absol_ch_rate_6-12	CPN	sc_22	day 14	SLC2A1	0.00203528	3.98431	3.60724	0.00185782	0.0363831	-4.57749	0.00203516	3.98431	3.60641	0.00186095	0.0363632	-4.57904	TRUE	FALSE
SA_absol_ch_rate_6-12	CPN	sc_22	day 14	GUSBP2	-0.00225013	3.56328	-3.60688	0.00185934	0.0363831	-4.5783	-0.00224996	3.56328	-3.60604	0.00186252	0.0363632	-4.57988	TRUE	FALSE
SA_absol_ch_rate_6-12	CPN	sc_22	day 14	KIF14	0.00262936	3.33381	3.60802	0.00186687	0.0364891	-4.58032	0.0026293	3.33381	3.60761	0.00186765	0.0364222	-4.58071	TRUE	FALSE
SA_absol_ch_rate_6-12	CPN	sc_22	day 14	ENSG00000250546	0.00251943	2.16301	3.60373	0.00187273	0.0365571	-4.58541	0.00251949	2.16301	3.60331	0.00187417	0.0364674	-4.58605	TRUE	FALSE
SA_absol_ch_rate_6-12	CPN	sc_22	day 14	SEMA4C	0.00228824	2.73743	3.60331	0.00187456	0.0365571	-4.58637	0.00228815	2.73743	3.60253	0.00187748	0.0364909	-4.5878	TRUE	FALSE
SA_absol_ch_rate_6-12	CPN	sc_22	day 14	ANXA5	-0.00228662	2.6343	-3.60211	0.00187966	0.0366154	-4.58906	-0.00228658	2.6343	-3.60142	0.00188224	0.0365425	-4.5903	TRUE	FALSE
SA_absol_ch_rate_6-12	CPN	sc_22	day 14	PSD3	-0.00206005	5.83989	-3.60042	0.00188697	0.0366342	-4.5929	-0.00205995	5.83989	-3.59963	0.00188998	0.0366516	-4.59436	TRUE	FALSE
SA_absol_ch_rate_6-12	CPN	sc_22	day 14	ENSG00000259536	-0.00180821	2.24041	-3.59886	0.00189368	0.0366958	-4.59642	-0.00180822	2.24041	-3.59813	0.00189645	0.0367117	-4.59774	TRUE	FALSE
SA_absol_ch_rate_6-12	CPN	sc_22	day 14	EHBP1L1	0.00254753	2.24518	3.5987	0.00189437	0.0366958	-4.59678	0.0025474	2.24518	3.59793	0.00189731	0.0367117	-4.59819	TRUE	FALSE
SA_absol_ch_rate_6-12	CPN	sc_22	day 14	GMPR2	0.00203935	2.3421	3.59711	0.00190126	0.0367206	-4.60037	0.00203933	2.3421	3.5964	0.00190395	0.0367278	-4.60165	TRUE	FALSE
SA_absol_ch_rate_6-12	CPN	sc_22	day 14	AAR2	-0.00201701	2.55924	-3.59705	0.00190152	0.0367206	-4.60051	-0.00201704	2.55924	-3.59649	0.00190358	0.0367278	-4.60146	TRUE	FALSE
SA_absol_ch_rate_6-12	CPN	sc_22	day 14	PDZK1	-0.00207538	2.51515	-3.59694	0.00190201	0.0367206	-4.60076	-0.00207537	2.51515	-3.59627	0.0019045	0.0367278	-4.60193	TRUE	FALSE
SA_absol_ch_rate_6-12	CPN	sc_22	day 14	EI24	0.00180774	2.07268	3.59497	0.00191059	0.0368452	-4.60521	0.00180767	2.07268	3.59415	0.00191376	0.0368654	-4.60674	TRUE	FALSE
SA_absol_ch_rate_6-12	CPN	sc_22	day 14	RPS14	-0.00200899	2.49152	-3.59419	0.001914	0.0368699	-4.60698	-0.00200902	2.49152	-3.59361	0.0019161	0.0368695	-4.60794	TRUE	FALSE
SA_absol_ch_rate_6-12	CPN	sc_22	day 14	SBNO2	0.00195775	2.79172	3.59272	0.00192042	0.0368766	-4.61029	0.0019576	2.79172	3.59185	0.00192384	0.0368941	-4.61193	TRUE	FALSE
SA_absol_ch_rate_6-12	CPN	sc_22	day 14	LRIG1	0.00228117	4.36437	3.5926	0.00192092	0.0368766	-4.61055	0.00228127	4.36437	3.59218	0.00192238	0.0368941	-4.61118	TRUE	FALSE
SA_absol_ch_rate_6-12	CPN	sc_22	day 14	ENSG00000260198	0.00180747	1.71951	3.59228	0.00192233	0.0368766	-4.61128	0.00180749	1.71951	3.5916	0.00192492	0.0368941	-4.61249	TRUE	FALSE
SA_absol_ch_rate_6-12	CPN	sc_22	day 14	ENSG00000280299	-0.00197315	1.9996	-3.59216	0.00192285	0.0368766	-4.61154	-0.00197307	1.9996	-3.59138	0.00192589	0.0368941	-4.61299	TRUE	FALSE
SA_absol_ch_rate_6-12	CPN	sc_22	day 14	PRDM10	0.0019089	3.53062	3.59144	0.00192601	0.0368964	-4.61317	0.00190879	3.53062	3.59057	0.00192947	0.0369164	-4.61483	TRUE	FALSE
SA_absol_ch_rate_6-12	CPN	sc_22	day 14	SUGT1P3	0.00186201	1.63512	3.59042	0.00193053	0.0369016	-4.61549	0.001862	1.63512	3.58969	0.00193334	0.0369164	-4.61681	TRUE	FALSE
SA_absol_ch_rate_6-12	CPN	sc_22	day 14	TSPOAP1	0.00188894	3.14104	3.5901	0.00193191	0.0369016	-4.61619	0.00188884	3.14104	3.58927	0.00193519	0.0369164	-4.61775	TRUE	FALSE
SA_absol_ch_rate_6-12	CPN	sc_22	day 14	FAM174A	-0.00204096	2.4384	-3.58993	0.00193267	0.0369016	-4.61658	-0.00204093	2.4384	-3.58918	0.00193557	0.0369164	-4.61795	TRUE	FALSE
SA_absol_ch_rate_6-12	CPN	sc_22	day 14	LRP1B	-0.0089283	5.76159	-3.95917	0.00270065	0.04264	-4.61812	-0.00892848	5.76159	-3.99898	0.00242592	0.0407935	-4.52042	TRUE	FALSE
SA_absol_ch_rate_6-12	CPN	sc_22	day 14	TTTY10	-0.00392599	2.80569	-3.73225	0.00222227	0.0391268	-4.61923	-0.00392587	2.80569	-3.73603	0.00219412	0.0388114	-4.60782	TRUE	FALSE
SA_absol_ch_rate_6-12	CPN	sc_22	day 14	HDHD2	-0.00185476	2.32829	-3.58782	0.00194202	0.0370393	-4.62136	-0.00185472	2.32829	-3.58704	0.00194505	0.0370158	-4.62278	TRUE	FALSE
SA_absol_ch_rate_6-12	CPN	sc_22	day 14	ENSG00000280239	-0.00173179	2.1874	-3.58583	0.00195083	0.0371338	-4.62584	-0.00173171	2.1874	-3.58494	0.00195441	0.0371145	-4.62753	TRUE	FALSE
SA_absol_ch_rate_6-12	CPN	sc_22	day 14	ADRM1	0.00191025	2.07224	3.58574	0.00195125	0.0371338	-4.62605	0.00191017	2.07224	3.58491	0.00195452	0.0371145	-4.62759	TRUE	FALSE
SA_absol_ch_rate_6-12	CPN	sc_22	day 14	ENSG00000227598	0.00219052	3.1648	3.58464	0.00195613	0.0371472	-4.62852	0.00219065	3.1648	3.58426	0.00195745	0.0371246	-4.62907	TRUE	FALSE
SA_absol_ch_rate_6-12	CPN	sc_22	day 14	EYS	-0.00314205	2.83976	-3.63544	0.00205615	0.0378423	-4.62856	-0.00314199	2.83976	-3.63645	0.00204725	0.0377438	-4.62471	TRUE	FALSE
SA_absol_ch_rate_6-12	CPN	sc_22	day 14	LINC01284	-0.00167598	2.21643	-3.58415	0.00195832	0.0371472	-4.62963	-0.00167601	2.21643	-3.58343	0.00196118	0.0371246	-4.63095	TRUE	FALSE
SA_absol_ch_rate_6-12	CPN	sc_22	day 14	CYP27C1	0.00181258	2.68492	3.58346	0.00196141	0.0371472	-4.63118	0.00181257	2.68492	3.58274	0.00196426	0.0371246	-4.63251	TRUE	FALSE
SA_absol_ch_rate_6-12	CPN	sc_22	day 14	NME7	-0.00216839	2.76594	-3.5834	0.00196168	0.0371472	-4.63132	-0.00216838	2.76594	-3.58271	0.00196438	0.0371246	-4.63256	TRUE	FALSE
SA_absol_ch_rate_6-12	CPN	sc_22	day 14	RFC5	0.00229352	2.6031	3.58318	0.00196267	0.0371472	-4.63182	0.00229336	2.6031	3.5824	0.00196576	0.0371246	-4.63326	TRUE	FALSE
SA_absol_ch_rate_6-12	CPN	sc_22	day 14	LRRC4	0.00197863	2.51944	3.5824	0.00196618	0.0371731	-4.63359	0.00197874	2.51944	3.58191	0.00196797	0.0371259	-4.63437	TRUE	FALSE
SA_absol_ch_rate_6-12	CPN	sc_22	day 14	ENSG00000284691	0.00187851	1.63633	3.57956	0.00197895	0.0372696	-4.63999	0.00187848	1.63633	3.57882	0.00198188	0.0372813	-4.64134	TRUE	FALSE
SA_absol_ch_rate_6-12	CPN	sc_22	day 14	EIF2S1	-0.00241341	2.95124	-3.57942	0.00197957	0.0372696	-4.6403	-0.00241339	2.95124	-3.57877	0.00198213	0.0372813	-4.64146	TRUE	FALSE
SA_absol_ch_rate_6-12	CPN	sc_22	day 14	SLC1A6	0.0018202	2.44164	3.57866	0.001983	0.0372696	-4.64201	0.00182023	2.44164	3.57803	0.00198548	0.0372813	-4.64313	TRUE	FALSE
SA_absol_ch_rate_6-12	CPN	sc_22	day 14	TASP1	-0.00185229	4.34013	-3.57846	0.00198394	0.0372696	-4.64249	-0.00185227	4.34013	-3.5777	0.00198696	0.0372813	-4.64387	TRUE	FALSE
SA_absol_ch_rate_6-12	CPN	sc_22	day 14	PGM2L1	-0.00234603	2.79831	-3.5784	0.00198419	0.0372696	-4.64261	-0.00234604	2.79831	-3.57785	0.00198627	0.0372813	-4.64352	TRUE	FALSE
SA_absol_ch_rate_6-12	CPN	sc_22	day 14	ATP5F1C	0.00171397	2.85382	3.57731	0.00198912	0.0373217	-4.64506	0.00171396	2.85382	3.57657	0.00199207	0.0373369	-4.64641	TRUE	FALSE
SA_absol_ch_rate_6-12	CPN	sc_22	day 14	BUB1	0.00260927	2.99009	3.57906	0.00199416	0.0373759	-4.6456	0.00260918	2.99009	3.57866	0.00199496	0.0373506	-4.64598	TRUE	FALSE
SA_absol_ch_rate_6-12	CPN	sc_22	day 14	ENSG00000286503	-0.0018014	2.23469	-3.5723	0.00201201	0.0376645	-4.65638	-0.00180143	2.23469	-3.57162	0.0020147	0.0376752	-4.65758	TRUE	FALSE
SA_absol_ch_rate_6-12	CPN	sc_22	day 14	NUBP1	0.00192226	2.69645	3.57149	0.00201574	0.0376645	-4.65821	0.00192223	2.69645	3.57075	0.00201874	0.0376752	-4.65956	TRUE	FALSE
SA_absol_ch_rate_6-12	CPN	sc_22	day 14	ORAI2	-0.00194398	2.48815	-3.57132	0.00201651	0.0376645	-4.65858	-0.00194395	2.48815	-3.57056	0.00201961	0.0376752	-4.65998	TRUE	FALSE
SA_absol_ch_rate_6-12	CPN	sc_22	day 14	GPI	0.00178706	3.34625	3.57094	0.00201825	0.0376645	-4.65944	0.00178709	3.34625	3.57026	0.00202099	0.0376752	-4.66066	TRUE	FALSE
SA_absol_ch_rate_6-12	CPN	sc_22	day 14	DXO	0.00212641	2.15322	3.56757	0.00203385	0.037769	-4.66705	0.00212637	2.15322	3.5669	0.00203653	0.0377438	-4.66823	TRUE	FALSE
SA_absol_ch_rate_6-12	CPN	sc_22	day 14	CSNK1A1	-0.00205117	4.42931	-3.56754	0.00203397	0.037769	-4.66711	-0.00205118	4.42931	-3.56691	0.00203649	0.0377438	-4.66821	TRUE	FALSE
SA_absol_ch_rate_6-12	CPN	sc_22	day 14	PHETA1	0.00173223	2.0649	3.56697	0.00203662	0.037769	-4.6684	0.00173217	2.0649	3.56612	0.00204014	0.0377438	-4.66998	TRUE	FALSE
SA_absol_ch_rate_6-12	CPN	sc_22	day 14	MAPT-AS1	0.00186594	1.79116	3.56655	0.00203856	0.037769	-4.66934	0.00186597	1.79116	3.56594	0.00204101	0.0377438	-4.67041	TRUE	FALSE
SA_absol_ch_rate_6-12	CPN	sc_22	day 14	SLC6A9	0.0023852	2.32258	3.56646	0.002039	0.037769	-4.66955	0.00238521	2.32258	3.56583	0.00204151	0.0377438	-4.67065	TRUE	FALSE
SA_absol_ch_rate_6-12	CPN	sc_22	day 14	LRRC3	0.00223938	2.00689	3.56633	0.0020396	0.037769	-4.66985	0.00223927	2.00689	3.56555	0.0020428	0.0377438	-4.67127	TRUE	FALSE
SA_absol_ch_rate_6-12	CPN	sc_22	day 14	RANBP3-DT	-0.0015892	2.10415	-3.56601	0.00204107	0.037769	-4.67056	-0.00158919	2.10415	-3.56519	0.00204447	0.0377438	-4.67208	TRUE	FALSE
SA_absol_ch_rate_6-12	CPN	sc_22	day 14	RTL8C	0.00213721	2.16792	3.56597	0.00204127	0.037769	-4.67065	0.00213727	2.16792	3.5654	0.00204352	0.0377438	-4.67162	TRUE	FALSE
SA_absol_ch_rate_6-12	CPN	sc_22	day 14	PFDN2	0.0021495	2.3909	3.56535	0.00204414	0.0377806	-4.67204	0.00214949	2.3909	3.56467	0.00204693	0.0377438	-4.67327	TRUE	FALSE
SA_absol_ch_rate_6-12	CPN	sc_22	day 14	FGFRL1	0.00215514	2.20314	3.56472	0.00204711	0.0377806	-4.67348	0.00215519	2.20314	3.56412	0.00204946	0.0377438	-4.67449	TRUE	FALSE
SA_absol_ch_rate_6-12	CPN	sc_22	day 14	GK	-0.00222148	2.6288	-3.56443	0.00204844	0.0377806	-4.67412	-0.00222152	2.6288	-3.56384	0.0020508	0.0377438	-4.67514	TRUE	FALSE
SA_absol_ch_rate_6-12	CPN	sc_22	day 14	KIF5A	0.00176407	3.00704	3.56368	0.00205197	0.0378056	-4.67582	0.00176401	3.00704	3.56284	0.00205548	0.0377899	-4.67739	TRUE	FALSE
SA_absol_ch_rate_6-12	CPN	sc_22	day 14	GTF2H3	-0.00202694	2.42977	-3.56133	0.00206299	0.0378642	-4.68112	-0.00202692	2.42977	-3.5606	0.00206599	0.037884	-4.68244	TRUE	FALSE
SA_absol_ch_rate_6-12	CPN	sc_22	day 14	SPATA20	0.00193834	2.01739	3.56115	0.00206381	0.0378642	-4.68151	0.00193828	2.01739	3.56041	0.00206691	0.037884	-4.68287	TRUE	FALSE
SA_absol_ch_rate_6-12	CPN	sc_22	day 14	CHCHD7	0.00198828	2.10057	3.56096	0.00206473	0.0378642	-4.68195	0.00198819	2.10057	3.56014	0.00206816	0.037884	-4.68347	TRUE	FALSE
SA_absol_ch_rate_6-12	CPN	sc_22	day 14	TMEM154	-0.00178234	2.0259	-3.56067	0.00206607	0.0378642	-4.68259	-0.00178232	2.0259	-3.55989	0.00206934	0.037884	-4.68403	TRUE	FALSE
SA_absol_ch_rate_6-12	CPN	sc_22	day 14	PPP1R21	-0.00249698	2.96159	-3.55794	0.002079	0.0379548	-4.68876	-0.00249695	2.96159	-3.55728	0.00208172	0.0379706	-4.68993	TRUE	FALSE
SA_absol_ch_rate_6-12	CPN	sc_22	day 14	MSI1	0.00188329	4.45086	3.55759	0.00208066	0.0379548	-4.68954	0.00188323	4.45086	3.55682	0.00208389	0.0379706	-4.69096	TRUE	FALSE
SA_absol_ch_rate_6-12	CPN	sc_22	day 14	PAPSS2	0.00196903	2.22854	3.55744	0.00208136	0.0379548	-4.68988	0.00196902	2.22854	3.55674	0.00208426	0.0379706	-4.69114	TRUE	FALSE
SA_absol_ch_rate_6-12	CPN	sc_22	day 14	FAM242A	-0.00257221	3.05408	-3.5591	0.00208686	0.0379548	-4.69054	-0.00257222	3.05408	-3.55871	0.00208765	0.0379706	-4.69089	TRUE	FALSE
SA_absol_ch_rate_6-12	CPN	sc_22	day 14	SPPL2A	-0.00199364	3.41805	-3.55659	0.00208539	0.0379548	-4.69179	-0.00199365	3.41805	-3.55596	0.00208796	0.0379706	-4.69289	TRUE	FALSE
SA_absol_ch_rate_6-12	CPN	sc_22	day 14	BTF3	0.00230836	2.55342	3.55656	0.00208556	0.0379548	-4.69187	0.00230832	2.55342	3.55585	0.00208851	0.0379706	-4.69315	TRUE	FALSE
SA_absol_ch_rate_6-12	CPN	sc_22	day 14	SLTM	0.00201084	3.8925	3.55594	0.00208849	0.0379548	-4.69326	0.0020108	3.8925	3.5552	0.00209159	0.0379706	-4.69461	TRUE	FALSE
SA_absol_ch_rate_6-12	CPN	sc_22	day 14	ENSG00000288735	0.00184946	1.78799	3.55593	0.00208853	0.0379548	-4.69328	0.00184944	1.78799	3.55523	0.00209146	0.0379706	-4.69454	TRUE	FALSE
SA_absol_ch_rate_6-12	CPN	sc_22	day 14	NCKIPSD	0.00290275	2.52206	3.58481	0.00215381	0.038575	-4.69458	0.00290254	2.52206	3.58457	0.00215326	0.0384856	-4.69439	TRUE	FALSE
SA_absol_ch_rate_6-12	CPN	sc_22	day 14	MAP3K7CL	0.00203433	1.74776	3.5542	0.00209682	0.0380436	-4.69719	0.00203429	1.74776	3.55352	0.00209962	0.0380554	-4.69839	TRUE	FALSE
SA_absol_ch_rate_6-12	CPN	sc_22	day 14	ESAM	0.00172159	1.91492	3.55364	0.00209947	0.0380436	-4.69844	0.00172158	1.91492	3.55285	0.00210285	0.0380554	-4.69991	TRUE	FALSE
SA_absol_ch_rate_6-12	CPN	sc_22	day 14	MAGT1	-0.00242655	3.01614	-3.55353	0.0021	0.0380436	-4.69869	-0.00242659	3.01614	-3.55301	0.0021021	0.0380554	-4.69956	TRUE	FALSE
SA_absol_ch_rate_6-12	CPN	sc_22	day 14	ENSG00000203279	-0.00159306	1.88204	-3.55265	0.00210424	0.0380457	-4.70068	-0.001593	1.88204	-3.55172	0.00210827	0.038074	-4.70245	TRUE	FALSE
SA_absol_ch_rate_6-12	CPN	sc_22	day 14	TMEM196	-0.0024156	2.41419	-3.55259	0.00210451	0.0380457	-4.70081	-0.00241547	2.41419	-3.55183	0.00210772	0.038074	-4.7022	TRUE	FALSE
SA_absol_ch_rate_6-12	CPN	sc_22	day 14	SPINK5	0.00465231	3.27429	3.76706	0.00258608	0.0418173	-4.70212	0.00465253	3.27429	3.77412	0.00253161	0.0415013	-4.68289	TRUE	FALSE
SA_absol_ch_rate_6-12	CPN	sc_22	day 14	EGLN2	0.00212539	2.30916	3.54964	0.00211871	0.0382184	-4.70746	0.00212533	2.30916	3.54891	0.0021218	0.038204	-4.70878	TRUE	FALSE
SA_absol_ch_rate_6-12	CPN	sc_22	day 14	IGLON5	0.00184349	2.20744	3.54955	0.00211913	0.0382184	-4.70765	0.00184337	2.20744	3.54868	0.00212293	0.038204	-4.7093	TRUE	FALSE
SA_absol_ch_rate_6-12	CPN	sc_22	day 14	DPP3	0.00199567	2.31559	3.54923	0.00212067	0.0382184	-4.70837	0.00199558	2.31559	3.5484	0.00212428	0.038204	-4.70993	TRUE	FALSE
SA_absol_ch_rate_6-12	CPN	sc_22	day 14	ENPEP	-0.00229836	2.45732	-3.54799	0.00212669	0.038287	-4.71117	-0.00229832	2.45732	-3.54733	0.00212948	0.0382578	-4.71235	TRUE	FALSE
SA_absol_ch_rate_6-12	CPN	sc_22	day 14	CYB561	0.00192053	1.85502	3.5449	0.00214175	0.0384833	-4.71814	0.00192049	1.85502	3.54416	0.00214494	0.0384559	-4.7195	TRUE	FALSE
SA_absol_ch_rate_6-12	CPN	sc_22	day 14	UGDH	0.00217415	2.62488	3.54484	0.00214203	0.0384833	-4.71827	0.00217424	2.62488	3.54436	0.00214396	0.0384559	-4.71904	TRUE	FALSE
SA_absol_ch_rate_6-12	CPN	sc_22	day 14	LIN28A	0.00255645	3.78115	3.54563	0.00215182	0.038575	-4.72084	0.00255629	3.78115	3.54518	0.00215295	0.0384856	-4.72134	TRUE	FALSE
SA_absol_ch_rate_6-12	CPN	sc_22	day 14	PLEKHG4B	0.00194357	4.70135	3.54353	0.00214845	0.0385587	-4.72123	0.00194367	4.70135	3.54307	0.00215025	0.0384856	-4.72194	TRUE	FALSE
SA_absol_ch_rate_6-12	CPN	sc_22	day 14	CD58	-0.00205717	3.06393	-3.54186	0.00215662	0.0385814	-4.72498	-0.00205712	3.06393	-3.54115	0.00215968	0.038549	-4.72626	TRUE	FALSE
SA_absol_ch_rate_6-12	CPN	sc_22	day 14	ACTB	0.00239286	4.25862	3.54145	0.00215862	0.0385814	-4.72589	0.00239279	4.25862	3.54083	0.00216125	0.038549	-4.72698	TRUE	FALSE
SA_absol_ch_rate_6-12	CPN	sc_22	day 14	GALNTL6	-0.00991359	7.07393	-3.89475	0.00299773	0.0444583	-4.72745	-0.0160039	7.4383	-5.374	0.000245045	0.0189906	-1.20014	TRUE	TRUE
SA_absol_ch_rate_6-12	CPN	sc_22	day 14	ASTN2	0.00232095	4.54556	3.54005	0.00216555	0.0386193	-4.72906	0.00232109	4.54556	3.53973	0.00216668	0.038606	-4.72946	TRUE	FALSE
SA_absol_ch_rate_6-12	CPN	sc_22	day 14	ZNF623	0.0020636	2.6617	3.53985	0.00216654	0.0386193	-4.72951	0.00206345	2.6617	3.539	0.00217032	0.0386074	-4.73112	TRUE	FALSE
SA_absol_ch_rate_6-12	CPN	sc_22	day 14	PPP1R2	0.00165331	2.60466	3.53967	0.00216742	0.0386193	-4.72991	0.00165327	2.60466	3.53882	0.0021712	0.0386074	-4.73152	TRUE	FALSE
SA_absol_ch_rate_6-12	CPN	sc_22	day 14	ADAMTSL3	-0.00250746	2.35652	-3.53874	0.002172	0.0386612	-4.732	-0.00250732	2.35652	-3.53804	0.00217505	0.0386362	-4.73327	TRUE	FALSE
SA_absol_ch_rate_6-12	CPN	sc_22	day 14	TPR	0.00181525	5.1582	3.53736	0.00217887	0.0387437	-4.73512	0.0018152	5.1582	3.53657	0.00218236	0.0387263	-4.73658	TRUE	FALSE
SA_absol_ch_rate_6-12	CPN	sc_22	day 14	ENSG00000285534	-0.00201604	1.97217	-3.53654	0.00218292	0.038776	-4.73695	-0.00201599	1.97217	-3.53588	0.00218581	0.0387478	-4.73814	TRUE	FALSE
SA_absol_ch_rate_6-12	CPN	sc_22	day 14	SHARPIN	0.00193747	2.10902	3.5353	0.0021891	0.0388459	-4.73974	0.00193744	2.10902	3.53456	0.00219239	0.0388114	-4.74111	TRUE	FALSE
SA_absol_ch_rate_6-12	CPN	sc_22	day 14	ANKRD18CP	-0.00181725	2.30482	-3.53451	0.00219303	0.0388758	-4.74152	-0.00181725	2.30482	-3.53381	0.00219611	0.0388114	-4.74278	TRUE	FALSE
SA_absol_ch_rate_6-12	CPN	sc_22	day 14	PIR	-0.00223973	2.31376	-3.53396	0.00219579	0.038885	-4.74276	-0.00223964	2.31376	-3.53327	0.00219885	0.0388202	-4.74401	TRUE	FALSE
SA_absol_ch_rate_6-12	CPN	sc_22	day 14	TDRD7	-0.00174927	2.04396	-3.53292	0.00220099	0.0389373	-4.74509	-0.00174921	2.04396	-3.53211	0.00220465	0.038883	-4.74661	TRUE	FALSE
SA_absol_ch_rate_6-12	CPN	sc_22	day 14	RAI2	-0.00196899	2.39075	-3.53192	0.00220603	0.0389867	-4.74735	-0.00196891	2.39075	-3.53115	0.00220945	0.0389281	-4.74876	TRUE	FALSE
SA_absol_ch_rate_6-12	CPN	sc_22	day 14	BTN2A3P	0.00171534	2.10773	3.52907	0.00222039	0.0391268	-4.75376	0.0017154	2.10773	3.52845	0.00222311	0.0390979	-4.75485	TRUE	FALSE
SA_absol_ch_rate_6-12	CPN	sc_22	day 14	RCE1	0.00195114	1.85676	3.52905	0.00222053	0.0391268	-4.75382	0.0019511	1.85676	3.52835	0.0022236	0.0390979	-4.75507	TRUE	FALSE
SA_absol_ch_rate_6-12	CPN	sc_22	day 14	CEL	0.00233338	1.9579	3.52823	0.00222466	0.0391268	-4.75566	0.00233332	1.9579	3.52757	0.00222757	0.039128	-4.75683	TRUE	FALSE
SA_absol_ch_rate_6-12	CPN	sc_22	day 14	ITGB3BP	-0.0027878	3.19959	-3.54593	0.00226812	0.0394803	-4.75658	-0.00278774	3.19959	-3.54563	0.00226812	0.0394803	-4.75661	TRUE	FALSE
SA_absol_ch_rate_6-12	CPN	sc_22	day 14	ZNF16	-0.00218309	2.36174	-3.52755	0.00222813	0.0391378	-4.7572	-0.00218301	2.36174	-3.52679	0.00223151	0.0391576	-4.75858	TRUE	FALSE
SA_absol_ch_rate_6-12	CPN	sc_22	day 14	RHD	0.00185135	1.69728	3.5267	0.00223244	0.039139	-4.7591	0.00185141	1.69728	3.52614	0.00223482	0.0391646	-4.76004	TRUE	FALSE
SA_absol_ch_rate_6-12	CPN	sc_22	day 14	RRM2B	-0.00201924	2.45949	-3.52633	0.00223433	0.039139	-4.75994	-0.0020192	2.45949	-3.52558	0.00223769	0.0391646	-4.7613	TRUE	FALSE
SA_absol_ch_rate_6-12	CPN	sc_22	day 14	MYRF	0.00199779	2.1733	3.5262	0.00223496	0.039139	-4.76022	0.0019977	2.1733	3.52539	0.00223869	0.0391646	-4.76175	TRUE	FALSE
SA_absol_ch_rate_6-12	CPN	sc_22	day 14	ESYT1	0.00186597	3.02407	3.52369	0.00224779	0.0393044	-4.76587	0.00186594	3.02407	3.52297	0.00225105	0.0393046	-4.76718	TRUE	FALSE
SA_absol_ch_rate_6-12	CPN	sc_22	day 14	TRIM68	0.00226361	1.81964	3.52346	0.00224895	0.0393044	-4.76638	0.00226364	1.81964	3.52294	0.00225122	0.0393046	-4.76726	TRUE	FALSE
SA_absol_ch_rate_6-12	CPN	sc_22	day 14	ENSG00000234584	0.00171285	1.91967	3.52162	0.00225843	0.0394304	-4.77054	0.00171278	1.91967	3.52074	0.00226251	0.0394619	-4.7722	TRUE	FALSE
SA_absol_ch_rate_6-12	CPN	sc_22	day 14	CYSRT1	0.0018079	1.59546	3.5209	0.00226213	0.0394553	-4.77215	0.00180792	1.59546	3.52026	0.00226499	0.0394655	-4.77328	TRUE	FALSE
SA_absol_ch_rate_6-12	CPN	sc_22	day 14	ENSG00000223697	0.00208557	1.86468	3.51986	0.00226748	0.0394803	-4.77448	0.00208539	1.86468	3.51902	0.0022714	0.0394978	-4.77607	TRUE	FALSE
SA_absol_ch_rate_6-12	CPN	sc_22	day 14	LINC02615	-0.00220562	2.66559	-3.51835	0.00227529	0.0395654	-4.77788	-0.00220567	2.66559	-3.51783	0.00227757	0.0395654	-4.77875	TRUE	FALSE
SA_absol_ch_rate_6-12	CPN	sc_22	day 14	ZNF613	0.00186047	2.3081	3.51786	0.00227786	0.0395704	-4.77899	0.00186045	2.3081	3.51711	0.00228129	0.0395885	-4.78036	TRUE	FALSE
SA_absol_ch_rate_6-12	CPN	sc_22	day 14	DDHD1	-0.00196077	4.08628	-3.51735	0.0022805	0.0395766	-4.78014	-0.00196079	4.08628	-3.51669	0.00228347	0.0395885	-4.7813	TRUE	FALSE
SA_absol_ch_rate_6-12	CPN	sc_22	day 14	H2BC5	0.00199316	1.86476	3.51685	0.00228306	0.0395815	-4.78124	0.00199313	1.86476	3.51618	0.00228614	0.0395952	-4.78245	TRUE	FALSE
SA_absol_ch_rate_6-12	CPN	sc_22	day 14	RTN4RL1	-0.00269824	2.82479	-3.52877	0.00231313	0.0398239	-4.78185	-0.00269819	2.82479	-3.52837	0.00231402	0.0397997	-4.78221	TRUE	FALSE
SA_absol_ch_rate_6-12	CPN	sc_22	day 14	RFX3	-0.00212472	6.35604	-3.51595	0.00228776	0.0396041	-4.78327	-0.00212462	6.35604	-3.51522	0.00229112	0.0396259	-4.7846	TRUE	FALSE
SA_absol_ch_rate_6-12	CPN	sc_22	day 14	ENSG00000276517	-0.00199197	2.28829	-3.51573	0.00228894	0.0396041	-4.78378	-0.00199188	2.28829	-3.51493	0.00229263	0.0396259	-4.78525	TRUE	FALSE
SA_absol_ch_rate_6-12	CPN	sc_22	day 14	LINC02893	0.00227122	2.23871	3.51517	0.00229183	0.0396146	-4.78503	0.00227119	2.23871	3.51453	0.00229477	0.0396259	-4.78617	TRUE	FALSE
SA_absol_ch_rate_6-12	CPN	sc_22	day 14	ALKBH2	-0.00172069	1.87726	-3.51299	0.00230323	0.0397335	-4.78992	-0.00172059	1.87726	-3.51211	0.00230741	0.039765	-4.7916	TRUE	FALSE
SA_absol_ch_rate_6-12	CPN	sc_22	day 14	GPR160	-0.00201956	1.91871	-3.51298	0.00230329	0.0397335	-4.78995	-0.00201951	1.91871	-3.51227	0.00230658	0.039765	-4.79124	TRUE	FALSE
SA_absol_ch_rate_6-12	CPN	sc_22	day 14	KCNA1	-0.00197518	1.78121	-3.5121	0.00230791	0.0397737	-4.79193	-0.00197517	1.78121	-3.51146	0.00231086	0.0397849	-4.79307	TRUE	FALSE
SA_absol_ch_rate_6-12	CPN	sc_22	day 14	CAMSAP1-DT	0.00235388	2.231	3.50672	0.00233635	0.0401244	-4.80402	0.00235385	2.231	3.50606	0.00233943	0.040129	-4.80519	TRUE	FALSE
SA_absol_ch_rate_6-12	CPN	sc_22	day 14	CALHM2	0.00216098	1.85447	3.50635	0.00233832	0.0401244	-4.80485	0.00216096	1.85447	3.50572	0.00234124	0.040129	-4.80596	TRUE	FALSE
SA_absol_ch_rate_6-12	CPN	sc_22	day 14	STARD5	0.00187697	1.64739	3.50625	0.0023389	0.0401244	-4.80509	0.00187697	1.64739	3.50558	0.00234199	0.040129	-4.80627	TRUE	FALSE
SA_absol_ch_rate_6-12	CPN	sc_22	day 14	RPL31	-0.00235901	2.83394	-3.50601	0.00234015	0.0401244	-4.80562	-0.00235895	2.83394	-3.50533	0.00234332	0.040129	-4.80683	TRUE	FALSE
SA_absol_ch_rate_6-12	CPN	sc_22	day 14	SGMS2	-0.00175284	2.10389	-3.5056	0.00234236	0.0401244	-4.80655	-0.00175282	2.10389	-3.50485	0.00234587	0.040129	-4.80791	TRUE	FALSE
SA_absol_ch_rate_6-12	CPN	sc_22	day 14	HLA-E	0.00214739	1.96642	3.50496	0.00234575	0.0401244	-4.80798	0.00214732	1.96642	3.50424	0.00234915	0.040129	-4.80929	TRUE	FALSE
SA_absol_ch_rate_6-12	CPN	sc_22	day 14	C1RL	0.00184449	2.46737	3.50477	0.00234678	0.0401244	-4.80841	0.00184453	2.46737	3.5042	0.00234936	0.040129	-4.80937	TRUE	FALSE
SA_absol_ch_rate_6-12	CPN	sc_22	day 14	PVALEF	-0.0017832	2.33848	-3.50235	0.00235972	0.0402731	-4.81384	-0.0017832	2.33848	-3.50163	0.00236314	0.0402849	-4.81514	TRUE	FALSE
SA_absol_ch_rate_6-12	CPN	sc_22	day 14	YIPF2	0.0023259	1.9396	3.50228	0.00236012	0.0402731	-4.81401	0.00232587	1.9396	3.50167	0.00236293	0.0402849	-4.81506	TRUE	FALSE
SA_absol_ch_rate_6-12	CPN	sc_22	day 14	ENSG00000254394	-0.00184324	2.08486	-3.49788	0.0023839	0.040569	-4.82389	-0.00184319	2.08486	-3.49707	0.00238783	0.04059	-4.8254	TRUE	FALSE
SA_absol_ch_rate_6-12	CPN	sc_22	day 14	ZDHHC24	-0.00181817	2.38725	-3.49682	0.00238965	0.040569	-4.82627	-0.0018182	2.38725	-3.49616	0.00239277	0.04059	-4.82744	TRUE	FALSE
SA_absol_ch_rate_6-12	CPN	sc_22	day 14	ENSG00000280241	-0.00253019	4.7932	-3.49861	0.0023946	0.040569	-4.82641	-0.00253004	4.7932	-3.49808	0.00239632	0.04059	-4.82709	TRUE	FALSE
SA_absol_ch_rate_6-12	CPN	sc_22	day 14	PEAK3	0.00175869	1.75098	3.49637	0.0023921	0.040569	-4.82728	0.00175871	1.75098	3.4957	0.00239529	0.04059	-4.82847	TRUE	FALSE
SA_absol_ch_rate_6-12	CPN	sc_22	day 14	MIS18A	-0.00185417	2.0823	-3.49592	0.00239454	0.040569	-4.82829	-0.00185409	2.0823	-3.49512	0.00239845	0.04059	-4.82978	TRUE	FALSE
SA_absol_ch_rate_6-12	CPN	sc_22	day 14	VWA5B1	-0.00184233	2.48784	-3.49569	0.00239577	0.040569	-4.82879	-0.0018424	2.48784	-3.49512	0.00239845	0.04059	-4.82978	TRUE	FALSE
SA_absol_ch_rate_6-12	CPN	sc_22	day 14	ENSG00000229492	0.00180261	2.01521	3.49544	0.00239716	0.040569	-4.82937	0.00180253	2.01521	3.49459	0.00240133	0.04059	-4.83096	TRUE	FALSE
SA_absol_ch_rate_6-12	CPN	sc_22	day 14	BEX4	0.002132	2.02181	3.49527	0.00239808	0.040569	-4.82974	0.00213187	2.02181	3.49445	0.00240211	0.04059	-4.83128	TRUE	FALSE
SA_absol_ch_rate_6-12	CPN	sc_22	day 14	SARM1	-0.00229191	2.73804	-3.49519	0.00239852	0.040569	-4.82993	-0.00229189	2.73804	-3.49461	0.00240125	0.04059	-4.83093	TRUE	FALSE
SA_absol_ch_rate_6-12	CPN	sc_22	day 14	ATP5ME	-0.00208062	2.00043	-3.49434	0.00240314	0.0405979	-4.83182	-0.00208051	2.00043	-3.49358	0.00240687	0.0406183	-4.83323	TRUE	FALSE
SA_absol_ch_rate_6-12	CPN	sc_22	day 14	SLC44A2	0.00189767	3.21496	3.49402	0.00240492	0.0405979	-4.83255	0.00189763	3.21496	3.49329	0.00240847	0.0406183	-4.83389	TRUE	FALSE
SA_absol_ch_rate_6-12	CPN	sc_22	day 14	UBE4B	0.00177352	4.15705	3.49346	0.00240797	0.0406099	-4.8338	0.00177352	4.15705	3.49273	0.00241151	0.04063	-4.83513	TRUE	FALSE
SA_absol_ch_rate_6-12	CPN	sc_22	day 14	ABCB6	0.00188013	1.91506	3.49192	0.00241646	0.0407134	-4.83728	0.00188009	1.91506	3.49119	0.00242002	0.0407339	-4.83861	TRUE	FALSE
SA_absol_ch_rate_6-12	CPN	sc_22	day 14	ENSG00000233290	0.00202288	1.99368	3.49	0.00242699	0.040826	-4.84156	0.00202286	1.99368	3.48935	0.00243013	0.0408091	-4.84272	TRUE	FALSE
SA_absol_ch_rate_6-12	CPN	sc_22	day 14	GTDC1	-0.00184269	4.72263	-3.48971	0.0024286	0.040826	-4.84222	-0.00184267	4.72263	-3.48899	0.00243212	0.0408091	-4.84353	TRUE	FALSE
SA_absol_ch_rate_6-12	CPN	sc_22	day 14	ZNF496	0.00201324	3.4896	3.48942	0.0024302	0.040826	-4.84287	0.00201318	3.4896	3.48867	0.0024339	0.0408091	-4.84425	TRUE	FALSE
SA_absol_ch_rate_6-12	CPN	sc_22	day 14	ZNF468	0.00219763	1.87259	3.4885	0.00243533	0.0408726	-4.84495	0.00219759	1.87259	3.48783	0.0024386	0.0408483	-4.84615	TRUE	FALSE
SA_absol_ch_rate_6-12	CPN	sc_22	day 14	ANAPC2	0.00234092	2.44919	3.48697	0.00244382	0.0409719	-4.84838	0.00234075	2.44919	3.48618	0.00244774	0.0409535	-4.84984	TRUE	FALSE
SA_absol_ch_rate_6-12	CPN	sc_22	day 14	TAOK1	0.00162477	5.18978	3.48624	0.00244787	0.0409719	-4.85001	0.00162475	5.18978	3.48545	0.00245184	0.0409535	-4.85149	TRUE	FALSE
SA_absol_ch_rate_6-12	CPN	sc_22	day 14	TEDC2	0.00183483	1.92362	3.48616	0.00244834	0.0409719	-4.8502	0.00183479	1.92362	3.48542	0.00245196	0.0409535	-4.85154	TRUE	FALSE
SA_absol_ch_rate_6-12	CPN	sc_22	day 14	LINC01482	-0.00188292	1.98505	-3.48506	0.00245448	0.0410058	-4.85267	-0.0018829	1.98505	-3.48437	0.00245782	0.0409824	-4.85389	TRUE	FALSE
SA_absol_ch_rate_6-12	CPN	sc_22	day 14	ROBO1	0.00267349	5.81952	3.49673	0.00248584	0.0413156	-4.85305	0.00267359	5.81952	3.4966	0.00248529	0.0412716	-4.85281	TRUE	FALSE
SA_absol_ch_rate_6-12	CPN	sc_22	day 14	NEB	0.00156093	2.60524	3.48489	0.00245543	0.0410058	-4.85305	0.001561	2.60524	3.48427	0.00245843	0.0409824	-4.85414	TRUE	FALSE
SA_absol_ch_rate_6-12	CPN	sc_22	day 14	ENSG00000230092	-0.001538	1.82566	-3.48452	0.00245746	0.0410058	-4.85387	-0.00153802	1.82566	-3.48379	0.0024611	0.0409877	-4.85521	TRUE	FALSE
SA_absol_ch_rate_6-12	CPN	sc_22	day 14	FICD	0.00190239	2.24711	3.48071	0.00247885	0.041307	-4.86241	0.00190237	2.24711	3.48	0.00248239	0.0412716	-4.8637	TRUE	FALSE
SA_absol_ch_rate_6-12	CPN	sc_22	day 14	GTF3C1	0.00183111	4.16435	3.48046	0.00248028	0.041307	-4.86298	0.00183105	4.16435	3.47972	0.002484	0.0412716	-4.86434	TRUE	FALSE
SA_absol_ch_rate_6-12	CPN	sc_22	day 14	PNPT1	-0.0017928	3.294	-3.47992	0.0024833	0.0413156	-4.86418	-0.0017927	3.294	-3.47907	0.00248768	0.0412717	-4.8658	TRUE	FALSE
SA_absol_ch_rate_6-12	CPN	sc_22	day 14	HBP1	-0.00283052	3.32377	-3.50527	0.00255801	0.0416807	-4.86643	-0.00283063	3.32377	-3.50524	0.00255662	0.041613	-4.86591	TRUE	FALSE
SA_absol_ch_rate_6-12	CPN	sc_22	day 14	SH3BP5	-0.00197923	2.39714	-3.47875	0.00248994	0.0413156	-4.86682	-0.00197918	2.39714	-3.47799	0.00249379	0.0412987	-4.86822	TRUE	FALSE
SA_absol_ch_rate_6-12	CPN	sc_22	day 14	ENSG00000270492	-0.00173241	1.81934	-3.47868	0.00249033	0.0413156	-4.86697	-0.00173238	1.81934	-3.47794	0.00249407	0.0412987	-4.86833	TRUE	FALSE
SA_absol_ch_rate_6-12	CPN	sc_22	day 14	PELO	0.0018923	1.82893	3.47808	0.00249376	0.041333	-4.86833	0.00189225	1.82893	3.47738	0.00249727	0.0413122	-4.86959	TRUE	FALSE
SA_absol_ch_rate_6-12	CPN	sc_22	day 14	PABIR2	0.00192852	2.74689	3.47754	0.00249681	0.041344	-4.86953	0.00192848	2.74689	3.47686	0.00250018	0.0413209	-4.87074	TRUE	FALSE
SA_absol_ch_rate_6-12	CPN	sc_22	day 14	TRIM41	0.00200438	2.5165	3.47637	0.00250349	0.0414151	-4.87217	0.00200428	2.5165	3.47556	0.00250759	0.041404	-4.87366	TRUE	FALSE
SA_absol_ch_rate_6-12	CPN	sc_22	day 14	ENSG00000234026	0.0017972	1.68394	3.47444	0.00251449	0.0415209	-4.87649	0.00179727	1.68394	3.47392	0.00251701	0.0415013	-4.87736	TRUE	FALSE
SA_absol_ch_rate_6-12	CPN	sc_22	day 14	SEC14L2	0.00177205	1.90035	3.47441	0.00251468	0.0415209	-4.87656	0.00177199	1.90035	3.4736	0.00251882	0.0415013	-4.87806	TRUE	FALSE
SA_absol_ch_rate_6-12	CPN	sc_22	day 14	SNRPD3	0.00224382	2.61588	3.47337	0.00252059	0.0415286	-4.87888	0.00224374	2.61588	3.47269	0.00252407	0.0415013	-4.88011	TRUE	FALSE
SA_absol_ch_rate_6-12	CPN	sc_22	day 14	DEGS2	0.00189118	2.08744	3.47297	0.00252291	0.0415286	-4.87978	0.00189116	2.08744	3.47226	0.0025265	0.0415013	-4.88106	TRUE	FALSE
SA_absol_ch_rate_6-12	CPN	sc_22	day 14	VCPIP1	-0.00213864	2.56862	-3.47274	0.00252423	0.0415286	-4.8803	-0.00213866	2.56862	-3.47219	0.0025269	0.0415013	-4.88122	TRUE	FALSE
SA_absol_ch_rate_6-12	CPN	sc_22	day 14	EXOC8	0.00194529	2.05447	3.47265	0.00252473	0.0415286	-4.88049	0.00194524	2.05447	3.47191	0.0025285	0.0415013	-4.88184	TRUE	FALSE
SA_absol_ch_rate_6-12	CPN	sc_22	day 14	NUDT21	-0.00224494	2.78668	-3.47159	0.00253083	0.041563	-4.88287	-0.00224485	2.78668	-3.47084	0.00253471	0.0415013	-4.88426	TRUE	FALSE
SA_absol_ch_rate_6-12	CPN	sc_22	day 14	ENSG00000248367	0.00175969	1.78469	3.47112	0.00253356	0.041563	-4.88394	0.00175965	1.78469	3.47033	0.0025376	0.0415013	-4.88539	TRUE	FALSE
SA_absol_ch_rate_6-12	CPN	sc_22	day 14	ENSG00000283183	0.00236916	1.94391	3.47035	0.00253799	0.041563	-4.88566	0.00236918	1.94391	3.46987	0.00254027	0.0415013	-4.88642	TRUE	FALSE
SA_absol_ch_rate_6-12	CPN	sc_22	day 14	CTU2	0.00171376	1.85775	3.47035	0.00253801	0.041563	-4.88567	0.0017138	1.85775	3.46969	0.00254132	0.0415013	-4.88683	TRUE	FALSE
SA_absol_ch_rate_6-12	CPN	sc_22	day 14	ENSG00000266950	0.00183692	1.71096	3.47021	0.0025388	0.041563	-4.88597	0.00183691	1.71096	3.46954	0.00254222	0.0415013	-4.88718	TRUE	FALSE
SA_absol_ch_rate_6-12	CPN	sc_22	day 14	HYDIN2	0.00273464	2.73708	3.48708	0.00258682	0.0418173	-4.88672	0.00273477	2.73708	3.48718	0.00258452	0.0417593	-4.88586	TRUE	FALSE
SA_absol_ch_rate_6-12	CPN	sc_22	day 14	ATRAID	0.00189974	2.10083	3.46968	0.00254187	0.041574	-4.88716	0.0018996	2.10083	3.46884	0.00254626	0.0415283	-4.88874	TRUE	FALSE
SA_absol_ch_rate_6-12	CPN	sc_22	day 14	SCAMP2	-0.00189581	2.44527	-3.46808	0.00255114	0.0416807	-4.89075	-0.00189585	2.44527	-3.46752	0.00255389	0.041613	-4.89169	TRUE	FALSE
SA_absol_ch_rate_6-12	CPN	sc_22	day 14	LHX5-AS1	0.0032384	2.69994	3.53361	0.00273391	0.0428164	-4.89181	0.00323856	2.69994	3.53528	0.00271747	0.0426845	-4.88642	TRUE	FALSE
SA_absol_ch_rate_6-12	CPN	sc_22	day 14	STUB1	0.00169434	1.86976	3.46716	0.00255647	0.0416807	-4.89281	0.00169426	1.86976	3.46629	0.00256106	0.041613	-4.89445	TRUE	FALSE
SA_absol_ch_rate_6-12	CPN	sc_22	day 14	RER1	-0.00205086	2.58086	-3.46703	0.00255722	0.0416807	-4.8931	-0.00205091	2.58086	-3.46647	0.00256	0.041613	-4.89405	TRUE	FALSE
SA_absol_ch_rate_6-12	CPN	sc_22	day 14	IKBIP	0.00183555	2.64507	3.4661	0.00256264	0.0417168	-4.89518	0.00183566	2.64507	3.46569	0.00256457	0.0416311	-4.8958	TRUE	FALSE
SA_absol_ch_rate_6-12	CPN	sc_22	day 14	PFDN1	-0.00208706	2.35958	-3.46563	0.00256535	0.0417219	-4.89623	-0.00208697	2.35958	-3.46485	0.00256944	0.0416711	-4.89767	TRUE	FALSE
SA_absol_ch_rate_6-12	CPN	sc_22	day 14	COL10A1	0.00163534	1.99454	3.4651	0.00256845	0.0417332	-4.89742	0.00163528	1.99454	3.46423	0.00257309	0.0416913	-4.89907	TRUE	FALSE
SA_absol_ch_rate_6-12	CPN	sc_22	day 14	DCBLD2	-0.00192527	5.12379	-3.4642	0.00257376	0.0417802	-4.89945	-0.00192529	5.12379	-3.46357	0.00257694	0.0417147	-4.90055	TRUE	FALSE
SA_absol_ch_rate_6-12	CPN	sc_22	day 14	ENSG00000286366	-0.00169336	2.05331	-3.46316	0.00257982	0.0418173	-4.90177	-0.00169334	2.05331	-3.46242	0.00258368	0.0417593	-4.90312	TRUE	FALSE
SA_absol_ch_rate_6-12	CPN	sc_22	day 14	MPHOSPH6-DT	0.00243778	1.62495	3.46205	0.00258634	0.0418173	-4.90426	0.00243781	1.62495	3.46151	0.00258905	0.0417936	-4.90516	TRUE	FALSE
SA_absol_ch_rate_6-12	CPN	sc_22	day 14	P4HB	0.00193947	2.88734	3.46175	0.0025881	0.0418173	-4.90493	0.00193947	2.88734	3.46109	0.00259152	0.0417945	-4.9061	TRUE	FALSE
SA_absol_ch_rate_6-12	CPN	sc_22	day 14	BARHL1	0.00362917	2.72556	3.57228	0.00289914	0.0439586	-4.90531	0.00362938	2.72556	3.57595	0.00286435	0.0436465	-4.89452	TRUE	FALSE
SA_absol_ch_rate_6-12	CPN	sc_22	day 14	DCAF4	-0.00256938	2.32085	-3.46431	0.00261468	0.0420898	-4.90999	-0.00256916	2.32085	-3.46377	0.00261644	0.04204	-4.91064	TRUE	FALSE
SA_absol_ch_rate_6-12	CPN	sc_22	day 14	FGFR3	0.00317268	3.03138	3.51657	0.00276809	0.0428869	-4.91188	0.00317244	3.03138	3.51782	0.00275402	0.042833	-4.90741	TRUE	FALSE
SA_absol_ch_rate_6-12	CPN	sc_22	day 14	ENSG00000255028	-0.00293408	2.3995	-3.49247	0.00270387	0.04264	-4.91277	-0.00293412	2.3995	-3.49331	0.00269412	0.0425592	-4.90957	TRUE	FALSE
SA_absol_ch_rate_6-12	CPN	sc_22	day 14	ENSG00000214717.12	0.00217611	2.32202	3.4581	0.00260967	0.0420898	-4.9131	0.00217602	2.32202	3.45736	0.00261357	0.04204	-4.91445	TRUE	FALSE
SA_absol_ch_rate_6-12	CPN	sc_22	day 14	ENSG00000270087	0.00240049	2.35262	3.45764	0.00261238	0.0420898	-4.91413	0.00240059	2.35262	3.45724	0.00261427	0.04204	-4.91472	TRUE	FALSE
SA_absol_ch_rate_6-12	CPN	sc_22	day 14	DUSP10	-0.00190431	2.2128	-3.45756	0.00261286	0.0420898	-4.91431	-0.00190438	2.2128	-3.45705	0.00261543	0.04204	-4.91515	TRUE	FALSE
SA_absol_ch_rate_6-12	CPN	sc_22	day 14	POLR3G	-0.0020685	2.20479	-3.4563	0.00262039	0.0421427	-4.91714	-0.0020683	2.20479	-3.45544	0.00262502	0.0421268	-4.91876	TRUE	FALSE
SA_absol_ch_rate_6-12	CPN	sc_22	day 14	ZNF273	0.00173244	2.71239	3.45587	0.00262292	0.0421441	-4.91809	0.00173244	2.71239	3.45516	0.0026267	0.0421268	-4.91939	TRUE	FALSE
SA_absol_ch_rate_6-12	CPN	sc_22	day 14	ZBTB8A	-0.00177078	2.19201	-3.45545	0.00262544	0.0421455	-4.91904	-0.00177072	2.19201	-3.45464	0.00262979	0.0421374	-4.92055	TRUE	FALSE
SA_absol_ch_rate_6-12	CPN	sc_22	day 14	UBQLN1-AS1	0.00165711	1.88674	3.45489	0.00262881	0.0421607	-4.9203	0.00165709	1.88674	3.45409	0.00263306	0.0421509	-4.92177	TRUE	FALSE
SA_absol_ch_rate_6-12	CPN	sc_22	day 14	EPHA2	0.00220697	3.09981	3.45359	0.00263659	0.0422189	-4.92321	0.00220694	3.09981	3.4529	0.0026402	0.0422027	-4.92444	TRUE	FALSE
SA_absol_ch_rate_6-12	CPN	sc_22	day 14	MTARC2	-0.00180844	1.95236	-3.45347	0.00263731	0.0422189	-4.92348	-0.0018084	1.95236	-3.45274	0.00264117	0.0422027	-4.9248	TRUE	FALSE
SA_absol_ch_rate_6-12	CPN	sc_22	day 14	GEMIN4	0.00203105	2.19617	3.45293	0.00264055	0.0422317	-4.92469	0.00203093	2.19617	3.45216	0.00264468	0.04222	-4.92611	TRUE	FALSE
SA_absol_ch_rate_6-12	CPN	sc_22	day 14	EPHB3	0.00183901	2.61318	3.45097	0.00265231	0.042353	-4.92907	0.00183895	2.61318	3.45028	0.00265597	0.0423421	-4.93031	TRUE	FALSE
SA_absol_ch_rate_6-12	CPN	sc_22	day 14	ENSG00000283217	0.00229693	3.10712	3.45085	0.00265302	0.042353	-4.92933	0.00229677	3.10712	3.45008	0.00265722	0.0423421	-4.93077	TRUE	FALSE
SA_absol_ch_rate_6-12	CPN	sc_22	day 14	LINC02054	0.0019275	1.79939	3.45001	0.00265815	0.0423958	-4.93123	0.00192738	1.79939	3.44919	0.00266259	0.0423746	-4.93276	TRUE	FALSE
SA_absol_ch_rate_6-12	CPN	sc_22	day 14	NLRC4	0.00193811	2.59097	3.44951	0.00266112	0.0424043	-4.93234	0.00193816	2.59097	3.44893	0.00266415	0.0423746	-4.93333	TRUE	FALSE
SA_absol_ch_rate_6-12	CPN	sc_22	day 14	MINDY1	0.0017264	2.25781	3.44862	0.00266654	0.0424516	-4.93434	0.00172632	2.25781	3.44778	0.00267115	0.0424254	-4.93592	TRUE	FALSE
SA_absol_ch_rate_6-12	CPN	sc_22	day 14	JUP	0.00219745	2.30013	3.44785	0.00267123	0.0424558	-4.93607	0.00219738	2.30013	3.4472	0.00267468	0.0424254	-4.93722	TRUE	FALSE
SA_absol_ch_rate_6-12	CPN	sc_22	day 14	ONECUT3	0.00362237	2.34414	3.55803	0.00299242	0.0444554	-4.9362	0.00362249	2.34414	3.56162	0.0029573	0.0442259	-4.92566	TRUE	FALSE
SA_absol_ch_rate_6-12	CPN	sc_22	day 14	ENSG00000240963	-0.00209201	2.56485	-3.44777	0.0026717	0.0424558	-4.93624	-0.00209207	2.56485	-3.44729	0.00267412	0.0424254	-4.93701	TRUE	FALSE
SA_absol_ch_rate_6-12	CPN	sc_22	day 14	ACACA	0.00201329	5.51757	3.4456	0.00268489	0.042595	-4.94109	0.00201319	5.51757	3.44487	0.00268885	0.0425592	-4.94242	TRUE	FALSE
SA_absol_ch_rate_6-12	CPN	sc_22	day 14	ZIK1	0.00196802	2.1507	3.44552	0.00268538	0.042595	-4.94127	0.00196784	2.1507	3.44468	0.00269004	0.0425592	-4.94286	TRUE	FALSE
SA_absol_ch_rate_6-12	CPN	sc_22	day 14	MAN2B2	0.00188465	2.733	3.44461	0.00269093	0.04263	-4.94331	0.00188455	2.733	3.44382	0.0026953	0.0425592	-4.94478	TRUE	FALSE
SA_absol_ch_rate_6-12	CPN	sc_22	day 14	ENSG00000271533	-0.00186339	2.41653	-3.44417	0.00269365	0.04263	-4.9443	-0.00186332	2.41653	-3.44337	0.00269803	0.0425592	-4.94578	TRUE	FALSE
SA_absol_ch_rate_6-12	CPN	sc_22	day 14	LTO1	0.00160249	2.68726	3.44395	0.00269501	0.04263	-4.9448	0.00160249	2.68726	3.4432	0.00269909	0.0425592	-4.94617	TRUE	FALSE
SA_absol_ch_rate_6-12	CPN	sc_22	day 14	ENO3	0.00207754	1.82409	3.44355	0.00269742	0.04263	-4.94568	0.00207753	1.82409	3.443	0.0027003	0.0425592	-4.94661	TRUE	FALSE
SA_absol_ch_rate_6-12	CPN	sc_22	day 14	NAV2	0.00422569	6.87669	3.61385	0.00321672	0.0456742	-4.94802	0.00422579	6.87669	3.61822	0.00317312	0.0453523	-4.9358	TRUE	FALSE
SA_absol_ch_rate_6-12	CPN	sc_22	day 14	ATE1-AS1	-0.00181902	2.37949	-3.44225	0.00270543	0.04264	-4.9486	-0.00181902	2.37949	-3.44156	0.00270916	0.04266	-4.94983	TRUE	FALSE
SA_absol_ch_rate_6-12	CPN	sc_22	day 14	MRPL33	0.00168856	2.12336	3.4417	0.00270879	0.0426542	-4.94982	0.00168848	2.12336	3.44085	0.00271351	0.0426845	-4.95141	TRUE	FALSE
SA_absol_ch_rate_6-12	CPN	sc_22	day 14	BEND4	0.00260369	2.33861	3.44955	0.00274129	0.0428242	-4.95222	0.00260374	2.33861	3.44926	0.00274188	0.042833	-4.95239	TRUE	FALSE
SA_absol_ch_rate_6-12	CPN	sc_22	day 14	TNFRSF12A	-0.00154532	1.7694	-3.44047	0.00271635	0.0427172	-4.95257	-0.00154532	1.7694	-3.43973	0.00272045	0.0426845	-4.95393	TRUE	FALSE
SA_absol_ch_rate_6-12	CPN	sc_22	day 14	MAT2A	0.0023411	3.52417	3.44025	0.00271772	0.0427172	-4.95306	0.00234112	3.52417	3.43971	0.00272056	0.0426845	-4.95397	TRUE	FALSE
SA_absol_ch_rate_6-12	CPN	sc_22	day 14	RAB4A	-0.00213779	2.78893	-3.43883	0.00272654	0.0428164	-4.95625	-0.00213776	2.78893	-3.43815	0.00273026	0.0427979	-4.95747	TRUE	FALSE
SA_absol_ch_rate_6-12	CPN	sc_22	day 14	HTT	0.00205961	4.96087	3.43804	0.0027314	0.0428164	-4.95801	0.00205958	4.96087	3.43735	0.00273523	0.042833	-4.95926	TRUE	FALSE
SA_absol_ch_rate_6-12	CPN	sc_22	day 14	LMTK3	0.0016773	2.20725	3.43783	0.00273271	0.0428164	-4.95848	0.00167721	2.20725	3.43696	0.00273763	0.042833	-4.96013	TRUE	FALSE
SA_absol_ch_rate_6-12	CPN	sc_22	day 14	PAF1	0.00205436	2.59842	3.43657	0.00274056	0.0428242	-4.9613	0.00205432	2.59842	3.4359	0.00274426	0.042833	-4.96251	TRUE	FALSE
SA_absol_ch_rate_6-12	CPN	sc_22	day 14	RECK	0.00169851	3.55685	3.43637	0.00274182	0.0428242	-4.96175	0.00169847	3.55685	3.43557	0.00274629	0.042833	-4.96323	TRUE	FALSE
SA_absol_ch_rate_6-12	CPN	sc_22	day 14	DSP	-0.00244561	2.09883	-3.43571	0.00274589	0.0428313	-4.96322	-0.00244542	2.09883	-3.435	0.00274986	0.042833	-4.96452	TRUE	FALSE
SA_absol_ch_rate_6-12	CPN	sc_22	day 14	RPS12	-0.00241052	2.70125	-3.43495	0.00275067	0.0428313	-4.96493	-0.00241037	2.70125	-3.43419	0.0027549	0.042833	-4.96632	TRUE	FALSE
SA_absol_ch_rate_6-12	CPN	sc_22	day 14	C6orf89	0.00174948	2.61	3.43469	0.00275228	0.0428313	-4.9655	0.00174946	2.61	3.43395	0.00275644	0.042833	-4.96687	TRUE	FALSE
SA_absol_ch_rate_6-12	CPN	sc_22	day 14	GABRB1	0.00190385	2.41862	3.43431	0.00275463	0.0428313	-4.96634	0.00190393	2.41862	3.43382	0.0027572	0.042833	-4.96714	TRUE	FALSE
SA_absol_ch_rate_6-12	CPN	sc_22	day 14	UBE2F-SCLY	-0.0018206	2.29599	-3.43392	0.00275709	0.0428313	-4.96722	-0.00182053	2.29599	-3.43314	0.00276146	0.0428608	-4.96866	TRUE	FALSE
SA_absol_ch_rate_6-12	CPN	sc_22	day 14	ENSG00000286548	-0.00187222	2.21194	-3.43271	0.00276467	0.0428869	-4.96993	-0.00187218	2.21194	-3.43199	0.00276871	0.0429078	-4.97124	TRUE	FALSE
SA_absol_ch_rate_6-12	CPN	sc_22	day 14	ENSG00000261419	-0.00225142	2.53202	-3.43254	0.00276578	0.0428869	-4.97032	-0.00225133	2.53202	-3.43187	0.00276944	0.0429078	-4.9715	TRUE	FALSE
SA_absol_ch_rate_6-12	CPN	sc_22	day 14	ARID1A	0.00189191	5.61666	3.42984	0.00278279	0.0430404	-4.97635	0.00189182	5.61666	3.42907	0.00278716	0.0430981	-4.97778	TRUE	FALSE
SA_absol_ch_rate_6-12	CPN	sc_22	day 14	GAS2L1	0.0017919	1.74111	3.42973	0.00278345	0.0430404	-4.97659	0.00179188	1.74111	3.42901	0.0027875	0.0430981	-4.9779	TRUE	FALSE
SA_absol_ch_rate_6-12	CPN	sc_22	day 14	CBX6	0.00226333	2.65369	3.42942	0.00278545	0.0430404	-4.9773	0.00226324	2.65369	3.42875	0.00278919	0.0430981	-4.97849	TRUE	FALSE
SA_absol_ch_rate_6-12	CPN	sc_22	day 14	PTDSS2	-0.00229828	2.60679	-3.42844	0.00279161	0.0430714	-4.97947	-0.0022982	2.60679	-3.42774	0.00279559	0.0431194	-4.98075	TRUE	FALSE
SA_absol_ch_rate_6-12	CPN	sc_22	day 14	ENSG00000250039	-0.00219301	2.53319	-3.42801	0.00279434	0.0430714	-4.98043	-0.00219302	2.53319	-3.42751	0.00279705	0.0431194	-4.98126	TRUE	FALSE
SA_absol_ch_rate_6-12	CPN	sc_22	day 14	LEKR1	-0.00192632	2.54863	-3.42792	0.00279491	0.0430714	-4.98063	-0.00192636	2.54863	-3.42735	0.00279802	0.0431194	-4.9816	TRUE	FALSE
SA_absol_ch_rate_6-12	CPN	sc_22	day 14	ENSG00000284428	0.0017864	2.64844	3.42716	0.00279978	0.0431082	-4.98235	0.00178632	2.64844	3.42638	0.00280423	0.0431766	-4.98379	TRUE	FALSE
SA_absol_ch_rate_6-12	CPN	sc_22	day 14	CAP2P1	0.00181878	1.73728	3.4256	0.00280972	0.0431661	-4.98584	0.00181877	1.73728	3.42495	0.00281332	0.0432165	-4.98697	TRUE	FALSE
SA_absol_ch_rate_6-12	CPN	sc_22	day 14	ENSG00000278903	-0.00177283	2.17422	-3.42553	0.00281017	0.0431661	-4.98599	-0.00177275	2.17422	-3.42472	0.00281484	0.0432165	-4.9875	TRUE	FALSE
SA_absol_ch_rate_6-12	CPN	sc_22	day 14	CNOT1	0.00194186	5.26147	3.42527	0.00281184	0.0431661	-4.98657	0.00194173	5.26147	3.42446	0.00281646	0.0432165	-4.98807	TRUE	FALSE
SA_absol_ch_rate_6-12	CPN	sc_22	day 14	BCL2L2-PABPN1	-0.00222062	2.8934	-3.42471	0.00281539	0.0431661	-4.98782	-0.00222063	2.8934	-3.42413	0.00281859	0.0432165	-4.98881	TRUE	FALSE
SA_absol_ch_rate_6-12	CPN	sc_22	day 14	ENSG00000260051	0.00172843	1.64982	3.42461	0.00281599	0.0431661	-4.98803	0.00172848	1.64982	3.42402	0.00281928	0.0432165	-4.98905	TRUE	FALSE
SA_absol_ch_rate_6-12	CPN	sc_22	day 14	ENSG00000287708	-0.00190536	1.77201	-3.42254	0.00282929	0.0433056	-4.99266	-0.00190524	1.77201	-3.42173	0.00283401	0.0433576	-4.99418	TRUE	FALSE
SA_absol_ch_rate_6-12	CPN	sc_22	day 14	ZNF329	0.00172327	2.47178	3.42229	0.00283087	0.0433056	-4.99322	0.00172321	2.47178	3.42149	0.00283553	0.0433576	-4.99471	TRUE	FALSE
SA_absol_ch_rate_6-12	CPN	sc_22	day 14	RBM4B	0.00194756	3.07487	3.42203	0.00283259	0.0433056	-4.99381	0.00194758	3.07487	3.42142	0.00283599	0.0433576	-4.99487	TRUE	FALSE
SA_absol_ch_rate_6-12	CPN	sc_22	day 14	DSTYK	-0.00165068	3.54327	-3.42035	0.00284342	0.0434329	-4.99757	-0.00165071	3.54327	-3.4197	0.00284706	0.0434885	-4.9987	TRUE	FALSE
SA_absol_ch_rate_6-12	CPN	sc_22	day 14	TMEM184C	-0.00235776	2.88795	-3.41866	0.00285435	0.0435615	-5.00134	-0.00235776	2.88795	-3.41804	0.00285781	0.0436144	-5.00241	TRUE	FALSE
SA_absol_ch_rate_6-12	CPN	sc_22	day 14	TOGARAM1	-0.00258687	3.14299	-3.42658	0.00288662	0.0438771	-5.00315	-0.00258681	3.14299	-3.4261	0.0028885	0.0439011	-5.00375	TRUE	FALSE
SA_absol_ch_rate_6-12	CPN	sc_22	day 14	H1-4	0.00240179	2.57707	3.41742	0.00286235	0.0436452	-5.0041	0.00240175	2.57707	3.41694	0.00286495	0.0436465	-5.00487	TRUE	FALSE
SA_absol_ch_rate_6-12	CPN	sc_22	day 14	ENSG00000285798	-0.0028498	1.86521	-3.44517	0.00296191	0.0442297	-5.0071	-0.00284966	1.86521	-3.44501	0.00296054	0.0442259	-5.00673	TRUE	FALSE
SA_absol_ch_rate_6-12	CPN	sc_22	day 14	INSIG2	0.00211534	2.5027	3.41502	0.00287798	0.043845	-5.00945	0.00211526	2.5027	3.41429	0.00288226	0.0438716	-5.01079	TRUE	FALSE
SA_absol_ch_rate_6-12	CPN	sc_22	day 14	FAM219B	0.00194495	2.39576	3.41381	0.00288594	0.0438771	-5.01217	0.00194485	2.39576	3.41302	0.00289057	0.0439011	-5.01362	TRUE	FALSE
SA_absol_ch_rate_6-12	CPN	sc_22	day 14	KCNA6	0.0023792	1.83092	3.41324	0.00288969	0.0438771	-5.01345	0.00237915	1.83092	3.41259	0.00289338	0.0439011	-5.01458	TRUE	FALSE
SA_absol_ch_rate_6-12	CPN	sc_22	day 14	ENSG00000286707	-0.0018648	2.02622	-3.41316	0.00289021	0.0438771	-5.01363	-0.00186478	2.02622	-3.41245	0.00289433	0.0439011	-5.0149	TRUE	FALSE
SA_absol_ch_rate_6-12	CPN	sc_22	day 14	ENSG00000254907	0.00173477	1.85465	3.41137	0.00290196	0.0439586	-5.01761	0.00173468	1.85465	3.41052	0.00290707	0.0440292	-5.01922	TRUE	FALSE
SA_absol_ch_rate_6-12	CPN	sc_22	day 14	MIR1302-9HG	-0.00200213	2.14176	-3.41118	0.00290319	0.0439586	-5.01803	-0.002002	2.14176	-3.4104	0.00290785	0.0440292	-5.01949	TRUE	FALSE
SA_absol_ch_rate_6-12	CPN	sc_22	day 14	IGSF11	-0.00159803	2.76955	-3.41	0.00291098	0.0439923	-5.02067	-0.001598	2.76955	-3.40924	0.0029155	0.0440417	-5.02207	TRUE	FALSE
SA_absol_ch_rate_6-12	CPN	sc_22	day 14	C16orf72	0.00220338	3.16766	3.40993	0.00291144	0.0439923	-5.02083	0.00220326	3.16766	3.40917	0.00291598	0.0440417	-5.02223	TRUE	FALSE
SA_absol_ch_rate_6-12	CPN	sc_22	day 14	BCL7C	-0.00234215	2.91609	-3.40969	0.00291303	0.0439923	-5.02136	-0.00234216	2.91609	-3.40912	0.0029163	0.0440417	-5.02234	TRUE	FALSE
SA_absol_ch_rate_6-12	CPN	sc_22	day 14	PLEKHH1	0.00192853	3.20161	3.40886	0.00291851	0.0440046	-5.02321	0.00192845	3.20161	3.4081	0.00292307	0.0440672	-5.02462	TRUE	FALSE
SA_absol_ch_rate_6-12	CPN	sc_22	day 14	LINC00598	-0.00201336	2.37087	-3.4088	0.00291892	0.0440046	-5.02335	-0.00201334	2.37087	-3.40813	0.00292282	0.0440672	-5.02454	TRUE	FALSE
SA_absol_ch_rate_6-12	CPN	sc_22	day 14	FAM110A	0.00185801	1.74234	3.40802	0.0029241	0.0440445	-5.02509	0.00185801	1.74234	3.40738	0.00292786	0.044101	-5.02623	TRUE	FALSE
SA_absol_ch_rate_6-12	CPN	sc_22	day 14	ZFAND2B	0.00216728	1.99637	3.40708	0.00293036	0.044093	-5.02719	0.00216722	1.99637	3.40637	0.00293453	0.0441488	-5.02847	TRUE	FALSE
SA_absol_ch_rate_6-12	CPN	sc_22	day 14	FAM157C	-0.00164232	2.07087	-3.40633	0.00293537	0.044093	-5.02888	-0.00164232	2.07087	-3.4056	0.00293968	0.0441488	-5.0302	TRUE	FALSE
SA_absol_ch_rate_6-12	CPN	sc_22	day 14	FAM185A	-0.0022468	2.80705	-3.40605	0.00293719	0.044093	-5.02949	-0.00224673	2.80705	-3.40537	0.00294122	0.0441488	-5.03071	TRUE	FALSE
SA_absol_ch_rate_6-12	CPN	sc_22	day 14	FNIP1	-0.00242341	2.70754	-3.40599	0.00293759	0.044093	-5.02962	-0.00242345	2.70754	-3.40559	0.00293978	0.0441488	-5.03023	TRUE	FALSE
SA_absol_ch_rate_6-12	CPN	sc_22	day 14	TMUB1	0.00179674	1.68223	3.40563	0.00294004	0.044093	-5.03044	0.00179672	1.68223	3.40493	0.00294413	0.0441543	-5.03168	TRUE	FALSE
SA_absol_ch_rate_6-12	CPN	sc_22	day 14	LINC02157	-0.00210322	2.12859	-3.40495	0.00294456	0.0441225	-5.03195	-0.00210319	2.12859	-3.40433	0.00294817	0.0441766	-5.03303	TRUE	FALSE
SA_absol_ch_rate_6-12	CPN	sc_22	day 14	IQCG	-0.00228097	2.65273	-3.40319	0.00295632	0.0442297	-5.03587	-0.0022809	2.65273	-3.40251	0.00296038	0.0442259	-5.0371	TRUE	FALSE
SA_absol_ch_rate_6-12	CPN	sc_22	day 14	EGLN1	0.00176127	1.89159	3.40309	0.00295698	0.0442297	-5.03609	0.00176123	1.89159	3.40232	0.00296166	0.0442259	-5.03752	TRUE	FALSE
SA_absol_ch_rate_6-12	CPN	sc_22	day 14	CDC5L	0.00189611	3.91348	3.40262	0.00296013	0.0442297	-5.03714	0.00189597	3.91348	3.40183	0.00296497	0.0442373	-5.03862	TRUE	FALSE
SA_absol_ch_rate_6-12	CPN	sc_22	day 14	SYMPK	0.00195793	3.78217	3.40024	0.00297619	0.0443892	-5.04245	0.00195784	3.78217	3.39948	0.00298083	0.0443982	-5.04386	TRUE	FALSE
SA_absol_ch_rate_6-12	CPN	sc_22	day 14	SLC7A8	-0.00442448	3.02773	-3.58656	0.00361218	0.0480248	-5.0436	-0.00442461	3.02773	-3.59299	0.00354298	0.0476836	-5.02629	TRUE	FALSE
SA_absol_ch_rate_6-12	CPN	sc_22	day 14	ADCY5	0.00194185	2.87812	3.39944	0.00298163	0.0443892	-5.04425	0.00194178	2.87812	3.39872	0.00298595	0.0443982	-5.04555	TRUE	FALSE
SA_absol_ch_rate_6-12	CPN	sc_22	day 14	RASA4	0.00171947	2.13302	3.39922	0.00298309	0.0443892	-5.04473	0.00171939	2.13302	3.39843	0.00298788	0.0443982	-5.04619	TRUE	FALSE
SA_absol_ch_rate_6-12	CPN	sc_22	day 14	SYNE2	0.00201195	6.27336	3.39895	0.00298492	0.0443892	-5.04534	0.002012	6.27336	3.39841	0.00298804	0.0443982	-5.04624	TRUE	FALSE
SA_absol_ch_rate_6-12	CPN	sc_22	day 14	GPR135	-0.00234818	3.01349	-3.39888	0.0029854	0.0443892	-5.04549	-0.0023482	3.01349	-3.39833	0.00298856	0.0443982	-5.04641	TRUE	FALSE
SA_absol_ch_rate_6-12	CPN	sc_22	day 14	FSD1	-0.00190277	2.45962	-3.39732	0.00299594	0.0444583	-5.04896	-0.00190268	2.45962	-3.39654	0.00300075	0.0445411	-5.05041	TRUE	FALSE
SA_absol_ch_rate_6-12	CPN	sc_22	day 14	HDAC10	0.00203577	2.36633	3.39637	0.00300246	0.0444902	-5.0511	0.00203571	2.36633	3.39566	0.00300675	0.0445854	-5.05238	TRUE	FALSE
SA_absol_ch_rate_6-12	CPN	sc_22	day 14	ENSG00000287406	-0.00168977	1.98894	-3.39517	0.00301059	0.0445445	-5.05376	-0.00168974	1.98894	-3.39445	0.00301501	0.0445854	-5.05507	TRUE	FALSE
SA_absol_ch_rate_6-12	CPN	sc_22	day 14	MPP1	-0.00166682	1.95591	-3.39508	0.00301125	0.0445445	-5.05397	-0.00166687	1.95591	-3.39453	0.00301448	0.0445854	-5.0549	TRUE	FALSE
SA_absol_ch_rate_6-12	CPN	sc_22	day 14	WDR76	-0.00204669	2.65208	-3.39444	0.00301563	0.044547	-5.0554	-0.0020467	2.65208	-3.39384	0.00301916	0.0445854	-5.05643	TRUE	FALSE
SA_absol_ch_rate_6-12	CPN	sc_22	day 14	RAB31	-0.00234929	2.52774	-3.3943	0.00301656	0.044547	-5.0557	-0.00234936	2.52774	-3.39387	0.00301895	0.0445854	-5.05636	TRUE	FALSE
SA_absol_ch_rate_6-12	CPN	sc_22	day 14	WRNIP1	-0.00219014	2.77044	-3.39361	0.00302131	0.0445742	-5.05725	-0.00219013	2.77044	-3.39299	0.00302503	0.0446307	-5.05834	TRUE	FALSE
SA_absol_ch_rate_6-12	CPN	sc_22	day 14	FUT11	0.0016723	2.40554	3.39328	0.00302355	0.0445742	-5.05798	0.00167233	2.40554	3.39264	0.00302738	0.0446307	-5.0591	TRUE	FALSE
SA_absol_ch_rate_6-12	CPN	sc_22	day 14	LINC02196	-0.00384549	2.02341	-3.52736	0.00349147	0.0474108	-5.06012	-0.00384545	2.02341	-3.53101	0.00345032	0.0472422	-5.04958	TRUE	FALSE
SA_absol_ch_rate_6-12	CPN	sc_22	day 14	ENSG00000258465	-0.00197796	2.44481	-3.39213	0.00303148	0.0446222	-5.06055	-0.00197799	2.44481	-3.39154	0.00303498	0.0446668	-5.06156	TRUE	FALSE
SA_absol_ch_rate_6-12	CPN	sc_22	day 14	LINC01529	0.00180443	1.72748	3.39206	0.00303195	0.0446222	-5.06071	0.00180452	1.72748	3.39159	0.00303461	0.0446668	-5.06144	TRUE	FALSE
SA_absol_ch_rate_6-12	CPN	sc_22	day 14	ENSG00000286622	-0.00183362	1.93068	-3.39105	0.00303888	0.0446634	-5.06295	-0.00183353	1.93068	-3.39028	0.00304368	0.0447205	-5.06438	TRUE	FALSE
SA_absol_ch_rate_6-12	CPN	sc_22	day 14	HNF1A	0.00205642	1.96015	3.3909	0.00303991	0.0446634	-5.06328	0.0020564	1.96015	3.39026	0.00304379	0.0447205	-5.06441	TRUE	FALSE
SA_absol_ch_rate_6-12	CPN	sc_22	day 14	PANK4	0.0023255	2.78239	3.39	0.00304612	0.0447169	-5.06529	0.00232535	2.78239	3.38926	0.00305074	0.0447847	-5.06665	TRUE	FALSE
SA_absol_ch_rate_6-12	CPN	sc_22	day 14	ABHD2	0.00256879	3.25003	3.39799	0.0030782	0.0448976	-5.06646	0.00256887	3.25003	3.39774	0.00307865	0.0449402	-5.06655	TRUE	FALSE
SA_absol_ch_rate_6-12	CPN	sc_22	day 14	CFAP70	-0.00229501	2.57388	-3.38913	0.00305213	0.0447672	-5.06723	-0.00229514	2.57388	-3.38881	0.00305385	0.0447924	-5.06766	TRUE	FALSE
SA_absol_ch_rate_6-12	CPN	sc_22	day 14	FEZF1-AS1	0.00211939	1.84745	3.38719	0.00306559	0.0448829	-5.07155	0.00211954	1.84745	3.38689	0.00306714	0.0449201	-5.07193	TRUE	FALSE
SA_absol_ch_rate_6-12	CPN	sc_22	day 14	SLC45A4	-0.00245179	3.01464	-3.38872	0.00307229	0.0448976	-5.07189	-0.00245189	3.01464	-3.3885	0.00307244	0.0449201	-5.0719	TRUE	FALSE
SA_absol_ch_rate_6-12	CPN	sc_22	day 14	SRGAP3-AS2	-0.00173382	2.03038	-3.38689	0.00306766	0.0448829	-5.07221	-0.00173374	2.03038	-3.3861	0.00307265	0.0449201	-5.07369	TRUE	FALSE
SA_absol_ch_rate_6-12	CPN	sc_22	day 14	ENSG00000279568	-0.00208199	1.78625	-3.38688	0.00306779	0.0448829	-5.07226	-0.00208178	1.78625	-3.38606	0.00307292	0.0449201	-5.07377	TRUE	FALSE
SA_absol_ch_rate_6-12	CPN	sc_22	day 14	PIP4K2B	0.00199414	3.6672	3.38577	0.00307551	0.0448976	-5.07473	0.0019941	3.6672	3.38512	0.00307948	0.0449402	-5.07587	TRUE	FALSE
SA_absol_ch_rate_6-12	CPN	sc_22	day 14	ZFAND1	-0.00179958	2.41885	-3.38518	0.00307961	0.0448976	-5.07604	-0.00179956	2.41885	-3.38446	0.00308408	0.0449677	-5.07734	TRUE	FALSE
SA_absol_ch_rate_6-12	CPN	sc_22	day 14	ENSG00000231424	-0.00282765	2.63067	-3.41254	0.00318212	0.0454434	-5.07802	-0.00282745	2.63067	-3.41238	0.00318062	0.0453848	-5.07764	TRUE	FALSE
SA_absol_ch_rate_6-12	CPN	sc_22	day 14	MICOS10	0.00191065	2.14877	3.38411	0.00308707	0.0448976	-5.07841	0.00191053	2.14877	3.3833	0.00309225	0.0449677	-5.07994	TRUE	FALSE
SA_absol_ch_rate_6-12	CPN	sc_22	day 14	ZMYND11	-0.0017711	4.53328	-3.38409	0.0030872	0.0448976	-5.07846	-0.0017711	4.53328	-3.38342	0.0030914	0.0449677	-5.07967	TRUE	FALSE
SA_absol_ch_rate_6-12	CPN	sc_22	day 14	ENSG00000279544	0.00187436	2.07475	3.38391	0.0030885	0.0448976	-5.07887	0.00187437	2.07475	3.38329	0.00309229	0.0449677	-5.07995	TRUE	FALSE
SA_absol_ch_rate_6-12	CPN	sc_22	day 14	ENO2	0.001786	2.86881	3.38376	0.00308951	0.0448976	-5.07919	0.00178593	2.86881	3.383	0.00309433	0.0449677	-5.0806	TRUE	FALSE
SA_absol_ch_rate_6-12	CPN	sc_22	day 14	CCZ1	0.00171623	2.42166	3.38238	0.00309924	0.0450013	-5.08228	0.00171622	2.42166	3.38168	0.00310358	0.0450643	-5.08353	TRUE	FALSE
SA_absol_ch_rate_6-12	CPN	sc_22	day 14	SCD	0.00429688	4.43572	3.55856	0.00372896	0.0485076	-5.08318	0.00429682	4.43572	3.56457	0.00366164	0.0482812	-5.0669	TRUE	FALSE
SA_absol_ch_rate_6-12	CPN	sc_22	day 14	RPL39	-0.00166475	2.19765	-3.38146	0.00310569	0.045044	-5.08432	-0.00166471	2.19765	-3.38068	0.00311068	0.0451122	-5.08577	TRUE	FALSE
SA_absol_ch_rate_6-12	CPN	sc_22	day 14	LINC00173	-0.00158973	1.89002	-3.38122	0.00310738	0.045044	-5.08486	-0.00158971	1.89002	-3.38048	0.00311208	0.0451122	-5.08622	TRUE	FALSE
SA_absol_ch_rate_6-12	CPN	sc_22	day 14	POLR1F	-0.00187643	2.4327	-3.37993	0.0031165	0.045102	-5.08774	-0.00187641	2.4327	-3.37924	0.00312079	0.0451661	-5.08897	TRUE	FALSE
SA_absol_ch_rate_6-12	CPN	sc_22	day 14	XYLT2	0.00198446	3.14809	3.3799	0.00311669	0.045102	-5.0878	0.00198443	3.14809	3.37921	0.00312101	0.0451661	-5.08903	TRUE	FALSE
SA_absol_ch_rate_6-12	CPN	sc_22	day 14	OFCC1	-0.00167872	1.86048	-3.3794	0.00312022	0.045102	-5.08891	-0.00167866	1.86048	-3.37865	0.00312498	0.0451779	-5.09028	TRUE	FALSE
SA_absol_ch_rate_6-12	CPN	sc_22	day 14	SPRED3	-0.00166887	2.09942	-3.37918	0.00312178	0.045102	-5.0894	-0.0016688	2.09942	-3.37836	0.00312704	0.0451779	-5.09093	TRUE	FALSE
SA_absol_ch_rate_6-12	CPN	sc_22	day 14	ENSG00000250820	-0.00178785	2.20286	-3.37778	0.00313172	0.0451607	-5.09252	-0.00178778	2.20286	-3.37699	0.00313675	0.0452104	-5.09398	TRUE	FALSE
SA_absol_ch_rate_6-12	CPN	sc_22	day 14	LRP10	-0.00160138	1.85647	-3.37757	0.00313321	0.0451607	-5.09299	-0.0016014	1.85647	-3.37694	0.00313711	0.0452104	-5.09409	TRUE	FALSE
SA_absol_ch_rate_6-12	CPN	sc_22	day 14	TOPORS	0.00175727	2.70399	3.37751	0.00313366	0.0451607	-5.09313	0.00175731	2.70399	3.37695	0.00313706	0.0452104	-5.09407	TRUE	FALSE
SA_absol_ch_rate_6-12	CPN	sc_22	day 14	SHISA9	-0.00665171	6.41534	-3.66872	0.00421594	0.0506457	-5.09448	-0.00665185	6.41534	-3.69039	0.00397654	0.0494203	-5.0418	TRUE	FALSE
SA_absol_ch_rate_6-12	CPN	sc_22	day 14	EEF2	0.00245219	4.35038	3.37779	0.00314921	0.0452718	-5.0962	0.00245213	4.35038	3.37745	0.00315021	0.0453346	-5.09647	TRUE	FALSE
SA_absol_ch_rate_6-12	CPN	sc_22	day 14	ENSG00000289017	0.00209525	2.20243	3.37549	0.00314803	0.0452718	-5.09763	0.00209517	2.20243	3.37478	0.00315256	0.0453346	-5.09891	TRUE	FALSE
SA_absol_ch_rate_6-12	CPN	sc_22	day 14	MAPK3	0.00198785	2.11984	3.37539	0.00314871	0.0452718	-5.09784	0.0019877	2.11984	3.37463	0.00315358	0.0453346	-5.09923	TRUE	FALSE
SA_absol_ch_rate_6-12	CPN	sc_22	day 14	SOCS7	0.00184963	3.23935	3.37487	0.00315245	0.0452809	-5.099	0.00184956	3.23935	3.37409	0.00315749	0.0453523	-5.10045	TRUE	FALSE
SA_absol_ch_rate_6-12	CPN	sc_22	day 14	WASH5P	0.00206781	2.98721	3.37399	0.00315871	0.045308	-5.10096	0.00206772	2.98721	3.37327	0.00316338	0.0453523	-5.10228	TRUE	FALSE
SA_absol_ch_rate_6-12	CPN	sc_22	day 14	TNFRSF25	0.00177073	2.14509	3.37387	0.00315957	0.045308	-5.10122	0.00177063	2.14509	3.37305	0.00316493	0.0453523	-5.10276	TRUE	FALSE
SA_absol_ch_rate_6-12	CPN	sc_22	day 14	SFSWAP	0.00166857	4.59115	3.37306	0.00316542	0.0453152	-5.10304	0.0016686	4.59115	3.37239	0.00316968	0.0453523	-5.10423	TRUE	FALSE
SA_absol_ch_rate_6-12	CPN	sc_22	day 14	TGOLN2	0.00190836	2.97489	3.37289	0.00316663	0.0453152	-5.10341	0.00190828	2.97489	3.37217	0.00317127	0.0453523	-5.10473	TRUE	FALSE
SA_absol_ch_rate_6-12	CPN	sc_22	day 14	PIDD1	0.00197052	2.32557	3.37271	0.00316791	0.0453152	-5.10381	0.00197047	2.32557	3.37206	0.00317206	0.0453523	-5.10497	TRUE	FALSE
SA_absol_ch_rate_6-12	CPN	sc_22	day 14	ENSG00000288663	0.00205217	1.93211	3.37154	0.00317631	0.0453979	-5.10641	0.00205219	1.93211	3.37097	0.00317991	0.0453848	-5.1074	TRUE	FALSE
SA_absol_ch_rate_6-12	CPN	sc_22	day 14	WWTR1	-0.00425839	4.18664	-3.54371	0.00380741	0.048613	-5.10683	-0.00425859	4.18664	-3.54983	0.00373808	0.0485274	-5.09039	TRUE	FALSE
SA_absol_ch_rate_6-12	CPN	sc_22	day 14	PIMREG	0.00218752	2.1619	3.37033	0.00318505	0.0454478	-5.10911	0.00218744	2.1619	3.36962	0.00318962	0.0454757	-5.1104	TRUE	FALSE
SA_absol_ch_rate_6-12	CPN	sc_22	day 14	ARSA	0.00160928	2.02795	3.36951	0.003191	0.0454953	-5.11094	0.00160927	2.02795	3.36876	0.00319585	0.0455271	-5.11231	TRUE	FALSE
SA_absol_ch_rate_6-12	CPN	sc_22	day 14	TTC31	0.00166169	2.39466	3.36847	0.0031985	0.0455649	-5.11325	0.0016616	2.39466	3.36763	0.00320401	0.0456059	-5.11482	TRUE	FALSE
SA_absol_ch_rate_6-12	CPN	sc_22	day 14	ENSG00000259762	0.00178818	1.7609	3.36763	0.00320462	0.0456145	-5.11513	0.00178808	1.7609	3.3668	0.00321009	0.0456549	-5.11668	TRUE	FALSE
SA_absol_ch_rate_6-12	CPN	sc_22	day 14	HMGN1	0.00215517	3.50202	3.36608	0.00321587	0.0456742	-5.11857	0.0021551	3.50202	3.36542	0.00322013	0.0457315	-5.11975	TRUE	FALSE
SA_absol_ch_rate_6-12	CPN	sc_22	day 14	LRRC41	0.00211812	3.42876	3.36605	0.00321607	0.0456742	-5.11863	0.00211805	3.42876	3.36533	0.00322075	0.0457315	-5.11994	TRUE	FALSE
SA_absol_ch_rate_6-12	CPN	sc_22	day 14	SPATA5L1	0.00156926	2.47722	3.36552	0.00321993	0.0456824	-5.11981	0.00156927	2.47722	3.36479	0.00322471	0.045748	-5.12114	TRUE	FALSE
SA_absol_ch_rate_6-12	CPN	sc_22	day 14	SDC2	-0.00214771	5.76567	-3.36472	0.00322579	0.0457282	-5.1216	-0.00214785	5.76567	-3.36445	0.00322719	0.045748	-5.1219	TRUE	FALSE
SA_absol_ch_rate_6-12	CPN	sc_22	day 14	C9orf24	-0.00185368	2.2762	-3.36418	0.00322974	0.0457467	-5.1228	-0.00185363	2.2762	-3.36347	0.00323436	0.0458122	-5.12408	TRUE	FALSE
SA_absol_ch_rate_6-12	CPN	sc_22	day 14	DLGAP4	0.00180028	4.34547	3.36232	0.00324336	0.045871	-5.12693	0.00180029	4.34547	3.36166	0.00324767	0.0459378	-5.12811	TRUE	FALSE
SA_absol_ch_rate_6-12	CPN	sc_22	day 14	SH3YL1	0.00157036	3.10371	3.36192	0.00324634	0.045871	-5.12783	0.00157036	3.10371	3.36118	0.00325118	0.0459378	-5.12917	TRUE	FALSE
SA_absol_ch_rate_6-12	CPN	sc_22	day 14	NKIRAS2	0.00163291	2.15658	3.3619	0.00324645	0.045871	-5.12786	0.00163293	2.15658	3.36126	0.00325059	0.0459378	-5.12899	TRUE	FALSE
SA_absol_ch_rate_6-12	CPN	sc_22	day 14	RPL32P3	-0.00199794	2.52207	-3.36138	0.00325026	0.0458874	-5.12902	-0.00199792	2.52207	-3.36072	0.00325461	0.0459489	-5.13021	TRUE	FALSE
SA_absol_ch_rate_6-12	CPN	sc_22	day 14	OCIAD2	-0.00167507	2.25182	-3.36017	0.00325918	0.0459743	-5.13171	-0.00167502	2.25182	-3.35937	0.00326458	0.0460146	-5.13321	TRUE	FALSE
SA_absol_ch_rate_6-12	CPN	sc_22	day 14	COL22A1	-0.00218912	3.51264	-3.35983	0.00326172	0.0459743	-5.13247	-0.00218916	3.51264	-3.35939	0.00326438	0.0460146	-5.13315	TRUE	FALSE
SA_absol_ch_rate_6-12	CPN	sc_22	day 14	MESTIT1	0.00173187	1.71919	3.35832	0.00327292	0.0460612	-5.13584	0.00173183	1.71919	3.35759	0.00327775	0.0461222	-5.13716	TRUE	FALSE
SA_absol_ch_rate_6-12	CPN	sc_22	day 14	BCORL1	0.00187757	3.45567	3.35765	0.00327789	0.0460612	-5.13733	0.0018775	3.45567	3.35693	0.00328267	0.0461222	-5.13863	TRUE	FALSE
SA_absol_ch_rate_6-12	CPN	sc_22	day 14	ENSG00000279905	0.00212553	1.72828	3.35745	0.00327932	0.0460612	-5.13776	0.00212553	1.72828	3.35689	0.00328298	0.0461222	-5.13873	TRUE	FALSE
SA_absol_ch_rate_6-12	CPN	sc_22	day 14	SH3GLB2	0.00192107	2.66071	3.35699	0.00328279	0.0460612	-5.1388	0.0019211	2.66071	3.35642	0.00328647	0.0461222	-5.13977	TRUE	FALSE
SA_absol_ch_rate_6-12	CPN	sc_22	day 14	PPM1G	0.00211346	3.20482	3.35681	0.00328414	0.0460612	-5.1392	0.00211334	3.20482	3.35607	0.00328904	0.0461222	-5.14054	TRUE	FALSE
SA_absol_ch_rate_6-12	CPN	sc_22	day 14	CLK1	0.00174399	3.50299	3.35653	0.0032862	0.0460612	-5.13981	0.001744	3.50299	3.35585	0.0032907	0.0461222	-5.14103	TRUE	FALSE
SA_absol_ch_rate_6-12	CPN	sc_22	day 14	ZNF460	0.00222128	2.88612	3.35649	0.00328648	0.0460612	-5.1399	0.00222115	2.88612	3.35583	0.00329083	0.0461222	-5.14107	TRUE	FALSE
SA_absol_ch_rate_6-12	CPN	sc_22	day 14	ERP44	-0.00192784	3.54808	-3.35578	0.00329176	0.0460821	-5.14147	-0.0019278	3.54808	-3.35509	0.00329634	0.0461583	-5.14271	TRUE	FALSE
SA_absol_ch_rate_6-12	CPN	sc_22	day 14	APC2	0.00170961	2.8821	3.35539	0.00329473	0.0460821	-5.14236	0.00170959	2.8821	3.35472	0.0032991	0.0461583	-5.14353	TRUE	FALSE
SA_absol_ch_rate_6-12	CPN	sc_22	day 14	DNAJC13	0.00145151	4.20323	3.35522	0.00329594	0.0460821	-5.14272	0.0014515	4.20323	3.35442	0.0033014	0.0461583	-5.14422	TRUE	FALSE
SA_absol_ch_rate_6-12	CPN	sc_22	day 14	ZFP62	0.00210514	2.47732	3.35431	0.00330273	0.0461398	-5.14474	0.00210498	2.47732	3.35358	0.0033077	0.0462092	-5.14609	TRUE	FALSE
SA_absol_ch_rate_6-12	CPN	sc_22	day 14	HDAC2-AS2	0.00176266	2.66896	3.35281	0.00331398	0.0462597	-5.14808	0.00176262	2.66896	3.35208	0.00331889	0.0463281	-5.1494	TRUE	FALSE
SA_absol_ch_rate_6-12	CPN	sc_22	day 14	ALDH3A2	0.00184272	3.13622	3.35205	0.00331975	0.0463029	-5.14978	0.00184273	3.13622	3.35138	0.00332419	0.0463648	-5.15097	TRUE	FALSE
SA_absol_ch_rate_6-12	CPN	sc_22	day 14	TONSL	0.00290051	2.75339	3.3901	0.00346426	0.0472385	-5.15022	0.00290033	2.75339	3.39085	0.0034525	0.0472422	-5.14726	TRUE	FALSE
SA_absol_ch_rate_6-12	CPN	sc_22	day 14	OMG	-0.00164594	2.05478	-3.35054	0.00333107	0.0464234	-5.15313	-0.00164589	2.05478	-3.34979	0.00333621	0.0464951	-5.15452	TRUE	FALSE
SA_absol_ch_rate_6-12	CPN	sc_22	day 14	COL9A1	-0.00189162	2.54366	-3.3478	0.00335183	0.0466752	-5.15922	-0.00189167	2.54366	-3.34728	0.00335518	0.0467219	-5.16008	TRUE	FALSE
SA_absol_ch_rate_6-12	CPN	sc_22	day 14	TSPAN13	0.00176197	2.6544	3.34678	0.00335959	0.0466848	-5.16149	0.00176209	2.6544	3.34638	0.00336204	0.0467565	-5.16208	TRUE	FALSE
SA_absol_ch_rate_6-12	CPN	sc_22	day 14	SNX12	0.00227249	2.25098	3.34673	0.00335993	0.0466848	-5.16159	0.00227233	2.25098	3.34601	0.00336489	0.0467565	-5.16292	TRUE	FALSE
SA_absol_ch_rate_6-12	CPN	sc_22	day 14	ENSG00000259053	0.00187819	2.30401	3.34664	0.00336059	0.0466848	-5.16179	0.0018781	2.30401	3.34585	0.00336604	0.0467565	-5.16325	TRUE	FALSE
SA_absol_ch_rate_6-12	CPN	sc_22	day 14	FTH1	0.00207137	2.21649	3.34595	0.00336586	0.0467097	-5.16332	0.0020713	2.21649	3.3453	0.00337029	0.0467565	-5.16449	TRUE	FALSE
SA_absol_ch_rate_6-12	CPN	sc_22	day 14	TNFAIP1	-0.00206205	2.59466	-3.3457	0.00336778	0.0467097	-5.16388	-0.00206208	2.59466	-3.34518	0.00337115	0.0467565	-5.16474	TRUE	FALSE
SA_absol_ch_rate_6-12	CPN	sc_22	day 14	PLXNB1	0.00259236	4.11491	3.35797	0.00342703	0.0471294	-5.16636	0.00259217	4.11491	3.35758	0.00342813	0.0471694	-5.16667	TRUE	FALSE
SA_absol_ch_rate_6-12	CPN	sc_22	day 14	TMEM202-AS1	0.00195444	2.02779	3.34451	0.00337685	0.0467576	-5.16652	0.00195441	2.02779	3.34383	0.00338148	0.0468176	-5.16774	TRUE	FALSE
SA_absol_ch_rate_6-12	CPN	sc_22	day 14	SUSD4	-0.00212712	2.40172	-3.34433	0.00337824	0.0467576	-5.16693	-0.00212717	2.40172	-3.34384	0.00338146	0.0468176	-5.16774	TRUE	FALSE
SA_absol_ch_rate_6-12	CPN	sc_22	day 14	SND1-IT1	-0.0016411	2.18163	-3.34391	0.00338143	0.0467576	-5.16785	-0.00164111	2.18163	-3.34322	0.0033862	0.0468176	-5.16911	TRUE	FALSE
SA_absol_ch_rate_6-12	CPN	sc_22	day 14	BRI3	-0.00210419	2.73846	-3.34384	0.00338202	0.0467576	-5.16802	-0.00210416	2.73846	-3.3432	0.00338636	0.0468176	-5.16916	TRUE	FALSE
SA_absol_ch_rate_6-12	CPN	sc_22	day 14	ENSG00000250979	-0.00182022	2.03658	-3.34309	0.00338776	0.0467796	-5.16969	-0.00182013	2.03658	-3.34229	0.00339334	0.0468498	-5.17118	TRUE	FALSE
SA_absol_ch_rate_6-12	CPN	sc_22	day 14	ENSG00000269043	0.00167967	2.27739	3.34268	0.00339093	0.0467796	-5.17061	0.00167967	2.27739	3.34201	0.00339543	0.0468498	-5.17178	TRUE	FALSE
SA_absol_ch_rate_6-12	CPN	sc_22	day 14	C7orf26	0.00201619	2.28883	3.34257	0.0033917	0.0467796	-5.17083	0.00201608	2.28883	3.34184	0.0033968	0.0468498	-5.17218	TRUE	FALSE
SA_absol_ch_rate_6-12	CPN	sc_22	day 14	MTMR14	-0.00197444	2.71929	-3.34061	0.00340683	0.0469508	-5.1752	-0.00197452	2.71929	-3.34017	0.00340962	0.0469893	-5.17587	TRUE	FALSE
SA_absol_ch_rate_6-12	CPN	sc_22	day 14	UBE2R2-AS1	0.0015984	2.48792	3.34008	0.00341088	0.0469693	-5.17636	0.00159832	2.48792	3.33924	0.00341681	0.047051	-5.17794	TRUE	FALSE
SA_absol_ch_rate_6-12	CPN	sc_22	day 14	ENSG00000282890	-0.00266117	2.06902	-3.35752	0.00347896	0.0473057	-5.17656	-0.00266106	2.06902	-3.3574	0.00347756	0.0472684	-5.17621	TRUE	FALSE
SA_absol_ch_rate_6-12	CPN	sc_22	day 14	TAOK2	0.0027236	3.07001	3.36233	0.00352023	0.0475313	-5.1808	0.00272344	3.07001	3.36199	0.00352074	0.0475382	-5.18096	TRUE	FALSE
SA_absol_ch_rate_6-12	CPN	sc_22	day 14	FGFR1	0.00165419	4.93335	3.33768	0.00342948	0.0471294	-5.1817	0.0016542	4.93335	3.33703	0.00343393	0.0472	-5.18284	TRUE	FALSE
SA_absol_ch_rate_6-12	CPN	sc_22	day 14	MLF2	0.0019036	2.41163	3.33747	0.00343108	0.0471294	-5.18216	0.00190351	2.41163	3.33671	0.00343646	0.0472	-5.18357	TRUE	FALSE
SA_absol_ch_rate_6-12	CPN	sc_22	day 14	ATP6AP1	0.00183691	2.20605	3.33718	0.00343338	0.0471294	-5.18281	0.00183683	2.20605	3.33644	0.00343852	0.0472	-5.18416	TRUE	FALSE
SA_absol_ch_rate_6-12	CPN	sc_22	day 14	YAF2	-0.00172708	4.05299	-3.33632	0.00344003	0.0471834	-5.18471	-0.00172698	4.05299	-3.33553	0.0034456	0.0472422	-5.18617	TRUE	FALSE
SA_absol_ch_rate_6-12	CPN	sc_22	day 14	RPL21P32	-0.00168981	1.80168	-3.33574	0.00344457	0.0472083	-5.18601	-0.00168972	1.80168	-3.33492	0.00345042	0.0472422	-5.18755	TRUE	FALSE
SA_absol_ch_rate_6-12	CPN	sc_22	day 14	MAP3K1	-0.00262638	3.01485	-3.35052	0.00350682	0.0474495	-5.1869	-0.00262633	3.01485	-3.35027	0.00350673	0.047497	-5.18689	TRUE	FALSE
SA_absol_ch_rate_6-12	CPN	sc_22	day 14	ENSG00000287989	0.00176244	1.62364	3.33482	0.00345172	0.0472385	-5.18804	0.00176245	1.62364	3.3342	0.00345601	0.047253	-5.18913	TRUE	FALSE
SA_absol_ch_rate_6-12	CPN	sc_22	day 14	AKAP10	0.00163686	3.68032	3.33371	0.00346041	0.0472385	-5.19051	0.00163674	3.68032	3.33285	0.00346663	0.0472669	-5.19214	TRUE	FALSE
SA_absol_ch_rate_6-12	CPN	sc_22	day 14	MTFMT	-0.00188837	2.50109	-3.33349	0.00346219	0.0472385	-5.19101	-0.00188838	2.50109	-3.33291	0.00346615	0.0472669	-5.19201	TRUE	FALSE
SA_absol_ch_rate_6-12	CPN	sc_22	day 14	SLC35B4	0.00196283	3.0013	3.33341	0.00346276	0.0472385	-5.19117	0.00196281	3.0013	3.33274	0.00346746	0.0472669	-5.19238	TRUE	FALSE
SA_absol_ch_rate_6-12	CPN	sc_22	day 14	PDE4DIPP7	-0.00178955	2.04185	-3.33316	0.00346474	0.0472385	-5.19173	-0.00178951	2.04185	-3.33244	0.00346984	0.0472669	-5.19305	TRUE	FALSE
SA_absol_ch_rate_6-12	CPN	sc_22	day 14	MAN1B1	0.0018585	2.40858	3.33302	0.00346584	0.0472385	-5.19205	0.00185844	2.40858	3.33233	0.00347066	0.0472669	-5.19328	TRUE	FALSE
SA_absol_ch_rate_6-12	CPN	sc_22	day 14	NEDD9	-0.00236435	2.97321	-3.3321	0.00347307	0.0472997	-5.19409	-0.00236453	2.97321	-3.33188	0.0034742	0.0472684	-5.19428	TRUE	FALSE
SA_absol_ch_rate_6-12	CPN	sc_22	day 14	ZIC4	-0.00198094	2.24022	-3.33173	0.00347597	0.0473021	-5.19491	-0.001981	2.24022	-3.33128	0.00347895	0.0472684	-5.19562	TRUE	FALSE
SA_absol_ch_rate_6-12	CPN	sc_22	day 14	RRP9	-0.00163187	2.09329	-3.32968	0.00349216	0.0474108	-5.19946	-0.00163183	2.09329	-3.32888	0.00349787	0.0474883	-5.20094	TRUE	FALSE
SA_absol_ch_rate_6-12	CPN	sc_22	day 14	ZNF37A	-0.00178401	3.06152	-3.32921	0.00349583	0.0474235	-5.2005	-0.00178394	3.06152	-3.32845	0.00350125	0.047497	-5.20189	TRUE	FALSE
SA_absol_ch_rate_6-12	CPN	sc_22	day 14	DYNC1I1	0.00246816	2.68613	3.33309	0.00351143	0.0474495	-5.20055	0.00246831	2.68613	3.33295	0.00351134	0.047504	-5.20045	TRUE	FALSE
SA_absol_ch_rate_6-12	CPN	sc_22	day 14	ELF1	-0.00156698	3.5223	-3.3287	0.00349985	0.0474408	-5.20162	-0.00156693	3.5223	-3.32792	0.00350548	0.047497	-5.20307	TRUE	FALSE
SA_absol_ch_rate_6-12	CPN	sc_22	day 14	TH2LCRR	-0.00173208	2.1746	-3.32734	0.00351067	0.0474495	-5.20465	-0.00173209	2.1746	-3.32669	0.00351525	0.047504	-5.2058	TRUE	FALSE
SA_absol_ch_rate_6-12	CPN	sc_22	day 14	HJURP	0.00178865	2.66287	3.32726	0.00351131	0.0474495	-5.20483	0.00178868	2.66287	3.32666	0.00351547	0.047504	-5.20586	TRUE	FALSE
SA_absol_ch_rate_6-12	CPN	sc_22	day 14	LNX2	-0.00198965	2.55678	-3.32577	0.00352317	0.0475341	-5.20814	-0.00198974	2.55678	-3.32534	0.003526	0.0475722	-5.2088	TRUE	FALSE
SA_absol_ch_rate_6-12	CPN	sc_22	day 14	LINC02608	-0.00168309	2.3648	-3.32516	0.00352805	0.0475629	-5.20949	-0.0016831	2.3648	-3.32448	0.00353284	0.0476274	-5.2107	TRUE	FALSE
SA_absol_ch_rate_6-12	CPN	sc_22	day 14	RTCA	-0.00220816	2.84083	-3.32452	0.00353316	0.0475947	-5.21091	-0.00220818	2.84083	-3.32399	0.00353679	0.0476437	-5.21179	TRUE	FALSE
SA_absol_ch_rate_6-12	CPN	sc_22	day 14	WNT8B	0.00431993	2.87174	3.49819	0.00425774	0.0507942	-5.21098	0.00432008	2.87174	3.5045	0.00417874	0.0504504	-5.19426	TRUE	FALSE
SA_absol_ch_rate_6-12	CPN	sc_22	day 14	LINC02018	-0.00220345	2.39929	-3.32343	0.00354182	0.0476743	-5.21331	-0.00220349	2.39929	-3.32293	0.00354526	0.0476836	-5.21414	TRUE	FALSE
SA_absol_ch_rate_6-12	CPN	sc_22	day 14	ALDH7A1	0.00171306	3.51403	3.32198	0.00355348	0.0477641	-5.21654	0.001713	3.51403	3.32125	0.00355878	0.0477913	-5.21787	TRUE	FALSE
SA_absol_ch_rate_6-12	CPN	sc_22	day 14	SLC25A26	0.00185427	3.53043	3.32192	0.003554	0.0477641	-5.21668	0.00185434	3.53043	3.3214	0.00355754	0.0477913	-5.21753	TRUE	FALSE
SA_absol_ch_rate_6-12	CPN	sc_22	day 14	DGKA	0.00177998	2.1018	3.32142	0.003558	0.0477808	-5.21778	0.00178001	2.1018	3.3208	0.00356237	0.0478025	-5.21886	TRUE	FALSE
SA_absol_ch_rate_6-12	CPN	sc_22	day 14	ENSG00000254733	-0.00196501	2.33261	-3.32077	0.00356325	0.0478142	-5.21923	-0.00196497	2.33261	-3.3201	0.00356802	0.0478325	-5.22041	TRUE	FALSE
SA_absol_ch_rate_6-12	CPN	sc_22	day 14	LINC01347	0.00163446	1.93648	3.3202	0.00356779	0.0478269	-5.22048	0.00163451	1.93648	3.31963	0.00357183	0.0478325	-5.22146	TRUE	FALSE
SA_absol_ch_rate_6-12	CPN	sc_22	day 14	FZD2	0.00219915	2.08919	3.31997	0.00356971	0.0478269	-5.221	0.00219919	2.08919	3.3195	0.00357288	0.0478325	-5.22175	TRUE	FALSE
SA_absol_ch_rate_6-12	CPN	sc_22	day 14	APOBEC4	-0.00155899	2.0825	-3.31954	0.00357319	0.0478365	-5.22196	-0.001559	2.0825	-3.31884	0.00357823	0.0478671	-5.22321	TRUE	FALSE
SA_absol_ch_rate_6-12	CPN	sc_22	day 14	RSPH3	-0.00195219	2.55725	-3.31814	0.00358446	0.0479067	-5.22505	-0.00195227	2.55725	-3.31773	0.00358723	0.0479478	-5.22568	TRUE	FALSE
SA_absol_ch_rate_6-12	CPN	sc_22	day 14	TET2	0.00148704	4.75145	3.31803	0.00358536	0.0479067	-5.22529	0.00148701	4.75145	3.31725	0.00359112	0.0479478	-5.22674	TRUE	FALSE
SA_absol_ch_rate_6-12	CPN	sc_22	day 14	SGSH	0.00183029	2.05365	3.31776	0.00358753	0.0479067	-5.22589	0.00183017	2.05365	3.31698	0.00359328	0.0479478	-5.22733	TRUE	FALSE
SA_absol_ch_rate_6-12	CPN	sc_22	day 14	TLE3	0.00202377	4.64082	3.31752	0.00358948	0.0479067	-5.22642	0.0020236	4.64082	3.31672	0.00359539	0.0479478	-5.2279	TRUE	FALSE
SA_absol_ch_rate_6-12	CPN	sc_22	day 14	NDC80	0.00200241	2.74269	3.31699	0.00359381	0.0479276	-5.2276	0.00200243	2.74269	3.31639	0.00359809	0.0479478	-5.22864	TRUE	FALSE
SA_absol_ch_rate_6-12	CPN	sc_22	day 14	INTS4P1	-0.00194697	2.35976	-3.31591	0.00360258	0.0479761	-5.22999	-0.00194701	2.35976	-3.31536	0.00360651	0.0480054	-5.23093	TRUE	FALSE
SA_absol_ch_rate_6-12	CPN	sc_22	day 14	STAT2	0.00195797	2.93096	3.31586	0.00360298	0.0479761	-5.2301	0.00195789	2.93096	3.31518	0.00360795	0.0480054	-5.23132	TRUE	FALSE
SA_absol_ch_rate_6-12	CPN	sc_22	day 14	ZFP36L1	0.00224645	4.31909	3.31524	0.00360803	0.0480064	-5.23147	0.00224631	4.31909	3.31456	0.00361302	0.048036	-5.2327	TRUE	FALSE
SA_absol_ch_rate_6-12	CPN	sc_22	day 14	SNAP25	-0.00157727	2.16341	-3.31395	0.00361863	0.0480282	-5.23435	-0.00157725	2.16341	-3.31321	0.00362408	0.0480739	-5.2357	TRUE	FALSE
SA_absol_ch_rate_6-12	CPN	sc_22	day 14	ZNF846	0.00217453	3.02281	3.31369	0.00362072	0.0480282	-5.23491	0.00217444	3.02281	3.31303	0.00362557	0.0480739	-5.2361	TRUE	FALSE
SA_absol_ch_rate_6-12	CPN	sc_22	day 14	PCID2	0.00212249	3.12552	3.31365	0.00362105	0.0480282	-5.235	0.00212243	3.12552	3.31296	0.00362608	0.0480739	-5.23624	TRUE	FALSE
SA_absol_ch_rate_6-12	CPN	sc_22	day 14	CEP85	0.0020964	3.03948	3.31335	0.00362352	0.0480282	-5.23567	0.00209646	3.03948	3.31286	0.00362697	0.0480739	-5.23648	TRUE	FALSE
SA_absol_ch_rate_6-12	CPN	sc_22	day 14	POLM	0.00177091	2.26374	3.31196	0.00363491	0.04812	-5.23875	0.00177083	2.26374	3.31119	0.00364062	0.0481941	-5.24016	TRUE	FALSE
SA_absol_ch_rate_6-12	CPN	sc_22	day 14	RING1	0.00211186	3.71392	3.31183	0.00363599	0.04812	-5.23904	0.0021117	3.71392	3.31108	0.00364159	0.0481941	-5.24042	TRUE	FALSE
SA_absol_ch_rate_6-12	CPN	sc_22	day 14	SPARCL1	-0.00174042	2.36328	-3.311	0.00364279	0.0481441	-5.24087	-0.00174044	2.36328	-3.31036	0.00364745	0.0481981	-5.242	TRUE	FALSE
SA_absol_ch_rate_6-12	CPN	sc_22	day 14	SOX11	0.0022634	4.41188	3.31093	0.00364337	0.0481441	-5.24102	0.00226343	4.41188	3.31048	0.00364652	0.0481981	-5.24175	TRUE	FALSE
SA_absol_ch_rate_6-12	CPN	sc_22	day 14	CARD11	0.00169409	1.69466	3.30959	0.00365446	0.0482449	-5.244	0.00169406	1.69466	3.30887	0.00365976	0.0482812	-5.2453	TRUE	FALSE
SA_absol_ch_rate_6-12	CPN	sc_22	day 14	PRKAA1	-0.00278833	3.37789	-3.33687	0.00377006	0.048613	-5.2442	-0.00278841	3.37789	-3.33706	0.00376535	0.0486802	-5.24307	TRUE	FALSE
SA_absol_ch_rate_6-12	CPN	sc_22	day 14	ZNF266	-0.00231957	2.87837	-3.30905	0.00365893	0.0482449	-5.2452	-0.00231962	2.87837	-3.30859	0.00366209	0.0482812	-5.24592	TRUE	FALSE
SA_absol_ch_rate_6-12	CPN	sc_22	day 14	COX15	0.00191557	2.317	3.309	0.00365935	0.0482449	-5.24531	0.00191541	2.317	3.30823	0.00366508	0.0482839	-5.24672	TRUE	FALSE
SA_absol_ch_rate_6-12	CPN	sc_22	day 14	OTUB2	0.00174147	2.10829	3.30858	0.00366277	0.0482534	-5.24623	0.0017414	2.10829	3.30779	0.0036687	0.0482948	-5.24769	TRUE	FALSE
SA_absol_ch_rate_6-12	CPN	sc_22	day 14	LHX5	0.00240066	2.17527	3.30926	0.00367654	0.0483613	-5.24817	0.00240083	2.17527	3.30918	0.00367571	0.0483371	-5.2479	TRUE	FALSE
SA_absol_ch_rate_6-12	CPN	sc_22	day 14	ENSG00000286577	0.00203827	1.82958	3.30715	0.00367465	0.0483613	-5.2494	0.00203836	1.82958	3.30674	0.00367749	0.0483371	-5.25004	TRUE	FALSE
SA_absol_ch_rate_6-12	CPN	sc_22	day 14	FEM1B	0.00198917	2.85991	3.3063	0.00368174	0.048393	-5.25129	0.00198915	2.85991	3.30567	0.00368639	0.0483969	-5.2524	TRUE	FALSE
SA_absol_ch_rate_6-12	CPN	sc_22	day 14	PIP5K1B	-0.00203623	4.83577	-3.30592	0.00368485	0.0483971	-5.25212	-0.00203634	4.83577	-3.30552	0.00368762	0.0483969	-5.25273	TRUE	FALSE
SA_absol_ch_rate_6-12	CPN	sc_22	day 14	PIAS4	0.00195459	3.06173	3.30539	0.0036893	0.0484189	-5.2533	0.00195454	3.06173	3.30472	0.00369431	0.048448	-5.25451	TRUE	FALSE
SA_absol_ch_rate_6-12	CPN	sc_22	day 14	PLK4	0.00256401	2.88991	3.31734	0.00375165	0.0486116	-5.25536	0.00256391	2.88991	3.317	0.00375247	0.0485859	-5.25557	TRUE	FALSE
SA_absol_ch_rate_6-12	CPN	sc_22	day 14	PTPN5	0.00175791	2.34391	3.30444	0.00369726	0.0484646	-5.25542	0.00175786	2.34391	3.30378	0.00370213	0.0484882	-5.25658	TRUE	FALSE
SA_absol_ch_rate_6-12	CPN	sc_22	day 14	MALSU1	-0.00201552	2.65454	-3.3043	0.00369837	0.0484646	-5.25571	-0.00201551	2.65454	-3.30368	0.00370297	0.0484882	-5.2568	TRUE	FALSE
SA_absol_ch_rate_6-12	CPN	sc_22	day 14	ENSG00000228113	0.0019077	2.02788	3.30358	0.00370445	0.0485076	-5.25732	0.00190752	2.02788	3.30276	0.00371067	0.0485274	-5.25884	TRUE	FALSE
SA_absol_ch_rate_6-12	CPN	sc_22	day 14	POR	-0.00324738	3.47522	-3.37809	0.00404242	0.0498179	-5.25995	-0.0032475	3.47522	-3.3798	0.00401888	0.0495909	-5.25474	TRUE	FALSE
SA_absol_ch_rate_6-12	CPN	sc_22	day 14	ENSG00000259820	0.00160203	2.24341	3.30197	0.00371795	0.0485076	-5.26088	0.00160206	2.24341	3.30138	0.00372231	0.0485274	-5.2619	TRUE	FALSE
SA_absol_ch_rate_6-12	CPN	sc_22	day 14	FLJ40194	-0.00139816	1.8182	-3.30186	0.00371888	0.0485076	-5.26113	-0.00139815	1.8182	-3.30104	0.0037251	0.0485274	-5.26264	TRUE	FALSE
SA_absol_ch_rate_6-12	CPN	sc_22	day 14	CNNM3	0.00149779	2.72022	3.30135	0.00372313	0.0485076	-5.26225	0.00149775	2.72022	3.30054	0.00372934	0.0485274	-5.26375	TRUE	FALSE
SA_absol_ch_rate_6-12	CPN	sc_22	day 14	THSD1	-0.00194178	2.35741	-3.3013	0.00372354	0.0485076	-5.26235	-0.00194179	2.35741	-3.30079	0.00372726	0.0485274	-5.26321	TRUE	FALSE
SA_absol_ch_rate_6-12	CPN	sc_22	day 14	TMEM8B	0.0019166	2.63521	3.3008	0.00372781	0.0485076	-5.26348	0.00191645	2.63521	3.30005	0.00373346	0.0485274	-5.26484	TRUE	FALSE
SA_absol_ch_rate_6-12	CPN	sc_22	day 14	THYN1	0.00190207	1.88414	3.30077	0.00372806	0.0485076	-5.26354	0.00190201	1.88414	3.30008	0.00373325	0.0485274	-5.26478	TRUE	FALSE
SA_absol_ch_rate_6-12	CPN	sc_22	day 14	ARPC3	-0.00183203	2.19597	-3.30015	0.00373321	0.0485076	-5.2649	-0.00183202	2.19597	-3.29953	0.00373785	0.0485274	-5.26599	TRUE	FALSE
SA_absol_ch_rate_6-12	CPN	sc_22	day 14	PM20D2	-0.00165292	2.20016	-3.29979	0.00373632	0.0485076	-5.26571	-0.00165296	2.20016	-3.29919	0.00374072	0.0485274	-5.26674	TRUE	FALSE
SA_absol_ch_rate_6-12	CPN	sc_22	day 14	ENSG00000268119	0.00173695	2.80531	3.29963	0.00373765	0.0485076	-5.26606	0.00173686	2.80531	3.29886	0.0037435	0.0485274	-5.26747	TRUE	FALSE
SA_absol_ch_rate_6-12	CPN	sc_22	day 14	PSKH1	0.00168058	2.67145	3.29955	0.00373834	0.0485076	-5.26624	0.00168051	2.67145	3.29876	0.00374438	0.0485274	-5.2677	TRUE	FALSE
SA_absol_ch_rate_6-12	CPN	sc_22	day 14	PLEKHJ1	0.00181544	2.08155	3.29953	0.00373848	0.0485076	-5.26628	0.00181544	2.08155	3.29888	0.00374339	0.0485274	-5.26744	TRUE	FALSE
SA_absol_ch_rate_6-12	CPN	sc_22	day 14	BRD2	0.00274852	4.20447	3.32545	0.00385198	0.0486481	-5.26656	0.00274838	4.20447	3.32537	0.00384981	0.0486937	-5.26608	TRUE	FALSE
SA_absol_ch_rate_6-12	CPN	sc_22	day 14	DMGDH	-0.00183428	2.53612	-3.29925	0.00374082	0.0485076	-5.26689	-0.00183432	2.53612	-3.29867	0.00374515	0.0485274	-5.2679	TRUE	FALSE
SA_absol_ch_rate_6-12	CPN	sc_22	day 14	MRPL9	0.00183948	2.02992	3.29694	0.00376045	0.048613	-5.27202	0.00183943	2.02992	3.29622	0.00376593	0.0486802	-5.27332	TRUE	FALSE
SA_absol_ch_rate_6-12	CPN	sc_22	day 14	ENSG00000259972	-0.00156013	3.50429	-3.29625	0.0037663	0.048613	-5.27354	-0.0015601	3.50429	-3.29547	0.00377235	0.0486802	-5.27499	TRUE	FALSE
SA_absol_ch_rate_6-12	CPN	sc_22	day 14	SYT13	-0.00161451	1.92597	-3.2958	0.0037701	0.048613	-5.27453	-0.00161444	1.92597	-3.29502	0.00377613	0.0486802	-5.27597	TRUE	FALSE
SA_absol_ch_rate_6-12	CPN	sc_22	day 14	ENSG00000283907	0.00274007	3.40076	3.32169	0.00388391	0.0487765	-5.27469	0.00274003	3.40076	3.32159	0.00388179	0.0488371	-5.27423	TRUE	FALSE
SA_absol_ch_rate_6-12	CPN	sc_22	day 14	ACTA1	0.00187063	1.74714	3.29532	0.00377423	0.048613	-5.2756	0.00187071	1.74714	3.29491	0.00377706	0.0486802	-5.27621	TRUE	FALSE
SA_absol_ch_rate_6-12	CPN	sc_22	day 14	SLC25A21	-0.00159642	4.6584	-3.29479	0.00377874	0.048613	-5.27677	-0.00159634	4.6584	-3.29396	0.0037852	0.0486802	-5.27832	TRUE	FALSE
SA_absol_ch_rate_6-12	CPN	sc_22	day 14	BSG	0.0022644	2.97485	3.29465	0.00377994	0.048613	-5.27708	0.00226432	2.97485	3.29399	0.00378496	0.0486802	-5.27826	TRUE	FALSE
SA_absol_ch_rate_6-12	CPN	sc_22	day 14	ENSG00000288890	0.0017535	1.62826	3.29429	0.00378301	0.048613	-5.27788	0.00175351	1.62826	3.29367	0.00378768	0.0486802	-5.27896	TRUE	FALSE
SA_absol_ch_rate_6-12	CPN	sc_22	day 14	ZNF654	0.00162038	2.51186	3.29426	0.00378322	0.048613	-5.27793	0.00162033	2.51186	3.2935	0.00378916	0.0486802	-5.27934	TRUE	FALSE
SA_absol_ch_rate_6-12	CPN	sc_22	day 14	ARFGAP3	-0.0025549	3.23048	-3.30662	0.00384215	0.0486481	-5.27878	-0.00255494	3.23048	-3.30642	0.00384189	0.0486893	-5.27871	TRUE	FALSE
SA_absol_ch_rate_6-12	CPN	sc_22	day 14	TRO	0.00195154	3.01218	3.29384	0.00378681	0.048613	-5.27886	0.00195143	3.01218	3.29313	0.00379229	0.0486802	-5.28015	TRUE	FALSE
SA_absol_ch_rate_6-12	CPN	sc_22	day 14	NLN	-0.00164756	3.44701	-3.29335	0.00379104	0.048613	-5.27995	-0.00164756	3.44701	-3.29267	0.00379621	0.0486802	-5.28116	TRUE	FALSE
SA_absol_ch_rate_6-12	CPN	sc_22	day 14	BLOC1S5-TXNDC5	-0.00180992	2.3171	-3.29316	0.00379267	0.048613	-5.28038	-0.0018099	2.3171	-3.29248	0.00379785	0.0486802	-5.28159	TRUE	FALSE
SA_absol_ch_rate_6-12	CPN	sc_22	day 14	EHBP1	-0.00197103	4.82898	-3.29295	0.00379448	0.048613	-5.28084	-0.00197097	4.82898	-3.29223	0.00379998	0.0486802	-5.28214	TRUE	FALSE
SA_absol_ch_rate_6-12	CPN	sc_22	day 14	CST3	-0.00176189	2.10296	-3.29226	0.00380037	0.048613	-5.28236	-0.00176184	2.10296	-3.29153	0.00380601	0.0486802	-5.28369	TRUE	FALSE
SA_absol_ch_rate_6-12	CPN	sc_22	day 14	ENSG00000259407	-0.0015209	2.02222	-3.29206	0.00380209	0.048613	-5.2828	-0.00152091	2.02222	-3.29137	0.00380741	0.0486802	-5.28405	TRUE	FALSE
SA_absol_ch_rate_6-12	CPN	sc_22	day 14	VSIG10L	0.00211544	1.81133	3.29202	0.00380246	0.048613	-5.2829	0.00211543	1.81133	3.29144	0.00380679	0.0486802	-5.28389	TRUE	FALSE
SA_absol_ch_rate_6-12	CPN	sc_22	day 14	ENSG00000288928	-0.00155065	2.164	-3.2911	0.00381034	0.048613	-5.28493	-0.00155064	2.164	-3.29037	0.00381598	0.0486802	-5.28625	TRUE	FALSE
SA_absol_ch_rate_6-12	CPN	sc_22	day 14	ENSG00000214776	0.00210159	1.89347	3.29092	0.00381191	0.048613	-5.28533	0.00210156	1.89347	3.2904	0.0038158	0.0486802	-5.2862	TRUE	FALSE
SA_absol_ch_rate_6-12	CPN	sc_22	day 14	TBX18	-0.00156011	2.06648	-3.29086	0.00381241	0.048613	-5.28546	-0.00156015	2.06648	-3.29022	0.00381729	0.0486802	-5.28659	TRUE	FALSE
SA_absol_ch_rate_6-12	CPN	sc_22	day 14	ARHGAP17	0.00181	4.0829	3.29081	0.00381288	0.048613	-5.28558	0.00180996	4.0829	3.29009	0.00381843	0.0486802	-5.28688	TRUE	FALSE
SA_absol_ch_rate_6-12	CPN	sc_22	day 14	GRIN2A	0.00339566	2.9203	3.38063	0.00421828	0.0506457	-5.28588	0.00339586	2.9203	3.3841	0.00417179	0.0504016	-5.27602	TRUE	FALSE
SA_absol_ch_rate_6-12	CPN	sc_22	day 14	NTN4	0.00194913	2.2347	3.29043	0.00381608	0.048613	-5.2864	0.00194909	2.2347	3.28985	0.00382052	0.0486802	-5.28741	TRUE	FALSE
SA_absol_ch_rate_6-12	CPN	sc_22	day 14	ENPP7P6	0.00176526	2.84131	3.29041	0.00381625	0.048613	-5.28645	0.00176514	2.84131	3.2896	0.00382269	0.0486802	-5.28797	TRUE	FALSE
SA_absol_ch_rate_6-12	CPN	sc_22	day 14	ENSG00000286608	-0.00199149	2.63126	-3.29003	0.00381954	0.0486192	-5.28729	-0.00199147	2.63126	-3.28941	0.00382433	0.0486802	-5.28839	TRUE	FALSE
SA_absol_ch_rate_6-12	CPN	sc_22	day 14	ENSG00000233928	-0.00181656	1.88137	-3.28929	0.00382595	0.0486431	-5.28893	-0.00181645	1.88137	-3.28856	0.00383169	0.0486893	-5.29027	TRUE	FALSE
SA_absol_ch_rate_6-12	CPN	sc_22	day 14	TAFA1	-0.00219008	2.28478	-3.28876	0.00383053	0.0486431	-5.2901	-0.00219007	2.28478	-3.28822	0.00383459	0.0486893	-5.29102	TRUE	FALSE
SA_absol_ch_rate_6-12	CPN	sc_22	day 14	SDC1	0.0019381	2.2055	3.28825	0.00383491	0.0486431	-5.29122	0.00193804	2.2055	3.28758	0.00384018	0.0486893	-5.29244	TRUE	FALSE
SA_absol_ch_rate_6-12	CPN	sc_22	day 14	LPAR1	-0.00229769	2.48756	-3.28825	0.00383497	0.0486431	-5.29124	-0.00229759	2.48756	-3.28759	0.00384007	0.0486893	-5.29241	TRUE	FALSE
SA_absol_ch_rate_6-12	CPN	sc_22	day 14	ENSG00000280291	-0.00174438	2.16654	-3.28819	0.00383545	0.0486431	-5.29136	-0.00174436	2.16654	-3.28753	0.0038406	0.0486893	-5.29255	TRUE	FALSE
SA_absol_ch_rate_6-12	CPN	sc_22	day 14	ENSG00000224848	-0.00226006	2.83556	-3.28715	0.00384449	0.0486481	-5.29367	-0.0022601	2.83556	-3.28669	0.00384787	0.0486937	-5.2944	TRUE	FALSE
SA_absol_ch_rate_6-12	CPN	sc_22	day 14	CLEC16A	0.001856	4.02206	3.2871	0.00384494	0.0486481	-5.29378	0.0018559	4.02206	3.28631	0.00385114	0.0486937	-5.29523	TRUE	FALSE
SA_absol_ch_rate_6-12	CPN	sc_22	day 14	ILF3	0.00242887	5.94152	3.29005	0.00386076	0.0486792	-5.29424	0.0024288	5.94152	3.28971	0.0038619	0.0486937	-5.2945	TRUE	FALSE
SA_absol_ch_rate_6-12	CPN	sc_22	day 14	CSTF3	0.00174288	4.34979	3.28626	0.00385222	0.0486481	-5.29563	0.00174281	4.34979	3.28553	0.00385799	0.0486937	-5.29697	TRUE	FALSE
SA_absol_ch_rate_6-12	CPN	sc_22	day 14	ZNF491	-0.00186659	2.35771	-3.28602	0.00385431	0.0486481	-5.29616	-0.00186666	2.35771	-3.28553	0.00385793	0.0486937	-5.29696	TRUE	FALSE
SA_absol_ch_rate_6-12	CPN	sc_22	day 14	ENSG00000272078	0.00223168	1.88937	3.28589	0.00385548	0.0486481	-5.29646	0.00223169	1.88937	3.28535	0.00385954	0.0486937	-5.29736	TRUE	FALSE
SA_absol_ch_rate_6-12	CPN	sc_22	day 14	TOP2A	0.00314284	4.15156	3.34851	0.00416785	0.0504243	-5.30101	0.00314288	4.15156	3.35011	0.00414456	0.0502477	-5.29603	TRUE	FALSE
SA_absol_ch_rate_6-12	CPN	sc_22	day 14	ENSG00000289406	-0.00169443	2.38474	-3.2831	0.00387978	0.0487765	-5.30261	-0.00169449	2.38474	-3.2826	0.00388353	0.0488371	-5.30343	TRUE	FALSE
SA_absol_ch_rate_6-12	CPN	sc_22	day 14	FAM107A	0.0015553	1.94267	3.28289	0.00388162	0.0487765	-5.30308	0.00155529	1.94267	3.28216	0.00388741	0.0488371	-5.30441	TRUE	FALSE
SA_absol_ch_rate_6-12	CPN	sc_22	day 14	NUDCD1	0.00210172	3.30119	3.28282	0.00388225	0.0487765	-5.30324	0.00210177	3.30119	3.28233	0.00388592	0.0488371	-5.30404	TRUE	FALSE
SA_absol_ch_rate_6-12	CPN	sc_22	day 14	ECI1	0.00219094	2.44395	3.28233	0.00388653	0.0487765	-5.30431	0.00219091	2.44395	3.28172	0.0038913	0.0488371	-5.30539	TRUE	FALSE
SA_absol_ch_rate_6-12	CPN	sc_22	day 14	GPC1	0.00212287	2.5492	3.28221	0.00388759	0.0487765	-5.30458	0.00212279	2.5492	3.28153	0.003893	0.0488371	-5.30582	TRUE	FALSE
SA_absol_ch_rate_6-12	CPN	sc_22	day 14	SCRIB	0.00228719	3.18064	3.28215	0.00388816	0.0487765	-5.30473	0.00228713	3.18064	3.28158	0.00389248	0.0488371	-5.30569	TRUE	FALSE
SA_absol_ch_rate_6-12	CPN	sc_22	day 14	RPS6KL1	0.00212435	2.2286	3.28172	0.00389193	0.0487884	-5.30567	0.00212426	2.2286	3.28107	0.00389696	0.0488515	-5.30681	TRUE	FALSE
SA_absol_ch_rate_6-12	CPN	sc_22	day 14	FBXO33	-0.00248533	2.91989	-3.28875	0.00393224	0.0491161	-5.30708	-0.00248522	2.91989	-3.28822	0.00393544	0.0491562	-5.30783	TRUE	FALSE
SA_absol_ch_rate_6-12	CPN	sc_22	day 14	TP53I3	0.00176229	1.92867	3.28101	0.00389813	0.0487979	-5.30723	0.00176228	1.92867	3.28037	0.00390315	0.0488684	-5.30837	TRUE	FALSE
SA_absol_ch_rate_6-12	CPN	sc_22	day 14	SOX2	0.00192517	3.90681	3.28099	0.00389831	0.0487979	-5.30728	0.00192503	3.90681	3.28028	0.00390395	0.0488684	-5.30857	TRUE	FALSE
SA_absol_ch_rate_6-12	CPN	sc_22	day 14	CEP55	0.00169244	2.26145	3.27979	0.00390888	0.0488949	-5.30993	0.00169236	2.26145	3.27904	0.00391492	0.0489704	-5.31131	TRUE	FALSE
SA_absol_ch_rate_6-12	CPN	sc_22	day 14	SULF2	0.00256962	3.09435	3.29322	0.00397648	0.0494155	-5.311	0.00256973	3.09435	3.29311	0.00397559	0.0494203	-5.31076	TRUE	FALSE
SA_absol_ch_rate_6-12	CPN	sc_22	day 14	UBA1	0.00322178	4.00804	3.35282	0.00425946	0.0507942	-5.31201	0.00322152	4.00804	3.35422	0.00423745	0.0507944	-5.30747	TRUE	FALSE
SA_absol_ch_rate_6-12	CPN	sc_22	day 14	TMOD4	0.00167858	1.81682	3.27844	0.00392082	0.0490089	-5.31292	0.00167852	1.81682	3.27767	0.00392702	0.0490863	-5.31433	TRUE	FALSE
SA_absol_ch_rate_6-12	CPN	sc_22	day 14	PDE4DIP	-0.00273184	3.20191	-3.30303	0.00404589	0.0498179	-5.31493	-0.00273195	3.20191	-3.30321	0.00404128	0.0497611	-5.31388	TRUE	FALSE
SA_absol_ch_rate_6-12	CPN	sc_22	day 14	MED7	0.00190861	1.87787	3.27662	0.00393696	0.0491397	-5.31694	0.00190855	1.87787	3.27596	0.00394224	0.0492057	-5.31812	TRUE	FALSE
SA_absol_ch_rate_6-12	CPN	sc_22	day 14	LINC02306	0.00296604	2.65672	3.32111	0.00414257	0.050294	-5.31694	0.00296579	2.65672	3.32218	0.00412477	0.0501833	-5.31319	TRUE	FALSE
SA_absol_ch_rate_6-12	CPN	sc_22	day 14	ENSG00000250069	-0.00199533	1.96272	-3.27582	0.00394411	0.0491936	-5.31871	-0.00199522	1.96272	-3.27512	0.00394971	0.0492634	-5.31997	TRUE	FALSE
SA_absol_ch_rate_6-12	CPN	sc_22	day 14	BCL2L1	0.00199858	3.01973	3.27496	0.00395177	0.0492537	-5.32061	0.00199853	3.01973	3.27428	0.00395721	0.0493215	-5.32183	TRUE	FALSE
SA_absol_ch_rate_6-12	CPN	sc_22	day 14	GNA11	-0.00184957	2.32222	-3.27348	0.00396497	0.0493827	-5.32387	-0.00184965	2.32222	-3.2731	0.00396776	0.0494174	-5.32444	TRUE	FALSE
SA_absol_ch_rate_6-12	CPN	sc_22	day 14	CD37	0.00228982	2.61976	3.27287	0.00397041	0.0494149	-5.32522	0.00228968	2.61976	3.27216	0.00397619	0.0494203	-5.32651	TRUE	FALSE
SA_absol_ch_rate_6-12	CPN	sc_22	day 14	PLEKHG5	0.00185525	2.82779	3.27242	0.00397444	0.0494155	-5.32621	0.0018552	2.82779	3.27174	0.00397996	0.0494274	-5.32744	TRUE	FALSE
SA_absol_ch_rate_6-12	CPN	sc_22	day 14	LRRC8C	0.00186813	2.37183	3.2717	0.00398094	0.0494155	-5.32781	0.00186813	2.37183	3.27115	0.00398526	0.0494359	-5.32874	TRUE	FALSE
SA_absol_ch_rate_6-12	CPN	sc_22	day 14	FAM120AOS	0.00218611	2.63736	3.27123	0.00398512	0.0494155	-5.32884	0.00218595	2.63736	3.27049	0.00399122	0.0494359	-5.33021	TRUE	FALSE
SA_absol_ch_rate_6-12	CPN	sc_22	day 14	PKM	0.00157064	4.03348	3.2708	0.00398901	0.0494155	-5.32979	0.00157062	4.03348	3.27007	0.00399495	0.0494359	-5.33112	TRUE	FALSE
SA_absol_ch_rate_6-12	CPN	sc_22	day 14	AAAS	0.00196382	2.40599	3.27049	0.00399186	0.0494155	-5.33049	0.00196371	2.40599	3.26976	0.00399776	0.0494359	-5.33181	TRUE	FALSE
SA_absol_ch_rate_6-12	CPN	sc_22	day 14	PLOD3	0.00183565	2.34714	3.27046	0.00399211	0.0494155	-5.33055	0.00183571	2.34714	3.26999	0.00399572	0.0494359	-5.33131	TRUE	FALSE
SA_absol_ch_rate_6-12	CPN	sc_22	day 14	CNDP2	0.00163795	3.05338	3.27033	0.00399326	0.0494155	-5.33083	0.00163802	3.05338	3.26982	0.00399724	0.0494359	-5.33168	TRUE	FALSE
SA_absol_ch_rate_6-12	CPN	sc_22	day 14	TBC1D8B	0.00166888	1.72271	3.26943	0.00400141	0.0494811	-5.33283	0.0016689	1.72271	3.2688	0.00400639	0.0495073	-5.33392	TRUE	FALSE
SA_absol_ch_rate_6-12	CPN	sc_22	day 14	LINC00349	-0.00204272	2.0168	-3.2688	0.00400708	0.0495158	-5.33421	-0.00204264	2.0168	-3.26814	0.00401241	0.0495465	-5.33539	TRUE	FALSE
SA_absol_ch_rate_6-12	CPN	sc_22	day 14	RAB3A	0.00170122	1.77162	3.26732	0.0040205	0.0496463	-5.33749	0.00170121	1.77162	3.26664	0.00402602	0.0496437	-5.3387	TRUE	FALSE
SA_absol_ch_rate_6-12	CPN	sc_22	day 14	ENSG00000241231	-0.00230599	1.98007	-3.26644	0.00402847	0.0497093	-5.33942	-0.00230591	1.98007	-3.26578	0.0040338	0.0497043	-5.34059	TRUE	FALSE
SA_absol_ch_rate_6-12	CPN	sc_22	day 14	ENSG00000287092	0.00196557	2.05638	3.2648	0.00404334	0.0498179	-5.34303	0.00196559	2.05638	3.26425	0.00404775	0.0498054	-5.34397	TRUE	FALSE
SA_absol_ch_rate_6-12	CPN	sc_22	day 14	GPBP1	0.00179717	4.88975	3.2634	0.00405617	0.0498384	-5.34613	0.00179706	4.88975	3.26264	0.00406246	0.0498764	-5.34752	TRUE	FALSE
SA_absol_ch_rate_6-12	CPN	sc_22	day 14	SAMSN1	0.00205974	2.00213	3.26323	0.0040577	0.0498384	-5.3465	0.00205974	2.00213	3.26271	0.00406181	0.0498764	-5.34736	TRUE	FALSE
SA_absol_ch_rate_6-12	CPN	sc_22	day 14	DNMT3B	0.00158436	3.0538	3.2628	0.00406165	0.0498384	-5.34745	0.00158438	3.0538	3.26214	0.00406705	0.0498764	-5.34862	TRUE	FALSE
SA_absol_ch_rate_6-12	CPN	sc_22	day 14	SLC49A4	0.00161629	3.27529	3.2627	0.00406261	0.0498384	-5.34768	0.00161628	3.27529	3.26203	0.00406812	0.0498764	-5.34888	TRUE	FALSE
SA_absol_ch_rate_6-12	CPN	sc_22	day 14	IFT20	-0.00179436	2.12843	-3.26236	0.00406571	0.0498384	-5.34843	-0.00179426	2.12843	-3.26158	0.00407221	0.0498764	-5.34986	TRUE	FALSE
SA_absol_ch_rate_6-12	CPN	sc_22	day 14	ENSG00000253762	-0.00177296	1.94223	-3.26233	0.00406599	0.0498384	-5.34849	-0.00177301	1.94223	-3.26183	0.00406992	0.0498764	-5.34931	TRUE	FALSE
SA_absol_ch_rate_6-12	CPN	sc_22	day 14	CHRNA5	0.00224153	2.59654	3.26214	0.00406767	0.0498384	-5.3489	0.00224137	2.59654	3.26142	0.00407366	0.0498764	-5.35021	TRUE	FALSE
SA_absol_ch_rate_6-12	CPN	sc_22	day 14	EOGT-DT	-0.00175962	2.02095	-3.261	0.00407815	0.0499314	-5.35141	-0.00175954	2.02095	-3.26027	0.00408424	0.0499707	-5.35275	TRUE	FALSE
SA_absol_ch_rate_6-12	CPN	sc_22	day 14	KIF2C	0.00186717	2.62286	3.26046	0.00408314	0.0499573	-5.35261	0.00186719	2.62286	3.25993	0.00408743	0.0499745	-5.35351	TRUE	FALSE
SA_absol_ch_rate_6-12	CPN	sc_22	day 14	EIF2B4	0.00204824	2.81258	3.25952	0.00409179	0.0500277	-5.35468	0.00204814	2.81258	3.25878	0.00409801	0.0500685	-5.35604	TRUE	FALSE
SA_absol_ch_rate_6-12	CPN	sc_22	day 14	GPR146	0.00172146	1.68964	3.25856	0.0041007	0.050061	-5.35681	0.00172146	1.68964	3.25794	0.00410578	0.050105	-5.35789	TRUE	FALSE
SA_absol_ch_rate_6-12	CPN	sc_22	day 14	KRCC1	0.00142886	2.77339	3.25845	0.00410173	0.050061	-5.35706	0.00142883	2.77339	3.25763	0.00410861	0.050105	-5.35857	TRUE	FALSE
SA_absol_ch_rate_6-12	CPN	sc_22	day 14	DDX17	0.00176539	6.04093	3.25829	0.00410318	0.050061	-5.3574	0.00176528	6.04093	3.25752	0.00410967	0.050105	-5.35882	TRUE	FALSE
SA_absol_ch_rate_6-12	CPN	sc_22	day 14	DRC1	-0.00174249	2.14258	-3.2568	0.00411703	0.0501672	-5.3607	-0.00174245	2.14258	-3.25607	0.00412312	0.0501833	-5.36201	TRUE	FALSE
SA_absol_ch_rate_6-12	CPN	sc_22	day 14	ENSG00000287809	0.00173309	1.81025	3.25673	0.00411766	0.0501672	-5.36085	0.00173308	1.81025	3.25608	0.00412301	0.0501833	-5.36199	TRUE	FALSE
SA_absol_ch_rate_6-12	CPN	sc_22	day 14	SPEG	0.00184982	2.30227	3.25633	0.00412135	0.0501768	-5.36172	0.0018497	2.30227	3.25558	0.00412767	0.0501834	-5.36309	TRUE	FALSE
SA_absol_ch_rate_6-12	CPN	sc_22	day 14	SMARCA4	0.00183869	5.15211	3.25514	0.00413243	0.0502765	-5.36435	0.00183863	5.15211	3.25447	0.00413806	0.0502477	-5.36555	TRUE	FALSE
SA_absol_ch_rate_6-12	CPN	sc_22	day 14	VAC14	0.00182793	3.48027	3.25451	0.00413832	0.050286	-5.36574	0.00182787	3.48027	3.25378	0.00414449	0.0502477	-5.36707	TRUE	FALSE
SA_absol_ch_rate_6-12	CPN	sc_22	day 14	PRPS2	-0.00205952	2.40257	-3.25443	0.00413902	0.050286	-5.36591	-0.00205951	2.40257	-3.25386	0.0041437	0.0502477	-5.36689	TRUE	FALSE
SA_absol_ch_rate_6-12	CPN	sc_22	day 14	WNT3	-0.00319665	2.73458	-3.32652	0.00449761	0.0521966	-5.36613	-0.00319679	2.73458	-3.32821	0.00447195	0.0520725	-5.36104	TRUE	FALSE
SA_absol_ch_rate_6-12	CPN	sc_22	day 14	CACNA1A	0.00219751	4.43389	3.25345	0.00414818	0.0503268	-5.36807	0.00219752	4.43389	3.25294	0.00415236	0.0503071	-5.36893	TRUE	FALSE
SA_absol_ch_rate_6-12	CPN	sc_22	day 14	DOP1B	0.00206596	3.0945	3.25294	0.00415296	0.0503342	-5.3692	0.00206596	3.0945	3.25234	0.00415795	0.0503396	-5.37024	TRUE	FALSE
SA_absol_ch_rate_6-12	CPN	sc_22	day 14	KCNN3	0.00151021	3.14292	3.25277	0.0041546	0.0503342	-5.36958	0.00151014	3.14292	3.25197	0.00416143	0.0503466	-5.37106	TRUE	FALSE
SA_absol_ch_rate_6-12	CPN	sc_22	day 14	ESYT2	-0.00153798	3.805	-3.25168	0.0041648	0.0504226	-5.37198	-0.00153796	3.805	-3.25096	0.00417095	0.0504016	-5.37329	TRUE	FALSE
SA_absol_ch_rate_6-12	CPN	sc_22	day 14	GSN-AS1	0.00168539	1.71462	3.25002	0.00418038	0.0505328	-5.37563	0.00168547	1.71462	3.24956	0.00418407	0.0504796	-5.37637	TRUE	FALSE
SA_absol_ch_rate_6-12	CPN	sc_22	day 14	PFKFB1	0.00202888	2.06851	3.24978	0.00418265	0.0505328	-5.37616	0.00202882	2.06851	3.2491	0.00418839	0.0504967	-5.37738	TRUE	FALSE
SA_absol_ch_rate_6-12	CPN	sc_22	day 14	SYNJ2BP	0.00200043	2.75686	3.24913	0.00418882	0.0505721	-5.3776	0.00200037	2.75686	3.24846	0.00419445	0.0505314	-5.37879	TRUE	FALSE
SA_absol_ch_rate_6-12	CPN	sc_22	day 14	IMMT	-0.00190482	3.68589	-3.24871	0.00419275	0.0505843	-5.37852	-0.00190485	3.68589	-3.24818	0.00419711	0.0505314	-5.37941	TRUE	FALSE
SA_absol_ch_rate_6-12	CPN	sc_22	day 14	PLXNB2	0.00233221	3.42174	3.24908	0.00420417	0.0506457	-5.37998	0.00233208	3.42174	3.24868	0.00420626	0.0505891	-5.38043	TRUE	FALSE
SA_absol_ch_rate_6-12	CPN	sc_22	day 14	KANSL1	0.00197481	5.87977	3.24773	0.00420204	0.0506457	-5.38068	0.00197467	5.87977	3.24706	0.00420773	0.0505891	-5.38188	TRUE	FALSE
SA_absol_ch_rate_6-12	CPN	sc_22	day 14	MRNIP	0.00184237	2.83594	3.24696	0.00420935	0.0506457	-5.38238	0.0018424	2.83594	3.2464	0.00421401	0.0506295	-5.38334	TRUE	FALSE
SA_absol_ch_rate_6-12	CPN	sc_22	day 14	TRABD2B	-0.00470773	4.40027	-3.43649	0.00519856	0.0548801	-5.38259	-0.00470791	4.40027	-3.44425	0.00508529	0.0547897	-5.36293	TRUE	FALSE
SA_absol_ch_rate_6-12	CPN	sc_22	day 14	TTC39B	-0.00221191	2.96589	-3.24642	0.00421443	0.0506457	-5.38356	-0.00221203	2.96589	-3.24604	0.00421742	0.0506353	-5.38413	TRUE	FALSE
SA_absol_ch_rate_6-12	CPN	sc_22	day 14	SRGAP1	-0.00171876	4.36909	-3.24626	0.00421596	0.0506457	-5.38392	-0.00171875	4.36909	-3.24562	0.00422139	0.0506479	-5.38505	TRUE	FALSE
SA_absol_ch_rate_6-12	CPN	sc_22	day 14	SPIN4	0.00156328	2.04209	3.24449	0.00423283	0.0507851	-5.38782	0.00156323	2.04209	3.24373	0.00423946	0.0507944	-5.38922	TRUE	FALSE
SA_absol_ch_rate_6-12	CPN	sc_22	day 14	GRK4	-0.00174539	2.50241	-3.24401	0.00423745	0.0507942	-5.38889	-0.00174541	2.50241	-3.24341	0.00424247	0.0507944	-5.38992	TRUE	FALSE
SA_absol_ch_rate_6-12	CPN	sc_22	day 14	ZNF367	-0.00217325	2.88598	-3.24359	0.00424147	0.0507942	-5.38981	-0.0021733	2.88598	-3.24311	0.00424532	0.0507944	-5.39057	TRUE	FALSE
SA_absol_ch_rate_6-12	CPN	sc_22	day 14	ZNF146	0.0018985	2.92102	3.24289	0.0042481	0.0507942	-5.39134	0.00189847	2.92102	3.24225	0.00425361	0.0508566	-5.39248	TRUE	FALSE
SA_absol_ch_rate_6-12	CPN	sc_22	day 14	ENSG00000262801	-0.00563578	5.21516	-3.47317	0.00547886	0.0560874	-5.39191	-0.00563586	5.21516	-3.49001	0.00523383	0.0549267	-5.35099	TRUE	FALSE
SA_absol_ch_rate_6-12	CPN	sc_22	day 14	GIGYF2	0.00174604	4.81074	3.24258	0.00425106	0.0507942	-5.39202	0.00174593	4.81074	3.24178	0.0042581	0.0508566	-5.39351	TRUE	FALSE
SA_absol_ch_rate_6-12	CPN	sc_22	day 14	SALL2	0.00289981	3.87689	3.28492	0.00446775	0.0520421	-5.39225	0.00289958	3.87689	3.28591	0.00445031	0.0519969	-5.38882	TRUE	FALSE
SA_absol_ch_rate_6-12	CPN	sc_22	day 14	RAD54L	0.00185591	2.45354	3.24204	0.00425626	0.0507942	-5.39322	0.00185594	2.45354	3.24154	0.00426043	0.0508566	-5.39405	TRUE	FALSE
SA_absol_ch_rate_6-12	CPN	sc_22	day 14	STAG3L4	-0.00199512	3.48448	-3.24179	0.00425864	0.0507942	-5.39376	-0.00199499	3.48448	-3.24104	0.00426519	0.0508566	-5.39514	TRUE	FALSE
SA_absol_ch_rate_6-12	CPN	sc_22	day 14	SYCP2L	0.00158807	2.65093	3.24166	0.00425995	0.0507942	-5.39406	0.00158811	2.65093	3.24108	0.00426478	0.0508566	-5.39504	TRUE	FALSE
SA_absol_ch_rate_6-12	CPN	sc_22	day 14	CRB2	0.00230023	3.5995	3.241	0.00426621	0.0508339	-5.3955	0.00230008	3.5995	3.24037	0.00427162	0.0508983	-5.39661	TRUE	FALSE
SA_absol_ch_rate_6-12	CPN	sc_22	day 14	TIPIN	-0.00173245	2.41292	-3.24026	0.00427337	0.0508528	-5.39714	-0.0017325	2.41292	-3.23974	0.00427774	0.0509175	-5.39801	TRUE	FALSE
SA_absol_ch_rate_6-12	CPN	sc_22	day 14	ENSG00000284959	0.00160138	2.0453	3.24023	0.00427367	0.0508528	-5.39721	0.00160135	2.0453	3.23948	0.00428018	0.0509175	-5.39857	TRUE	FALSE
SA_absol_ch_rate_6-12	CPN	sc_22	day 14	COL4A1	0.00234646	3.28529	3.24168	0.00428109	0.0509062	-5.39722	0.00234652	3.28529	3.24141	0.00428204	0.0509175	-5.39739	TRUE	FALSE
SA_absol_ch_rate_6-12	CPN	sc_22	day 14	ELOCP19	0.00170296	1.79784	3.23798	0.00429541	0.0509929	-5.40217	0.00170287	1.79784	3.23718	0.00430247	0.051053	-5.40364	TRUE	FALSE
SA_absol_ch_rate_6-12	CPN	sc_22	day 14	MAGED2	0.00202214	2.79448	3.23776	0.00429751	0.0509929	-5.40265	0.00202202	2.79448	3.23705	0.00430374	0.051053	-5.40393	TRUE	FALSE
SA_absol_ch_rate_6-12	CPN	sc_22	day 14	CADM3	0.00158527	2.47256	3.23766	0.00429843	0.0509929	-5.40285	0.0015852	2.47256	3.2369	0.00430521	0.051053	-5.40427	TRUE	FALSE
SA_absol_ch_rate_6-12	CPN	sc_22	day 14	MTRNR2L12	0.00184701	1.92347	3.23749	0.00430015	0.0509929	-5.40325	0.00184708	1.92347	3.23705	0.00430368	0.051053	-5.40392	TRUE	FALSE
SA_absol_ch_rate_6-12	CPN	sc_22	day 14	AGRN	0.00375857	3.39063	3.36153	0.00495363	0.0542179	-5.4033	0.00375829	3.39063	3.36523	0.00489633	0.0539998	-5.39303	TRUE	FALSE
SA_absol_ch_rate_6-12	CPN	sc_22	day 14	IL12RB2	-0.00165432	2.34695	-3.23689	0.00430589	0.0510261	-5.40455	-0.00165426	2.34695	-3.23613	0.00431265	0.05109	-5.40596	TRUE	FALSE
SA_absol_ch_rate_6-12	CPN	sc_22	day 14	SLC37A4	0.00200962	1.9744	3.23657	0.00430903	0.0510285	-5.40526	0.00200961	1.9744	3.23597	0.00431423	0.05109	-5.40631	TRUE	FALSE
SA_absol_ch_rate_6-12	CPN	sc_22	day 14	SMIM7	-0.00177643	2.32802	-3.23559	0.00431856	0.0511064	-5.40742	-0.00177648	2.32802	-3.23513	0.00432239	0.0511517	-5.40816	TRUE	FALSE
SA_absol_ch_rate_6-12	CPN	sc_22	day 14	LINC00113	-0.00526043	3.17589	-3.44846	0.00551489	0.0562091	-5.41261	-0.00526039	3.17589	-3.45742	0.00537937	0.0555462	-5.39039	TRUE	FALSE
SA_absol_ch_rate_6-12	CPN	sc_22	day 14	SCO1	0.00206205	2.87228	3.23307	0.00434314	0.0513424	-5.41297	0.00206195	2.87228	3.23237	0.00434932	0.0514153	-5.41423	TRUE	FALSE
SA_absol_ch_rate_6-12	CPN	sc_22	day 14	ENSG00000257954	-0.00156804	1.9541	-3.23294	0.00434443	0.0513424	-5.41326	-0.00156803	1.9541	-3.23224	0.00435059	0.0514153	-5.41452	TRUE	FALSE
SA_absol_ch_rate_6-12	CPN	sc_22	day 14	MFAP1	0.00163262	2.60298	3.23251	0.00434865	0.0513573	-5.41421	0.00163258	2.60298	3.23183	0.00435466	0.0514283	-5.41543	TRUE	FALSE
SA_absol_ch_rate_6-12	CPN	sc_22	day 14	TUBG2	0.00174544	2.29316	3.23198	0.00435381	0.0513832	-5.41536	0.0017454	2.29316	3.2313	0.00435983	0.0514543	-5.41659	TRUE	FALSE
SA_absol_ch_rate_6-12	CPN	sc_22	day 14	HACE1	0.00169475	4.07253	3.23162	0.00435733	0.0513898	-5.41616	0.00169472	4.07253	3.23096	0.00436314	0.0514584	-5.41733	TRUE	FALSE
SA_absol_ch_rate_6-12	CPN	sc_22	day 14	OSBPL8	-0.00150838	4.88545	-3.23026	0.00437073	0.0515129	-5.41916	-0.00150827	4.88545	-3.22937	0.00437877	0.0516076	-5.42082	TRUE	FALSE
SA_absol_ch_rate_6-12	CPN	sc_22	day 14	STRN	0.00154492	3.73484	3.22966	0.00437658	0.0515313	-5.42046	0.00154488	3.73484	3.22893	0.00438314	0.0516104	-5.4218	TRUE	FALSE
SA_absol_ch_rate_6-12	CPN	sc_22	day 14	DMWD	0.00180561	2.91688	3.2295	0.00437824	0.0515313	-5.42083	0.00180552	2.91688	3.22875	0.00438497	0.0516104	-5.4222	TRUE	FALSE
SA_absol_ch_rate_6-12	CPN	sc_22	day 14	WARS2	-0.00148273	3.2433	-3.22849	0.00438813	0.0516126	-5.42304	-0.00148266	3.2433	-3.22768	0.00439554	0.0516998	-5.42456	TRUE	FALSE
SA_absol_ch_rate_6-12	CPN	sc_22	day 14	ENSG00000224738	0.0018581	1.95893	3.22763	0.00439667	0.051678	-5.42494	0.00185811	1.95893	3.22702	0.00440204	0.0517412	-5.426	TRUE	FALSE
SA_absol_ch_rate_6-12	CPN	sc_22	day 14	ZNF774	0.00171744	1.93151	3.22622	0.0044107	0.0518078	-5.42805	0.00171731	1.93151	3.2254	0.00441814	0.0518952	-5.42957	TRUE	FALSE
SA_absol_ch_rate_6-12	CPN	sc_22	day 14	RAB1B	0.00191024	2.09194	3.22535	0.00441926	0.0518508	-5.42994	0.00191019	2.09194	3.2247	0.00442514	0.0519262	-5.43111	TRUE	FALSE
SA_absol_ch_rate_6-12	CPN	sc_22	day 14	RFXAP	-0.00177826	2.37885	-3.22516	0.00442116	0.0518508	-5.43036	-0.00177823	2.37885	-3.22453	0.00442677	0.0519262	-5.43147	TRUE	FALSE
SA_absol_ch_rate_6-12	CPN	sc_22	day 14	LINC01801	0.00166328	2.04546	3.22492	0.00442363	0.0518508	-5.43091	0.0016632	2.04546	3.22415	0.00443054	0.0519284	-5.43231	TRUE	FALSE
SA_absol_ch_rate_6-12	CPN	sc_22	day 14	LIAS	0.00139505	2.3184	3.2244	0.00442878	0.0518508	-5.43205	0.001395	2.3184	3.22355	0.00443653	0.0519284	-5.43363	TRUE	FALSE
SA_absol_ch_rate_6-12	CPN	sc_22	day 14	CYYR1	0.00154669	1.99513	3.22407	0.00443205	0.0518508	-5.43277	0.00154673	1.99513	3.22345	0.00443759	0.0519284	-5.43386	TRUE	FALSE
SA_absol_ch_rate_6-12	CPN	sc_22	day 14	NUDT19	0.00183715	2.17353	3.22404	0.00443231	0.0518508	-5.43282	0.00183707	2.17353	3.22331	0.00443894	0.0519284	-5.43416	TRUE	FALSE
SA_absol_ch_rate_6-12	CPN	sc_22	day 14	ENSG00000279762	-0.00154297	2.08116	-3.22245	0.00444827	0.0519852	-5.43634	-0.00154294	2.08116	-3.22172	0.00445489	0.0519969	-5.43766	TRUE	FALSE
SA_absol_ch_rate_6-12	CPN	sc_22	day 14	LINC02340	-0.00163796	2.89511	-3.2223	0.00444979	0.0519852	-5.43667	-0.00163787	2.89511	-3.22153	0.00445679	0.0519969	-5.43808	TRUE	FALSE
SA_absol_ch_rate_6-12	CPN	sc_22	day 14	TACC3	0.00198886	3.06069	3.22193	0.00445344	0.0519928	-5.43747	0.00198896	3.06069	3.22157	0.00445638	0.0519969	-5.43799	TRUE	FALSE
SA_absol_ch_rate_6-12	CPN	sc_22	day 14	TET1	0.00184819	4.75355	3.2209	0.00446379	0.0520421	-5.43974	0.00184802	4.75355	3.22014	0.00447078	0.0520725	-5.44114	TRUE	FALSE
SA_absol_ch_rate_6-12	CPN	sc_22	day 14	LINC02082	-0.00214182	2.7382	-3.22044	0.00446838	0.0520421	-5.44074	-0.00214188	2.7382	-3.21997	0.00447249	0.0520725	-5.44151	TRUE	FALSE
SA_absol_ch_rate_6-12	CPN	sc_22	day 14	TUBB4B	0.00218532	2.21221	3.22031	0.00446967	0.0520421	-5.44102	0.00218527	2.21221	3.21969	0.00447529	0.0520725	-5.44212	TRUE	FALSE
SA_absol_ch_rate_6-12	CPN	sc_22	day 14	TUBB2B	0.00166375	2.87151	3.21945	0.00447835	0.0521082	-5.44292	0.00166372	2.87151	3.21882	0.0044841	0.05214	-5.44404	TRUE	FALSE
SA_absol_ch_rate_6-12	CPN	sc_22	day 14	DHRS3	-0.00191767	2.41487	-3.21832	0.00448982	0.0521966	-5.44542	-0.00191766	2.41487	-3.21774	0.004495	0.0522318	-5.44641	TRUE	FALSE
SA_absol_ch_rate_6-12	CPN	sc_22	day 14	INF2	0.00197466	2.37517	3.21795	0.00449355	0.0521966	-5.44623	0.00197459	2.37517	3.2173	0.00449939	0.0522478	-5.44737	TRUE	FALSE
SA_absol_ch_rate_6-12	CPN	sc_22	day 14	MTIF3	0.00181502	2.57525	3.21751	0.00449799	0.0521966	-5.44719	0.00181488	2.57525	3.21672	0.00450532	0.0522816	-5.44865	TRUE	FALSE
SA_absol_ch_rate_6-12	CPN	sc_22	day 14	YIPF6	0.0020621	3.19931	3.21692	0.00450396	0.0522309	-5.44849	0.00206192	3.19931	3.21617	0.00451088	0.0523043	-5.44986	TRUE	FALSE
SA_absol_ch_rate_6-12	CPN	sc_22	day 14	ANK2	-0.00249766	5.48001	-3.22841	0.00457289	0.0526429	-5.44942	-0.00249748	5.48001	-3.22795	0.00457542	0.052672	-5.44994	TRUE	FALSE
SA_absol_ch_rate_6-12	CPN	sc_22	day 14	AGO4	-0.00233367	3.0979	-3.2178	0.00451718	0.0522792	-5.44968	-0.00233371	3.0979	-3.21747	0.00451871	0.0523043	-5.44997	TRUE	FALSE
SA_absol_ch_rate_6-12	CPN	sc_22	day 14	ACAD10	0.00169932	3.04689	3.21611	0.00451221	0.0522582	-5.45027	0.00169925	3.04689	3.21534	0.00451935	0.0523043	-5.45169	TRUE	FALSE
SA_absol_ch_rate_6-12	CPN	sc_22	day 14	EPHA6	0.00180139	3.34467	3.21609	0.00451235	0.0522582	-5.4503	0.00180138	3.34467	3.21552	0.00451749	0.0523043	-5.45129	TRUE	FALSE
SA_absol_ch_rate_6-12	CPN	sc_22	day 14	TNIK	-0.00239122	4.44718	-3.21836	0.00454886	0.0525407	-5.4537	-0.00239109	4.44718	-3.21802	0.00455022	0.0525563	-5.45397	TRUE	FALSE
SA_absol_ch_rate_6-12	CPN	sc_22	day 14	FAM98A	-0.00178626	2.3445	-3.21389	0.00453475	0.0524476	-5.45514	-0.00178617	2.3445	-3.21311	0.004542	0.0525314	-5.45657	TRUE	FALSE
SA_absol_ch_rate_6-12	CPN	sc_22	day 14	FSTL1	0.00160891	3.49363	3.21326	0.00454118	0.052487	-5.45652	0.00160885	3.49363	3.21256	0.00454767	0.0525563	-5.45779	TRUE	FALSE
SA_absol_ch_rate_6-12	CPN	sc_22	day 14	MT-CO1	0.00232234	6.7116	3.21323	0.00456371	0.0526157	-5.45969	0.00232216	6.7116	3.2127	0.00456739	0.052672	-5.46043	TRUE	FALSE
SA_absol_ch_rate_6-12	CPN	sc_22	day 14	SNTB1	-0.00242994	2.48402	-3.21877	0.00459749	0.0526689	-5.46017	-0.00242993	2.48402	-3.21845	0.00459905	0.0527505	-5.46044	TRUE	FALSE
SA_absol_ch_rate_6-12	CPN	sc_22	day 14	ENSG00000260555	-0.0019859	1.84063	-3.21142	0.00456001	0.0526157	-5.46056	-0.00198584	1.84063	-3.21081	0.00456561	0.052672	-5.46163	TRUE	FALSE
SA_absol_ch_rate_6-12	CPN	sc_22	day 14	ABCB1	0.00169533	1.73818	3.21099	0.00456445	0.0526157	-5.46151	0.00169536	1.73818	3.21042	0.0045696	0.052672	-5.46249	TRUE	FALSE
SA_absol_ch_rate_6-12	CPN	sc_22	day 14	PIK3C3	0.0016451	3.94912	3.21065	0.00456795	0.052621	-5.46226	0.00164506	3.94912	3.20992	0.00457478	0.052672	-5.46359	TRUE	FALSE
SA_absol_ch_rate_6-12	CPN	sc_22	day 14	SLIRP	-0.00164516	2.30763	-3.20883	0.00458669	0.0526689	-5.46626	-0.00164516	2.30763	-3.20817	0.00459278	0.0527505	-5.46742	TRUE	FALSE
SA_absol_ch_rate_6-12	CPN	sc_22	day 14	ENSG00000258776	-0.00172247	1.84832	-3.20857	0.00458932	0.0526689	-5.46682	-0.00172255	1.84832	-3.20813	0.00459322	0.0527505	-5.46752	TRUE	FALSE
SA_absol_ch_rate_6-12	CPN	sc_22	day 14	HNRNPLL	-0.00158675	4.34566	-3.20851	0.00458995	0.0526689	-5.46695	-0.00158672	4.34566	-3.2078	0.00459665	0.0527505	-5.46825	TRUE	FALSE
SA_absol_ch_rate_6-12	CPN	sc_22	day 14	RFFL	-0.00170069	2.3	-3.2077	0.00459836	0.0526689	-5.46874	-0.00170078	2.3	-3.20726	0.00460223	0.0527505	-5.46943	TRUE	FALSE
SA_absol_ch_rate_6-12	CPN	sc_22	day 14	SMCR5	0.0016479	1.92525	3.20753	0.00460009	0.0526689	-5.46911	0.00164781	1.92525	3.20675	0.00460749	0.0527505	-5.47055	TRUE	FALSE
SA_absol_ch_rate_6-12	CPN	sc_22	day 14	CUL9	0.00167539	3.28875	3.20748	0.00460065	0.0526689	-5.46923	0.00167531	3.28875	3.2067	0.00460796	0.0527505	-5.47065	TRUE	FALSE
SA_absol_ch_rate_6-12	CPN	sc_22	day 14	COQ6	0.00165921	2.06616	3.20734	0.00460211	0.0526689	-5.46953	0.00165922	2.06616	3.20673	0.00460772	0.0527505	-5.4706	TRUE	FALSE
SA_absol_ch_rate_6-12	CPN	sc_22	day 14	MAPK8IP3	0.00173638	4.03679	3.2073	0.00460249	0.0526689	-5.46962	0.00173628	4.03679	3.20654	0.00460962	0.0527505	-5.471	TRUE	FALSE
SA_absol_ch_rate_6-12	CPN	sc_22	day 14	DOLPP1	0.00184719	1.85144	3.20636	0.00461219	0.052745	-5.47167	0.00184713	1.85144	3.20572	0.0046182	0.0528139	-5.47281	TRUE	FALSE
SA_absol_ch_rate_6-12	CPN	sc_22	day 14	SETD7	-0.00196216	2.73802	-3.20587	0.00461726	0.0527683	-5.47274	-0.00196218	2.73802	-3.20535	0.00462199	0.0528223	-5.47361	TRUE	FALSE
SA_absol_ch_rate_6-12	CPN	sc_22	day 14	TMED1	0.00164856	1.8259	3.20526	0.00462364	0.0528064	-5.47409	0.00164854	1.8259	3.20459	0.00462993	0.0528782	-5.47529	TRUE	FALSE
SA_absol_ch_rate_6-12	CPN	sc_22	day 14	ENSG00000283108	-0.00165024	2.29365	-3.20488	0.00462763	0.052809	-5.47493	-0.00165021	2.29365	-3.20417	0.0046343	0.0528862	-5.47621	TRUE	FALSE
SA_absol_ch_rate_6-12	CPN	sc_22	day 14	LHX4	0.0016294	2.58125	3.20439	0.00463276	0.052809	-5.47601	0.00162943	2.58125	3.20381	0.00463808	0.0528862	-5.47701	TRUE	FALSE
SA_absol_ch_rate_6-12	CPN	sc_22	day 14	SYBU	0.00225545	2.19846	3.20416	0.00463514	0.052809	-5.47652	0.00225544	2.19846	3.20364	0.00463978	0.0528862	-5.47736	TRUE	FALSE
SA_absol_ch_rate_6-12	CPN	sc_22	day 14	APLF	-0.0021962	2.93298	-3.20394	0.00463735	0.052809	-5.47698	-0.00219614	2.93298	-3.20332	0.00464313	0.0528896	-5.47807	TRUE	FALSE
SA_absol_ch_rate_6-12	CPN	sc_22	day 14	LTN1	0.00165938	3.76309	3.20357	0.0046413	0.052809	-5.47781	0.00165931	3.76309	3.20279	0.00464867	0.0528917	-5.47923	TRUE	FALSE
SA_absol_ch_rate_6-12	CPN	sc_22	day 14	LRRC42	0.00144743	2.46903	3.20348	0.00464215	0.052809	-5.47799	0.00144739	2.46903	3.20269	0.00464978	0.0528917	-5.47946	TRUE	FALSE
SA_absol_ch_rate_6-12	CPN	sc_22	day 14	TBC1D4	0.00305803	3.24455	3.26254	0.00498226	0.0542913	-5.47845	0.00305813	3.24455	3.26386	0.00495893	0.0542487	-5.47431	TRUE	FALSE
SA_absol_ch_rate_6-12	CPN	sc_22	day 14	ENSG00000237899	0.00186531	1.83188	3.20318	0.00464537	0.052811	-5.47867	0.00186516	1.83188	3.20239	0.00465289	0.0528917	-5.48012	TRUE	FALSE
SA_absol_ch_rate_6-12	CPN	sc_22	day 14	MFF-DT	-0.00147862	2.00528	-3.20267	0.00465061	0.0528124	-5.47977	-0.00147855	2.00528	-3.20184	0.00465868	0.0528917	-5.48133	TRUE	FALSE
SA_absol_ch_rate_6-12	CPN	sc_22	day 14	ATP1A2	0.00201075	2.23352	3.20216	0.00465597	0.0528124	-5.48089	0.00201082	2.23352	3.20173	0.00465983	0.0528917	-5.48157	TRUE	FALSE
SA_absol_ch_rate_6-12	CPN	sc_22	day 14	SF3A1	0.00186044	3.22628	3.20184	0.00465939	0.0528124	-5.48161	0.00186039	3.22628	3.20125	0.00466481	0.0528917	-5.48261	TRUE	FALSE
SA_absol_ch_rate_6-12	CPN	sc_22	day 14	IL6ST	0.00174718	3.35851	3.20155	0.00466238	0.0528124	-5.48223	0.0017471	3.35851	3.20083	0.00466927	0.0528917	-5.48355	TRUE	FALSE
SA_absol_ch_rate_6-12	CPN	sc_22	day 14	LATS1	0.00148995	4.02527	3.20148	0.0046631	0.0528124	-5.48239	0.0014899	4.02527	3.20068	0.00467077	0.0528917	-5.48386	TRUE	FALSE
SA_absol_ch_rate_6-12	CPN	sc_22	day 14	LIME1	0.00172844	1.79293	3.20142	0.00466377	0.0528124	-5.48253	0.00172838	1.79293	3.20071	0.00467054	0.0528917	-5.48381	TRUE	FALSE
SA_absol_ch_rate_6-12	CPN	sc_22	day 14	SLC35F3	-0.00289073	4.52028	-3.24177	0.00490855	0.0541002	-5.48443	-0.00289087	4.52028	-3.24311	0.00488526	0.0539463	-5.48022	TRUE	FALSE
SA_absol_ch_rate_6-12	CPN	sc_22	day 14	DHRS4-AS1	-0.001548	1.93713	-3.20042	0.00467429	0.052897	-5.48473	-0.00154794	1.93713	-3.19964	0.00468173	0.0529812	-5.48615	TRUE	FALSE
SA_absol_ch_rate_6-12	CPN	sc_22	day 14	CS	0.00172544	3.20111	3.1999	0.00467967	0.0529233	-5.48585	0.00172534	3.20111	3.19916	0.00468684	0.0530044	-5.48721	TRUE	FALSE
SA_absol_ch_rate_6-12	CPN	sc_22	day 14	BAHCC1	0.00257243	3.66017	3.21828	0.00478799	0.053451	-5.48634	0.00257232	3.66017	3.21796	0.00478895	0.0535079	-5.48653	TRUE	FALSE
SA_absol_ch_rate_6-12	CPN	sc_22	day 14	TAF8	0.00169335	3.14098	3.19808	0.00469892	0.0531064	-5.48985	0.00169325	3.14098	3.19735	0.00470592	0.0531854	-5.49118	TRUE	FALSE
SA_absol_ch_rate_6-12	CPN	sc_22	day 14	GRPEL1	0.00189009	2.30482	3.19748	0.00470528	0.0531436	-5.49117	0.00189006	2.30482	3.19681	0.00471168	0.0532022	-5.49237	TRUE	FALSE
SA_absol_ch_rate_6-12	CPN	sc_22	day 14	ECT2	0.00200954	3.76447	3.19701	0.00471017	0.0531642	-5.49219	0.00200963	3.76447	3.19663	0.00471354	0.0532022	-5.49276	TRUE	FALSE
SA_absol_ch_rate_6-12	CPN	sc_22	day 14	SPRED2	-0.00179235	4.44657	-3.19568	0.00472435	0.0532896	-5.49512	-0.00179241	4.44657	-3.19524	0.00472824	0.0533334	-5.49579	TRUE	FALSE
SA_absol_ch_rate_6-12	CPN	sc_22	day 14	LSM14B	0.00159006	2.74698	3.19479	0.00473379	0.0533456	-5.49707	0.00158996	2.74698	3.19397	0.00474178	0.0534051	-5.49858	TRUE	FALSE
SA_absol_ch_rate_6-12	CPN	sc_22	day 14	UBE2I	0.00156454	3.23003	3.19441	0.00473779	0.0533456	-5.49789	0.00156446	3.23003	3.19363	0.00474546	0.0534051	-5.49934	TRUE	FALSE
SA_absol_ch_rate_6-12	CPN	sc_22	day 14	NDUFB2	-0.00198558	2.63601	-3.1943	0.00473898	0.0533456	-5.49814	-0.00198559	2.63601	-3.19379	0.00474373	0.0534051	-5.49899	TRUE	FALSE
SA_absol_ch_rate_6-12	CPN	sc_22	day 14	LINC01357	0.00166735	2.06456	3.19371	0.0047453	0.0533456	-5.49944	0.00166724	2.06456	3.19291	0.00475308	0.0534051	-5.50091	TRUE	FALSE
SA_absol_ch_rate_6-12	CPN	sc_22	day 14	PHYH	0.00187155	1.81396	3.19365	0.00474592	0.0533456	-5.49956	0.00187152	1.81396	3.19305	0.00475166	0.0534051	-5.50061	TRUE	FALSE
SA_absol_ch_rate_6-12	CPN	sc_22	day 14	EFCAB12	0.0021238	2.11897	3.1934	0.00474857	0.0533456	-5.50011	0.00212384	2.11897	3.19294	0.00475275	0.0534051	-5.50084	TRUE	FALSE
SA_absol_ch_rate_6-12	CPN	sc_22	day 14	CSPP1	-0.0014242	4.49874	-3.19318	0.00475095	0.0533456	-5.5006	-0.00142414	4.49874	-3.19234	0.00475918	0.0534207	-5.50216	TRUE	FALSE
SA_absol_ch_rate_6-12	CPN	sc_22	day 14	RBM23	-0.00229766	3.08283	-3.19417	0.00476317	0.0533456	-5.50146	-0.00229771	3.08283	-3.19394	0.00476353	0.0534207	-5.50151	TRUE	FALSE
SA_absol_ch_rate_6-12	CPN	sc_22	day 14	DCHS1	0.00217005	3.14865	3.19257	0.00475743	0.0533456	-5.50193	0.00216987	3.14865	3.1919	0.00476393	0.0534207	-5.50313	TRUE	FALSE
SA_absol_ch_rate_6-12	CPN	sc_22	day 14	KDM4B	0.0016907	4.64705	3.19213	0.00476213	0.0533456	-5.50289	0.0016906	4.64705	3.19135	0.00476981	0.0534207	-5.50433	TRUE	FALSE
SA_absol_ch_rate_6-12	CPN	sc_22	day 14	RELB	-0.00161948	2.19286	-3.19207	0.00476276	0.0533456	-5.50302	-0.00161944	2.19286	-3.19134	0.00476987	0.0534207	-5.50435	TRUE	FALSE
SA_absol_ch_rate_6-12	CPN	sc_22	day 14	ENSG00000288884	-0.00151687	2.14188	-3.19091	0.00477527	0.0534466	-5.50558	-0.00151679	2.14188	-3.19007	0.0047835	0.0535079	-5.50713	TRUE	FALSE
SA_absol_ch_rate_6-12	CPN	sc_22	day 14	PCBP4	0.00226495	2.48014	3.19051	0.00477952	0.053451	-5.50645	0.00226489	2.48014	3.18991	0.00478524	0.0535079	-5.50749	TRUE	FALSE
SA_absol_ch_rate_6-12	CPN	sc_22	day 14	ENSG00000260855	0.00182988	2.00336	3.19018	0.00478305	0.053451	-5.50717	0.00182978	2.00336	3.18945	0.00479023	0.0535079	-5.5085	TRUE	FALSE
SA_absol_ch_rate_6-12	CPN	sc_22	day 14	ENSG00000273118	-0.00249171	3.05987	-3.20276	0.00485823	0.0536895	-5.50739	-0.00249182	3.05987	-3.20267	0.00485685	0.0537264	-5.5071	TRUE	FALSE
SA_absol_ch_rate_6-12	CPN	sc_22	day 14	ENSG00000226472	-0.00173652	2.30721	-3.18997	0.00478532	0.053451	-5.50763	-0.00173641	2.30721	-3.18918	0.00479309	0.0535079	-5.50908	TRUE	FALSE
SA_absol_ch_rate_6-12	CPN	sc_22	day 14	H2AW	0.00239079	2.14439	3.19559	0.00482143	0.0536724	-5.50807	0.00239086	2.14439	3.19536	0.00482221	0.0536947	-5.50816	TRUE	FALSE
SA_absol_ch_rate_6-12	CPN	sc_22	day 14	TUBB3	0.00203286	2.1808	3.18864	0.00479963	0.0535139	-5.51054	0.00203284	2.1808	3.18809	0.00480491	0.0535818	-5.51149	TRUE	FALSE
SA_absol_ch_rate_6-12	CPN	sc_22	day 14	ENSG00000260417	0.00174593	1.81387	3.18863	0.0047998	0.0535139	-5.51058	0.00174591	1.81387	3.188	0.00480589	0.0535818	-5.51169	TRUE	FALSE
SA_absol_ch_rate_6-12	CPN	sc_22	day 14	ID1	-0.001658	1.67076	-3.18824	0.00480401	0.0535264	-5.51143	-0.00165792	1.67076	-3.18749	0.00481131	0.0536078	-5.51278	TRUE	FALSE
SA_absol_ch_rate_6-12	CPN	sc_22	day 14	ATP6V1A	-0.00242858	3.11482	-3.19575	0.00485263	0.0536895	-5.51202	-0.00242859	3.11482	-3.19554	0.00485273	0.053724	-5.51202	TRUE	FALSE
SA_absol_ch_rate_6-12	CPN	sc_22	day 14	OS9	0.0021539	2.80064	3.18645	0.0048233	0.0536724	-5.51534	0.00215376	2.80064	3.18582	0.00482939	0.053724	-5.51644	TRUE	FALSE
SA_absol_ch_rate_6-12	CPN	sc_22	day 14	ABL1	0.00163008	4.59208	3.18574	0.00483106	0.0536839	-5.51691	0.00163002	4.59208	3.18496	0.00483877	0.053724	-5.51834	TRUE	FALSE
SA_absol_ch_rate_6-12	CPN	sc_22	day 14	CFAP92	-0.00146623	3.16816	-3.18512	0.00483775	0.0536839	-5.51826	-0.00146618	3.16816	-3.18433	0.00484562	0.053724	-5.51972	TRUE	FALSE
SA_absol_ch_rate_6-12	CPN	sc_22	day 14	QARS1	0.00206118	2.98782	3.18503	0.00483872	0.0536839	-5.51846	0.00206103	2.98782	3.18435	0.0048454	0.053724	-5.51967	TRUE	FALSE
SA_absol_ch_rate_6-12	CPN	sc_22	day 14	NDST1	0.00203267	4.04523	3.18502	0.00483883	0.0536839	-5.51848	0.00203256	4.04523	3.18433	0.00484568	0.053724	-5.51973	TRUE	FALSE
SA_absol_ch_rate_6-12	CPN	sc_22	day 14	DDR1	0.00177662	3.25795	3.18482	0.00484104	0.0536839	-5.51892	0.00177658	3.25795	3.18413	0.00484779	0.053724	-5.52015	TRUE	FALSE
SA_absol_ch_rate_6-12	CPN	sc_22	day 14	SLC22A14	-0.0016167	1.94228	-3.18456	0.00484386	0.0536839	-5.51949	-0.00161664	1.94228	-3.18383	0.00485103	0.053724	-5.5208	TRUE	FALSE
SA_absol_ch_rate_6-12	CPN	sc_22	day 14	CCNF	0.0021376	2.46287	3.18436	0.00484601	0.0536839	-5.51992	0.00213752	2.46287	3.18376	0.00485181	0.053724	-5.52096	TRUE	FALSE
SA_absol_ch_rate_6-12	CPN	sc_22	day 14	GTF2E1	0.00189883	2.33733	3.18359	0.00485438	0.0536895	-5.52161	0.00189876	2.33733	3.18292	0.00486104	0.0537264	-5.52281	TRUE	FALSE
SA_absol_ch_rate_6-12	CPN	sc_22	day 14	DGKB	-0.00207667	5.13974	-3.18318	0.0048589	0.0536895	-5.52251	-0.00207677	5.13974	-3.18281	0.00486224	0.0537264	-5.52306	TRUE	FALSE
SA_absol_ch_rate_6-12	CPN	sc_22	day 14	TTC5	0.00191626	2.82587	3.18108	0.0048819	0.0539092	-5.52712	0.00191617	2.82587	3.18035	0.00488912	0.0539546	-5.52843	TRUE	FALSE
SA_absol_ch_rate_6-12	CPN	sc_22	day 14	MFSD1P1	-0.0016369	1.89373	-3.17935	0.0049009	0.0540846	-5.53091	-0.00163679	1.89373	-3.17857	0.00490875	0.0541024	-5.53234	TRUE	FALSE
SA_absol_ch_rate_6-12	CPN	sc_22	day 14	NUP43	0.00213253	2.81257	3.17874	0.00490761	0.0541002	-5.53224	0.00213243	2.81257	3.17805	0.00491448	0.0541311	-5.53347	TRUE	FALSE
SA_absol_ch_rate_6-12	CPN	sc_22	day 14	FRRS1L	-0.00141977	2.73174	-3.17827	0.00491276	0.0541122	-5.53326	-0.00141975	2.73174	-3.17751	0.00492039	0.0541618	-5.53465	TRUE	FALSE
SA_absol_ch_rate_6-12	CPN	sc_22	day 14	OTUD5	0.00164301	3.00495	3.17737	0.00492269	0.0541613	-5.53523	0.0016429	3.00495	3.17656	0.0049309	0.054182	-5.53673	TRUE	FALSE
SA_absol_ch_rate_6-12	CPN	sc_22	day 14	COL9A2	-0.00176614	2.04789	-3.17721	0.00492448	0.0541613	-5.53559	-0.00176623	2.04789	-3.17681	0.0049282	0.054182	-5.53619	TRUE	FALSE
SA_absol_ch_rate_6-12	CPN	sc_22	day 14	KCNG1	0.00166072	1.92697	3.17702	0.0049266	0.0541613	-5.536	0.00166076	1.92697	3.1765	0.0049316	0.054182	-5.53687	TRUE	FALSE
SA_absol_ch_rate_6-12	CPN	sc_22	day 14	ENSG00000286847	-0.00140859	1.88308	-3.17662	0.00493095	0.0541749	-5.53687	-0.00140857	1.88308	-3.17585	0.00493877	0.0542263	-5.53828	TRUE	FALSE
SA_absol_ch_rate_6-12	CPN	sc_22	day 14	ALDH5A1	-0.00182797	2.38718	-3.17568	0.00494136	0.0542054	-5.53892	-0.00182798	2.38718	-3.17515	0.0049466	0.0542353	-5.53983	TRUE	FALSE
SA_absol_ch_rate_6-12	CPN	sc_22	day 14	ENSG00000275443	-0.00208528	2.41596	-3.17564	0.00494186	0.0542054	-5.53902	-0.00208521	2.41596	-3.17497	0.00494861	0.0542353	-5.54022	TRUE	FALSE
SA_absol_ch_rate_6-12	CPN	sc_22	day 14	ZNF517	0.00174613	2.04453	3.17547	0.00494376	0.0542054	-5.5394	0.00174598	2.04453	3.17465	0.0049521	0.0542353	-5.54091	TRUE	FALSE
SA_absol_ch_rate_6-12	CPN	sc_22	day 14	PILRA	-0.00175311	2.47771	-3.17525	0.00494624	0.0542054	-5.53988	-0.00175315	2.47771	-3.17472	0.00495134	0.0542353	-5.54076	TRUE	FALSE
SA_absol_ch_rate_6-12	CPN	sc_22	day 14	ENSG00000248240	-0.00171037	1.74348	-3.17466	0.00495272	0.0542179	-5.54116	-0.00171032	1.74348	-3.17398	0.00495958	0.0542487	-5.54238	TRUE	FALSE
SA_absol_ch_rate_6-12	CPN	sc_22	day 14	YEATS4	-0.00187881	2.61877	-3.17409	0.00495911	0.0542265	-5.54242	-0.00187878	2.61877	-3.17346	0.00496536	0.054276	-5.54352	TRUE	FALSE
SA_absol_ch_rate_6-12	CPN	sc_22	day 14	ENSG00000231863	0.0016917	1.87379	3.17395	0.00496067	0.0542265	-5.54273	0.00169162	1.87379	3.17319	0.00496833	0.054276	-5.5441	TRUE	FALSE
SA_absol_ch_rate_6-12	CPN	sc_22	day 14	PAPOLA	0.00182419	4.79827	3.17291	0.00497229	0.0542536	-5.54501	0.00182415	4.79827	3.17222	0.00497922	0.0543001	-5.54623	TRUE	FALSE
SA_absol_ch_rate_6-12	CPN	sc_22	day 14	SKAP2	0.00187346	2.43819	3.17289	0.00497241	0.0542536	-5.54503	0.00187347	2.43819	3.17235	0.00497781	0.0543001	-5.54596	TRUE	FALSE
SA_absol_ch_rate_6-12	CPN	sc_22	day 14	FHIP2A	-0.00207375	2.73313	-3.1727	0.00497453	0.0542536	-5.54544	-0.0020737	2.73313	-3.17211	0.00498039	0.0543001	-5.54646	TRUE	FALSE
SA_absol_ch_rate_6-12	CPN	sc_22	day 14	CD47	0.00171136	3.76798	3.1726	0.00497568	0.0542536	-5.54567	0.0017113	3.76798	3.17187	0.00498307	0.0543001	-5.54699	TRUE	FALSE
SA_absol_ch_rate_6-12	CPN	sc_22	day 14	FAM13C	0.00145013	3.00868	3.17084	0.00499542	0.0543972	-5.54953	0.00145017	3.00868	3.17029	0.00500085	0.0544597	-5.55046	TRUE	FALSE
SA_absol_ch_rate_6-12	CPN	sc_22	day 14	ZNF567	0.00168477	2.61705	3.1702	0.00500255	0.0543972	-5.55092	0.00168479	2.61705	3.16959	0.00500867	0.0544771	-5.55198	TRUE	FALSE
SA_absol_ch_rate_6-12	CPN	sc_22	day 14	ENSG00000287704	-0.0023467	1.98014	-3.17351	0.00502331	0.0544647	-5.55096	-0.00234664	1.98014	-3.17305	0.0050271	0.0545171	-5.55162	TRUE	FALSE
SA_absol_ch_rate_6-12	CPN	sc_22	day 14	ENSG00000285725	-0.00148761	2.09108	-3.16998	0.00500502	0.0543972	-5.5514	-0.00148753	2.09108	-3.16916	0.00501358	0.0544771	-5.55294	TRUE	FALSE
SA_absol_ch_rate_6-12	CPN	sc_22	day 14	GABPB1-AS1	-0.00166384	4.29776	-3.16983	0.00500672	0.0543972	-5.55173	-0.00166389	4.29776	-3.16933	0.00501161	0.0544771	-5.55255	TRUE	FALSE
SA_absol_ch_rate_6-12	CPN	sc_22	day 14	ENSG00000268163	0.00164309	2.67287	3.16975	0.00500767	0.0543972	-5.55192	0.00164304	2.67287	3.16903	0.00501503	0.0544771	-5.55322	TRUE	FALSE
SA_absol_ch_rate_6-12	CPN	sc_22	day 14	ENSG00000287862	-0.00220104	1.93653	-3.16904	0.00501565	0.0544498	-5.55347	-0.00220085	1.93653	-3.1684	0.00502211	0.0545171	-5.55459	TRUE	FALSE
SA_absol_ch_rate_6-12	CPN	sc_22	day 14	TBC1D3P1-DHX40P1	-0.00174354	1.82637	-3.16864	0.00502018	0.0544647	-5.55435	-0.00174341	1.82637	-3.16786	0.00502814	0.0545171	-5.55576	TRUE	FALSE
SA_absol_ch_rate_6-12	CPN	sc_22	day 14	SDHC	0.00172711	2.79016	3.16768	0.00503089	0.0544779	-5.55643	0.00172699	2.79016	3.16691	0.00503888	0.0545394	-5.55784	TRUE	FALSE
SA_absol_ch_rate_6-12	CPN	sc_22	day 14	PXDN	0.00167625	5.08766	3.1676	0.0050319	0.0544779	-5.55662	0.00167619	5.08766	3.16687	0.00503932	0.0545394	-5.55793	TRUE	FALSE
SA_absol_ch_rate_6-12	CPN	sc_22	day 14	FAAP100	0.00164344	2.37966	3.16728	0.00503551	0.0544779	-5.55732	0.00164345	2.37966	3.16665	0.00504185	0.0545394	-5.55842	TRUE	FALSE
SA_absol_ch_rate_6-12	CPN	sc_22	day 14	SILC1	0.00209886	2.37505	3.16694	0.00503933	0.0544779	-5.55806	0.00209884	2.37505	3.1664	0.00504463	0.0545394	-5.55895	TRUE	FALSE
SA_absol_ch_rate_6-12	CPN	sc_22	day 14	CKM	-0.00169169	2.00146	-3.16686	0.00504023	0.0544779	-5.55823	-0.00169171	2.00146	-3.16629	0.00504592	0.0545394	-5.5592	TRUE	FALSE
SA_absol_ch_rate_6-12	CPN	sc_22	day 14	TBCB	0.00183604	2.34924	3.16602	0.00504967	0.0545459	-5.56006	0.0018361	2.34924	3.16552	0.00505467	0.0545999	-5.56089	TRUE	FALSE
SA_absol_ch_rate_6-12	CPN	sc_22	day 14	FAM189A2	0.00185849	2.10728	3.16402	0.00507238	0.054728	-5.56443	0.00185857	2.10728	3.16359	0.00507663	0.0547826	-5.56512	TRUE	FALSE
SA_absol_ch_rate_6-12	CPN	sc_22	day 14	ENSG00000285791	-0.0015435	1.91339	-3.16387	0.00507419	0.054728	-5.56478	-0.0015435	1.91339	-3.16326	0.00508035	0.0547826	-5.56583	TRUE	FALSE
SA_absol_ch_rate_6-12	CPN	sc_22	day 14	PSD	0.00176778	2.85018	3.16371	0.005076	0.054728	-5.56513	0.00176784	2.85018	3.1632	0.00508106	0.0547826	-5.56597	TRUE	FALSE
SA_absol_ch_rate_6-12	CPN	sc_22	day 14	KCNAB1	-0.00176245	1.9947	-3.16311	0.00508285	0.054738	-5.56644	-0.00176234	1.9947	-3.16241	0.00509009	0.0547897	-5.5677	TRUE	FALSE
SA_absol_ch_rate_6-12	CPN	sc_22	day 14	PTPRU	0.00207349	2.30533	3.16251	0.00508965	0.054738	-5.56774	0.00207349	2.30533	3.16201	0.00509458	0.0547897	-5.56856	TRUE	FALSE
SA_absol_ch_rate_6-12	CPN	sc_22	day 14	RPS12P16	-0.00156704	1.93792	-3.1622	0.00509316	0.054738	-5.56841	-0.00156703	1.93792	-3.16154	0.00509994	0.0547897	-5.56958	TRUE	FALSE
SA_absol_ch_rate_6-12	CPN	sc_22	day 14	PLA2G6	0.0014732	2.26957	3.16219	0.0050933	0.054738	-5.56844	0.00147319	2.26957	3.16147	0.00510085	0.0547897	-5.56975	TRUE	FALSE
SA_absol_ch_rate_6-12	CPN	sc_22	day 14	KLHL42	-0.00137323	3.10562	-3.16211	0.00509418	0.054738	-5.56861	-0.00137322	3.10562	-3.16135	0.00510221	0.0547897	-5.57001	TRUE	FALSE
SA_absol_ch_rate_6-12	CPN	sc_22	day 14	CES2	0.00196011	2.16967	3.16197	0.00509587	0.054738	-5.56893	0.00195991	2.16967	3.16119	0.00510403	0.0547897	-5.57036	TRUE	FALSE
SA_absol_ch_rate_6-12	CPN	sc_22	day 14	RNF13	-0.00152351	2.09945	-3.16121	0.00510447	0.0547599	-5.57058	-0.00152353	2.09945	-3.16057	0.00511106	0.0547897	-5.5717	TRUE	FALSE
SA_absol_ch_rate_6-12	CPN	sc_22	day 14	CTSB	0.00210254	2.91236	3.16108	0.00510596	0.0547599	-5.57086	0.00210244	2.91236	3.16046	0.00511234	0.0547897	-5.57195	TRUE	FALSE
SA_absol_ch_rate_6-12	CPN	sc_22	day 14	ULK3	0.00201376	2.37317	3.16096	0.00510738	0.0547599	-5.57113	0.00201373	2.37317	3.16038	0.00511332	0.0547897	-5.57213	TRUE	FALSE
SA_absol_ch_rate_6-12	CPN	sc_22	day 14	ENSG00000287129	-0.00148149	2.03043	-3.1604	0.00511384	0.0547816	-5.57236	-0.00148152	2.03043	-3.15977	0.00512027	0.0548302	-5.57346	TRUE	FALSE
SA_absol_ch_rate_6-12	CPN	sc_22	day 14	UPP1	0.0018614	2.22811	3.16013	0.0051169	0.0547816	-5.57295	0.00186132	2.22811	3.15945	0.00512394	0.0548357	-5.57415	TRUE	FALSE
SA_absol_ch_rate_6-12	CPN	sc_22	day 14	ENSG00000275649	0.00274028	2.24006	3.19246	0.00532559	0.0552509	-5.57318	0.00274009	2.24006	3.19317	0.00530921	0.055149	-5.57053	TRUE	FALSE
SA_absol_ch_rate_6-12	CPN	sc_22	day 14	SYF2	0.00154895	2.45705	3.15996	0.00511889	0.0547816	-5.57332	0.00154885	2.45705	3.15913	0.0051276	0.054841	-5.57485	TRUE	FALSE
SA_absol_ch_rate_6-12	CPN	sc_22	day 14	SERHL2	-0.0015318	1.78752	-3.15921	0.00512743	0.054819	-5.57495	-0.00153174	1.78752	-3.15849	0.005135	0.0548666	-5.57625	TRUE	FALSE
SA_absol_ch_rate_6-12	CPN	sc_22	day 14	DMAP1	0.00154575	2.63281	3.1591	0.00512871	0.054819	-5.57519	0.00154572	2.63281	3.15838	0.00513633	0.0548666	-5.57651	TRUE	FALSE
SA_absol_ch_rate_6-12	CPN	sc_22	day 14	ZNF589	0.00164128	3.77342	3.15805	0.00514081	0.0548754	-5.57749	0.00164128	3.77342	3.15742	0.00514735	0.0549018	-5.57859	TRUE	FALSE
SA_absol_ch_rate_6-12	CPN	sc_22	day 14	GTF2H5	0.00180716	2.0471	3.15795	0.00514194	0.0548754	-5.5777	0.00180707	2.0471	3.15724	0.00514945	0.0549018	-5.57899	TRUE	FALSE
SA_absol_ch_rate_6-12	CPN	sc_22	day 14	LRRTM1	-0.00171876	2.02232	-3.15782	0.00514348	0.0548754	-5.57799	-0.00171879	2.02232	-3.15724	0.00514947	0.0549018	-5.579	TRUE	FALSE
SA_absol_ch_rate_6-12	CPN	sc_22	day 14	UBE2QL1	0.00150305	2.3136	3.15747	0.00514751	0.0548801	-5.57876	0.00150313	2.3136	3.15699	0.00515229	0.0549018	-5.57953	TRUE	FALSE
SA_absol_ch_rate_6-12	CPN	sc_22	day 14	TCAIM	-0.00249878	3.27626	-3.17018	0.00522905	0.0549097	-5.57877	-0.0024988	3.27626	-3.17002	0.00522827	0.0549211	-5.57862	TRUE	FALSE
SA_absol_ch_rate_6-12	CPN	sc_22	day 14	ENSG00000230001	-0.0016645	1.90568	-3.15594	0.00516517	0.0548801	-5.58209	-0.0016645	1.90568	-3.15535	0.00517131	0.0549211	-5.58312	TRUE	FALSE
SA_absol_ch_rate_6-12	CPN	sc_22	day 14	CHMP2B	0.00177774	2.2867	3.15591	0.0051656	0.0548801	-5.58217	0.0017777	2.2867	3.15522	0.00517278	0.0549211	-5.5834	TRUE	FALSE
SA_absol_ch_rate_6-12	CPN	sc_22	day 14	ZNF606	0.00156138	2.94221	3.15589	0.00516582	0.0548801	-5.58221	0.00156131	2.94221	3.15518	0.00517333	0.0549211	-5.5835	TRUE	FALSE
SA_absol_ch_rate_6-12	CPN	sc_22	day 14	BCKDK	0.00164803	2.01953	3.15494	0.00517683	0.0548801	-5.58429	0.00164804	2.01953	3.15435	0.00518295	0.0549211	-5.58531	TRUE	FALSE
SA_absol_ch_rate_6-12	CPN	sc_22	day 14	MCTS1	-0.00185107	2.58503	-3.15485	0.00517784	0.0548801	-5.58448	-0.00185108	2.58503	-3.15429	0.0051836	0.0549211	-5.58543	TRUE	FALSE
SA_absol_ch_rate_6-12	CPN	sc_22	day 14	ZNF76	0.00150719	3.00036	3.1547	0.00517962	0.0548801	-5.58481	0.0015071	3.00036	3.15389	0.00518831	0.0549211	-5.58632	TRUE	FALSE
SA_absol_ch_rate_6-12	CPN	sc_22	day 14	LINC01013	-0.00173283	2.21126	-3.1544	0.00518312	0.0548801	-5.58547	-0.00173282	2.21126	-3.15376	0.00518973	0.0549211	-5.58658	TRUE	FALSE
SA_absol_ch_rate_6-12	CPN	sc_22	day 14	ECH1	0.00191053	1.86973	3.15429	0.00518434	0.0548801	-5.5857	0.00191054	1.86973	3.15374	0.00518999	0.0549211	-5.58663	TRUE	FALSE
SA_absol_ch_rate_6-12	CPN	sc_22	day 14	NPEPPS	-0.00157101	4.29389	-3.15358	0.00519264	0.0548801	-5.58726	-0.00157095	4.29389	-3.15282	0.00520067	0.0549211	-5.58863	TRUE	FALSE
SA_absol_ch_rate_6-12	CPN	sc_22	day 14	ENSG00000287555	-0.00145481	2.03334	-3.15353	0.0051932	0.0548801	-5.58736	-0.00145484	2.03334	-3.15291	0.00519962	0.0549211	-5.58844	TRUE	FALSE
SA_absol_ch_rate_6-12	CPN	sc_22	day 14	NUTM2A	0.00165874	1.69842	3.15353	0.00519326	0.0548801	-5.58737	0.0016587	1.69842	3.15284	0.00520047	0.0549211	-5.5886	TRUE	FALSE
SA_absol_ch_rate_6-12	CPN	sc_22	day 14	PIWIL4-AS1	0.00166896	1.76521	3.15346	0.00519404	0.0548801	-5.58752	0.00166891	1.76521	3.15278	0.00520119	0.0549211	-5.58873	TRUE	FALSE
SA_absol_ch_rate_6-12	CPN	sc_22	day 14	UNC13A	0.00213441	2.1539	3.15336	0.00519523	0.0548801	-5.58774	0.00213451	2.1539	3.15306	0.00519797	0.0549211	-5.58813	TRUE	FALSE
SA_absol_ch_rate_6-12	CPN	sc_22	day 14	NFYB	0.00141282	2.69324	3.1531	0.00519816	0.0548801	-5.58829	0.00141285	2.69324	3.15245	0.00520506	0.0549211	-5.58946	TRUE	FALSE
SA_absol_ch_rate_6-12	CPN	sc_22	day 14	TCHH	0.0017899	1.78496	3.15289	0.00520069	0.0548801	-5.58877	0.00178983	1.78496	3.15221	0.00520785	0.0549211	-5.58998	TRUE	FALSE
SA_absol_ch_rate_6-12	CPN	sc_22	day 14	S100PBP	0.0014575	3.19042	3.15287	0.0052009	0.0548801	-5.58881	0.0014575	3.19042	3.15217	0.00520835	0.0549211	-5.59007	TRUE	FALSE
SA_absol_ch_rate_6-12	CPN	sc_22	day 14	DVL3	0.00179988	3.28874	3.1524	0.00520635	0.0548953	-5.58983	0.00179978	3.28874	3.15164	0.00521445	0.0549211	-5.59121	TRUE	FALSE
SA_absol_ch_rate_6-12	CPN	sc_22	day 14	RIOK3	0.0015935	2.98599	3.1519	0.00521218	0.0548953	-5.59092	0.0015935	2.98599	3.15128	0.00521876	0.0549211	-5.59201	TRUE	FALSE
SA_absol_ch_rate_6-12	CPN	sc_22	day 14	CPSF1	0.00187694	3.3301	3.15183	0.00521305	0.0548953	-5.59108	0.0018768	3.3301	3.15114	0.00522031	0.0549211	-5.5923	TRUE	FALSE
SA_absol_ch_rate_6-12	CPN	sc_22	day 14	SLC25A43	-0.00180199	2.04469	-3.15151	0.00521675	0.0548953	-5.59177	-0.0018019	2.04469	-3.15083	0.00522393	0.0549211	-5.59298	TRUE	FALSE
SA_absol_ch_rate_6-12	CPN	sc_22	day 14	ENSG00000250049	-0.00194839	3.15882	-3.15137	0.00521841	0.0548953	-5.59208	-0.00194838	3.15882	-3.1508	0.00522429	0.0549211	-5.59305	TRUE	FALSE
SA_absol_ch_rate_6-12	CPN	sc_22	day 14	PLEKHD1	0.00210976	1.88148	3.15112	0.00522134	0.0548953	-5.59263	0.00210978	1.88148	3.15062	0.00522647	0.0549211	-5.59345	TRUE	FALSE
SA_absol_ch_rate_6-12	CPN	sc_22	day 14	MAP3K20	-0.00177366	3.51771	-3.15072	0.00522604	0.0549097	-5.5935	-0.00177375	3.51771	-3.15031	0.00523013	0.0549211	-5.59413	TRUE	FALSE
SA_absol_ch_rate_6-12	CPN	sc_22	day 14	LAMP1	0.00158036	2.82212	3.1498	0.00523677	0.0549277	-5.5955	0.00158028	2.82212	3.14905	0.00524492	0.0549722	-5.59689	TRUE	FALSE
SA_absol_ch_rate_6-12	CPN	sc_22	day 14	SIRT2	-0.00192522	2.36928	-3.14978	0.0052371	0.0549277	-5.59556	-0.00192519	2.36928	-3.14917	0.00524351	0.0549722	-5.59662	TRUE	FALSE
SA_absol_ch_rate_6-12	CPN	sc_22	day 14	ZNF248	-0.00205089	3.31484	-3.14938	0.0052417	0.0549427	-5.59642	-0.00205081	3.31484	-3.14881	0.00524767	0.0549722	-5.5974	TRUE	FALSE
SA_absol_ch_rate_6-12	CPN	sc_22	day 14	MYO18A	0.00173679	3.609	3.14897	0.00524652	0.0549601	-5.59731	0.00173682	3.609	3.14843	0.00525212	0.0549855	-5.59822	TRUE	FALSE
SA_absol_ch_rate_6-12	CPN	sc_22	day 14	ENSG00000276564	0.00171667	2.12643	3.14792	0.00525891	0.0550209	-5.59961	0.00171662	2.12643	3.14721	0.00526649	0.0550659	-5.60088	TRUE	FALSE
SA_absol_ch_rate_6-12	CPN	sc_22	day 14	PGM1	0.00199836	2.52369	3.14789	0.00525933	0.0550209	-5.59969	0.00199815	2.52369	3.14711	0.00526776	0.0550659	-5.60112	TRUE	FALSE
SA_absol_ch_rate_6-12	CPN	sc_22	day 14	MCM2	0.00200469	2.97147	3.14733	0.00526592	0.0550209	-5.60091	0.00200465	2.97147	3.14676	0.00527181	0.0550659	-5.60186	TRUE	FALSE
SA_absol_ch_rate_6-12	CPN	sc_22	day 14	GLMN	-0.00192053	3.84048	-3.14719	0.00526758	0.0550209	-5.60121	-0.00192056	3.84048	-3.14664	0.00527327	0.0550659	-5.60213	TRUE	FALSE
SA_absol_ch_rate_6-12	CPN	sc_22	day 14	MT-ND1	0.00168945	4.55499	3.14713	0.00526819	0.0550209	-5.60133	0.00168942	4.55499	3.14644	0.00527568	0.0550659	-5.60258	TRUE	FALSE
SA_absol_ch_rate_6-12	CPN	sc_22	day 14	RFX5	0.00161262	2.5585	3.14653	0.00527533	0.0550622	-5.60264	0.00161254	2.5585	3.14576	0.00528367	0.0551161	-5.60405	TRUE	FALSE
SA_absol_ch_rate_6-12	CPN	sc_22	day 14	PAX3	-0.00429335	6.81251	-3.30562	0.00638488	0.0604245	-5.60415	-0.00429353	6.81251	-3.31187	0.00627244	0.0599478	-5.58838	TRUE	FALSE
SA_absol_ch_rate_6-12	CPN	sc_22	day 14	BROX	0.00192291	2.41282	3.14556	0.00528687	0.0551469	-5.60477	0.00192279	2.41282	3.14489	0.00529397	0.055149	-5.60595	TRUE	FALSE
SA_absol_ch_rate_6-12	CPN	sc_22	day 14	ENSG00000276673	-0.0014927	1.94474	-3.14506	0.00529277	0.0551469	-5.60586	-0.00149267	1.94474	-3.14435	0.00530044	0.055149	-5.60714	TRUE	FALSE
SA_absol_ch_rate_6-12	CPN	sc_22	day 14	GIT1	0.00177378	2.25387	3.14476	0.00529637	0.0551469	-5.60652	0.00177378	2.25387	3.14415	0.00530276	0.055149	-5.60756	TRUE	FALSE
SA_absol_ch_rate_6-12	CPN	sc_22	day 14	PTOV1-AS2	0.00161665	1.8374	3.14432	0.00530155	0.0551469	-5.60747	0.00161662	1.8374	3.14361	0.00530918	0.055149	-5.60874	TRUE	FALSE
SA_absol_ch_rate_6-12	CPN	sc_22	day 14	MBNL2	-0.00207016	4.45113	-3.14421	0.00530281	0.0551469	-5.6077	-0.00207026	4.45113	-3.14381	0.00530679	0.055149	-5.6083	TRUE	FALSE
SA_absol_ch_rate_6-12	CPN	sc_22	day 14	FAM86FP	0.00222514	1.80348	3.14418	0.00530321	0.0551469	-5.60778	0.00222519	1.80348	3.14377	0.00530734	0.055149	-5.6084	TRUE	FALSE
SA_absol_ch_rate_6-12	CPN	sc_22	day 14	SMC3	0.00186339	4.42041	3.14397	0.00530571	0.0551469	-5.60824	0.00186334	4.42041	3.14335	0.00531227	0.055149	-5.60931	TRUE	FALSE
SA_absol_ch_rate_6-12	CPN	sc_22	day 14	TMTC2	-0.00338876	5.74641	-3.23562	0.00594118	0.0584244	-5.6095	-0.00338888	5.74641	-3.23903	0.00587885	0.0581744	-5.6002	TRUE	FALSE
SA_absol_ch_rate_6-12	CPN	sc_22	day 14	COQ4	-0.00199683	2.72878	-3.14206	0.00532848	0.0552509	-5.61241	-0.0019969	2.72878	-3.14165	0.00533257	0.0552798	-5.61302	TRUE	FALSE
SA_absol_ch_rate_6-12	CPN	sc_22	day 14	FOXJ2	0.0017933	2.2351	3.14202	0.00532891	0.0552509	-5.61248	0.00179315	2.2351	3.14123	0.00533763	0.0552798	-5.61394	TRUE	FALSE
SA_absol_ch_rate_6-12	CPN	sc_22	day 14	DOK5	-0.00241512	2.93096	-3.15056	0.00538732	0.0556283	-5.61264	-0.00241501	2.93096	-3.15023	0.00538856	0.0555749	-5.61286	TRUE	FALSE
SA_absol_ch_rate_6-12	CPN	sc_22	day 14	E2F4	0.00213877	2.33017	3.14183	0.00533125	0.0552509	-5.61291	0.0021388	2.33017	3.14137	0.00533592	0.0552798	-5.61363	TRUE	FALSE
SA_absol_ch_rate_6-12	CPN	sc_22	day 14	CLDN1	-0.00219842	2.41114	-3.14179	0.00533165	0.0552509	-5.61298	-0.00219852	2.41114	-3.14144	0.00533507	0.0552798	-5.61348	TRUE	FALSE
SA_absol_ch_rate_6-12	CPN	sc_22	day 14	SYDE1	0.00175028	2.13348	3.14149	0.00533521	0.0552548	-5.61363	0.00175021	2.13348	3.1408	0.00534272	0.0552996	-5.61487	TRUE	FALSE
SA_absol_ch_rate_6-12	CPN	sc_22	day 14	ZNF444	0.00157826	2.64527	3.14113	0.00533952	0.0552664	-5.61442	0.0015782	2.64527	3.14043	0.00534718	0.0553127	-5.61569	TRUE	FALSE
SA_absol_ch_rate_6-12	CPN	sc_22	day 14	PACS1	-0.00209536	4.761	-3.14062	0.00534564	0.0552967	-5.61553	-0.00209533	4.761	-3.14006	0.00535166	0.055326	-5.6165	TRUE	FALSE
SA_absol_ch_rate_6-12	CPN	sc_22	day 14	ENSG00000275854	-0.00176983	1.91	-3.13998	0.00535332	0.0553431	-5.61693	-0.00176978	1.91	-3.13934	0.00536029	0.0553822	-5.61807	TRUE	FALSE
SA_absol_ch_rate_6-12	CPN	sc_22	day 14	FAM81B	-0.00154304	2.01683	-3.13787	0.00537873	0.0555727	-5.62154	-0.00154296	2.01683	-3.13707	0.0053876	0.0555749	-5.62302	TRUE	FALSE
SA_absol_ch_rate_6-12	CPN	sc_22	day 14	CEP63	-0.00200225	2.69215	-3.13595	0.00540191	0.0557229	-5.62573	-0.00200224	2.69215	-3.13536	0.00540824	0.0557155	-5.62674	TRUE	FALSE
SA_absol_ch_rate_6-12	CPN	sc_22	day 14	SLC30A10	-0.00203028	2.17924	-3.13587	0.00540291	0.0557229	-5.62591	-0.00203028	2.17924	-3.13533	0.00540862	0.0557155	-5.62681	TRUE	FALSE
SA_absol_ch_rate_6-12	CPN	sc_22	day 14	ENSG00000289463	-0.00202145	2.21611	-3.13519	0.00541108	0.0557741	-5.62738	-0.00202136	2.21611	-3.13456	0.00541799	0.0557789	-5.62849	TRUE	FALSE
SA_absol_ch_rate_6-12	CPN	sc_22	day 14	JRKL	0.00175297	2.10399	3.13427	0.00542231	0.0558566	-5.6294	0.00175298	2.10399	3.13368	0.00542871	0.0558561	-5.63041	TRUE	FALSE
SA_absol_ch_rate_6-12	CPN	sc_22	day 14	CNPY4	0.00174069	1.71691	3.13315	0.00543586	0.0559235	-5.63183	0.00174072	1.71691	3.13265	0.00544117	0.055944	-5.63264	TRUE	FALSE
SA_absol_ch_rate_6-12	CPN	sc_22	day 14	SEC61B	-0.0016305	2.23287	-3.13288	0.00543913	0.0559235	-5.63241	-0.00163051	2.23287	-3.13226	0.00544595	0.055944	-5.6335	TRUE	FALSE
SA_absol_ch_rate_6-12	CPN	sc_22	day 14	CERS2	0.00179655	2.37909	3.13247	0.00544421	0.0559235	-5.63332	0.00179643	2.37909	3.13171	0.00545263	0.055944	-5.63469	TRUE	FALSE
SA_absol_ch_rate_6-12	CPN	sc_22	day 14	DNM1P51	0.00165092	2.01248	3.13227	0.0054466	0.0559235	-5.63375	0.00165088	2.01248	3.13156	0.00545452	0.055944	-5.63503	TRUE	FALSE
SA_absol_ch_rate_6-12	CPN	sc_22	day 14	ZC3H12B	-0.0020263	6.06837	-3.13224	0.00544696	0.0559235	-5.63381	-0.00202617	6.06837	-3.13151	0.00545505	0.055944	-5.63512	TRUE	FALSE
SA_absol_ch_rate_6-12	CPN	sc_22	day 14	KLF3-AS1	0.00182024	2.92789	3.13214	0.00544817	0.0559235	-5.63403	0.00182011	2.92789	3.13139	0.00545661	0.055944	-5.6354	TRUE	FALSE
SA_absol_ch_rate_6-12	CPN	sc_22	day 14	LINC00926	0.00160843	1.97094	3.13105	0.00546146	0.0559981	-5.6364	0.00160837	1.97094	3.13032	0.00546966	0.0560178	-5.63773	TRUE	FALSE
SA_absol_ch_rate_6-12	CPN	sc_22	day 14	SRSF3	0.00152101	3.87262	3.13102	0.00546189	0.0559981	-5.63647	0.00152095	3.87262	3.13027	0.00547027	0.0560178	-5.63784	TRUE	FALSE
SA_absol_ch_rate_6-12	CPN	sc_22	day 14	SMYD2	-0.00277759	3.32623	-3.16686	0.00572489	0.0574808	-5.63801	-0.00277759	3.32623	-3.16771	0.0057057	0.057378	-5.63507	TRUE	FALSE
SA_absol_ch_rate_6-12	CPN	sc_22	day 14	SLC6A20	0.00161945	1.78782	3.13003	0.00547397	0.0560874	-5.63862	0.00161947	1.78782	3.12944	0.00548046	0.0560889	-5.63965	TRUE	FALSE
SA_absol_ch_rate_6-12	CPN	sc_22	day 14	CERS3-AS1	-0.00315982	2.02354	-3.201	0.00598132	0.0585381	-5.63946	-0.00315983	2.02354	-3.20364	0.00593028	0.0583503	-5.63195	TRUE	FALSE
SA_absol_ch_rate_6-12	CPN	sc_22	day 14	ENSG00000245482	0.00161716	2.10976	3.12952	0.00548031	0.0560874	-5.63975	0.0016171	2.10976	3.12879	0.00548846	0.0561291	-5.64107	TRUE	FALSE
SA_absol_ch_rate_6-12	CPN	sc_22	day 14	NNAT	0.00181545	1.89456	3.12904	0.00548615	0.056107	-5.64079	0.0018155	1.89456	3.12859	0.00549085	0.0561291	-5.64149	TRUE	FALSE
SA_absol_ch_rate_6-12	CPN	sc_22	day 14	EXTL3-AS1	-0.00141456	1.93766	-3.12883	0.00548869	0.056107	-5.64124	-0.00141453	1.93766	-3.12808	0.00549711	0.0561488	-5.6426	TRUE	FALSE
SA_absol_ch_rate_6-12	CPN	sc_22	day 14	FRK	0.00165804	1.75448	3.12856	0.00549206	0.0561083	-5.64183	0.00165801	1.75448	3.12791	0.00549926	0.0561488	-5.64298	TRUE	FALSE
SA_absol_ch_rate_6-12	CPN	sc_22	day 14	SCARA3	0.00189484	2.68755	3.12801	0.00549886	0.0561447	-5.64304	0.00189491	2.68755	3.12756	0.00550362	0.0561603	-5.64375	TRUE	FALSE
SA_absol_ch_rate_6-12	CPN	sc_22	day 14	TENM4	0.0015557	6.76413	3.12772	0.00550237	0.0561475	-5.64366	0.00155563	6.76413	3.12697	0.00551088	0.0562012	-5.64503	TRUE	FALSE
SA_absol_ch_rate_6-12	CPN	sc_22	day 14	GOPC	0.00176576	3.04429	3.12717	0.0055092	0.0561841	-5.64486	0.00176572	3.04429	3.12652	0.0055164	0.0562245	-5.64601	TRUE	FALSE
SA_absol_ch_rate_6-12	CPN	sc_22	day 14	SSRP1	0.00228821	3.23782	3.128	0.0055239	0.0562679	-5.64587	0.00228815	3.23782	3.12765	0.00552635	0.0562928	-5.64624	TRUE	FALSE
SA_absol_ch_rate_6-12	CPN	sc_22	day 14	ENSG00000235939	-0.00173773	2.50339	-3.12509	0.00553483	0.0563136	-5.64938	-0.00173772	2.50339	-3.12448	0.00554171	0.0563944	-5.65046	TRUE	FALSE
SA_absol_ch_rate_6-12	CPN	sc_22	day 14	ENSG00000244701	-0.00150448	1.96759	-3.12509	0.00553489	0.0563136	-5.64939	-0.00150444	1.96759	-3.12439	0.00554283	0.0563944	-5.65066	TRUE	FALSE
SA_absol_ch_rate_6-12	CPN	sc_22	day 14	ENSG00000249426	-0.00142466	1.70543	-3.1244	0.00554347	0.0563679	-5.6509	-0.00142464	1.70543	-3.12367	0.00555167	0.0564512	-5.65221	TRUE	FALSE
SA_absol_ch_rate_6-12	CPN	sc_22	day 14	ZNF674	-0.00162922	2.4468	-3.12386	0.00555015	0.0563874	-5.65207	-0.00162927	2.4468	-3.12332	0.00555603	0.0564568	-5.65297	TRUE	FALSE
SA_absol_ch_rate_6-12	CPN	sc_22	day 14	RNA5-8SN2	0.00229249	3.16494	3.125	0.00556108	0.0563874	-5.6524	0.00229253	3.16494	3.12485	0.00556098	0.0564568	-5.65232	TRUE	FALSE
SA_absol_ch_rate_6-12	CPN	sc_22	day 14	ENSG00000269707	0.00165995	3.20275	3.12351	0.00555454	0.0563874	-5.65284	0.00165985	3.20275	3.12275	0.00556316	0.0564568	-5.65422	TRUE	FALSE
SA_absol_ch_rate_6-12	CPN	sc_22	day 14	MAST2	0.0015291	4.42023	3.12313	0.00555919	0.0563874	-5.65365	0.00152914	4.42023	3.12258	0.00556525	0.0564568	-5.65458	TRUE	FALSE
SA_absol_ch_rate_6-12	CPN	sc_22	day 14	TMEM165	-0.00163489	3.61718	-3.12293	0.00556166	0.0563874	-5.65409	-0.00163482	3.61718	-3.12219	0.00557012	0.0564613	-5.65543	TRUE	FALSE
SA_absol_ch_rate_6-12	CPN	sc_22	day 14	DIMT1	-0.00173011	2.26273	-3.12265	0.00556524	0.0563907	-5.65471	-0.0017301	2.26273	-3.12202	0.0055722	0.0564613	-5.6558	TRUE	FALSE
SA_absol_ch_rate_6-12	CPN	sc_22	day 14	DGCR8	0.00229118	4.0797	3.12361	0.00557845	0.0564916	-5.65543	0.00229103	4.0797	3.12314	0.00558223	0.0565298	-5.65603	TRUE	FALSE
SA_absol_ch_rate_6-12	CPN	sc_22	day 14	CEP20	-0.00168633	2.3914	-3.1205	0.00559197	0.0565955	-5.65937	-0.00168629	2.3914	-3.11982	0.00559978	0.0566744	-5.6606	TRUE	FALSE
SA_absol_ch_rate_6-12	CPN	sc_22	day 14	ZFP36L2	0.00166832	2.25632	3.11892	0.00561187	0.0567637	-5.66283	0.00166829	2.25632	3.11828	0.0056191	0.0568368	-5.66395	TRUE	FALSE
SA_absol_ch_rate_6-12	CPN	sc_22	day 14	COG4	0.00159473	2.83075	3.11709	0.0056348	0.0569299	-5.66679	0.00159467	2.83075	3.11637	0.00564322	0.0570143	-5.66811	TRUE	FALSE
SA_absol_ch_rate_6-12	CPN	sc_22	day 14	ATOH8	-0.00198081	2.49554	-3.11709	0.00563486	0.0569299	-5.6668	-0.00198074	2.49554	-3.11647	0.00564189	0.0570143	-5.66789	TRUE	FALSE
SA_absol_ch_rate_6-12	CPN	sc_22	day 14	ACAD8	0.00172505	1.9334	3.11547	0.00565532	0.0570993	-5.67033	0.00172499	1.9334	3.1148	0.00566302	0.0571767	-5.67152	TRUE	FALSE
SA_absol_ch_rate_6-12	CPN	sc_22	day 14	ENSG00000288948	-0.00170025	2.05438	-3.11524	0.00565822	0.0570993	-5.67083	-0.00170018	2.05438	-3.11457	0.00566589	0.0571767	-5.67201	TRUE	FALSE
SA_absol_ch_rate_6-12	CPN	sc_22	day 14	KCNC3	0.00210119	2.92509	3.11369	0.00567784	0.0572435	-5.67419	0.0021012	2.92509	3.11321	0.00568316	0.0573176	-5.67497	TRUE	FALSE
SA_absol_ch_rate_6-12	CPN	sc_22	day 14	SHC1	0.00175095	2.7713	3.11336	0.00568211	0.0572435	-5.67492	0.00175089	2.7713	3.1127	0.00568973	0.057323	-5.67609	TRUE	FALSE
SA_absol_ch_rate_6-12	CPN	sc_22	day 14	HSPA4L	-0.00210254	2.70232	-3.11333	0.00568241	0.0572435	-5.67498	-0.00210242	2.70232	-3.11265	0.00569031	0.057323	-5.6762	TRUE	FALSE
SA_absol_ch_rate_6-12	CPN	sc_22	day 14	C2CD6	-0.00182876	2.31837	-3.11288	0.00568823	0.0572688	-5.67597	-0.00182875	2.31837	-3.11229	0.00569496	0.0573365	-5.67699	TRUE	FALSE
SA_absol_ch_rate_6-12	CPN	sc_22	day 14	RNF122	0.00173867	2.8396	3.1125	0.00569306	0.0572841	-5.67679	0.0017387	2.8396	3.11192	0.00569957	0.0573497	-5.67778	TRUE	FALSE
SA_absol_ch_rate_6-12	CPN	sc_22	day 14	SAMD4A	-0.00268482	3.5505	-3.14163	0.00591556	0.0583127	-5.67781	-0.00268498	3.5505	-3.14274	0.0058928	0.0581797	-5.67438	TRUE	FALSE
SA_absol_ch_rate_6-12	CPN	sc_22	day 14	ANO4	-0.00278967	2.39897	-3.14891	0.00598365	0.0585381	-5.67929	-0.00278961	2.39897	-3.14992	0.00596033	0.0585102	-5.6759	TRUE	FALSE
SA_absol_ch_rate_6-12	CPN	sc_22	day 14	MDGA1	0.00178208	3.02035	3.11122	0.0057094	0.0574152	-5.67958	0.00178199	3.02035	3.11055	0.00571705	0.0574588	-5.68075	TRUE	FALSE
SA_absol_ch_rate_6-12	CPN	sc_22	day 14	MT-RNR2	0.00463023	10.7469	3.28175	0.00701891	0.0633313	-5.68029	0.00462997	10.7469	3.2895	0.00686831	0.0624087	-5.6611	TRUE	FALSE
SA_absol_ch_rate_6-12	CPN	sc_22	day 14	SKIDA1	0.00172087	2.97928	3.11048	0.00571883	0.0574767	-5.68119	0.00172081	2.97928	3.10986	0.00572599	0.0575153	-5.68227	TRUE	FALSE
SA_absol_ch_rate_6-12	CPN	sc_22	day 14	TXNL4A	-0.00234756	3.08766	-3.11638	0.00577289	0.0576857	-5.68236	-0.00234762	3.08766	-3.11613	0.00577432	0.0576999	-5.68254	TRUE	FALSE
SA_absol_ch_rate_6-12	CPN	sc_22	day 14	ADAMTSL4	-0.00137957	2.00122	-3.10993	0.00572586	0.0574808	-5.68238	-0.00137953	2.00122	-3.10913	0.0057353	0.0575699	-5.68385	TRUE	FALSE
SA_absol_ch_rate_6-12	CPN	sc_22	day 14	MRPL47	-0.00171476	2.35867	-3.10952	0.00573109	0.0575	-5.68327	-0.00171476	2.35867	-3.10891	0.00573806	0.0575699	-5.68432	TRUE	FALSE
SA_absol_ch_rate_6-12	CPN	sc_22	day 14	MAPK10-AS1	-0.00138856	1.72316	-3.10871	0.00574148	0.0575455	-5.68503	-0.00138854	1.72316	-3.10797	0.00575014	0.0576251	-5.68636	TRUE	FALSE
SA_absol_ch_rate_6-12	CPN	sc_22	day 14	ENSG00000272692	0.00159356	1.90463	3.10865	0.00574227	0.0575455	-5.68516	0.00159353	1.90463	3.10797	0.00575022	0.0576251	-5.68638	TRUE	FALSE
SA_absol_ch_rate_6-12	CPN	sc_22	day 14	AGAP4	-0.0019209	2.71526	-3.10807	0.00574965	0.0575862	-5.68641	-0.00192094	2.71526	-3.10761	0.00575485	0.0576383	-5.68716	TRUE	FALSE
SA_absol_ch_rate_6-12	CPN	sc_22	day 14	PTPN18	0.0014719	2.74041	3.10776	0.00575363	0.0575928	-5.68708	0.0014719	2.74041	3.10709	0.00576158	0.0576723	-5.68829	TRUE	FALSE
SA_absol_ch_rate_6-12	CPN	sc_22	day 14	MYT1	0.00242325	2.70067	3.11885	0.00584283	0.0579765	-5.68789	0.00242333	2.70067	3.11881	0.0058404	0.0580258	-5.68748	TRUE	FALSE
SA_absol_ch_rate_6-12	CPN	sc_22	day 14	ZBED8	-0.00147559	1.98963	-3.10716	0.00576139	0.0576372	-5.68839	-0.00147561	1.98963	-3.10658	0.00576815	0.0576999	-5.6894	TRUE	FALSE
SA_absol_ch_rate_6-12	CPN	sc_22	day 14	ULBP1	0.00163468	1.72126	3.1067	0.00576732	0.0576632	-5.68939	0.00163474	1.72126	3.10621	0.00577288	0.0576999	-5.6902	TRUE	FALSE
SA_absol_ch_rate_6-12	CPN	sc_22	day 14	AFDN	0.00174436	6.06301	3.10579	0.00577908	0.0577142	-5.69137	0.00174438	6.06301	3.10522	0.00578568	0.0577801	-5.69235	TRUE	FALSE
SA_absol_ch_rate_6-12	CPN	sc_22	day 14	KCTD2	0.00181308	2.51656	3.10513	0.00578758	0.0577658	-5.6928	0.00181306	2.51656	3.10456	0.00579426	0.0578325	-5.69379	TRUE	FALSE
SA_absol_ch_rate_6-12	CPN	sc_22	day 14	DRAM1	-0.00177667	2.15076	-3.10416	0.00580022	0.0578587	-5.69492	-0.00177661	2.15076	-3.10354	0.00580743	0.0579306	-5.696	TRUE	FALSE
SA_absol_ch_rate_6-12	CPN	sc_22	day 14	CASZ1	0.0019215	2.835	3.10342	0.00580973	0.0579203	-5.69652	0.00192155	2.835	3.10296	0.00581501	0.0579729	-5.69727	TRUE	FALSE
SA_absol_ch_rate_6-12	CPN	sc_22	day 14	GALNS	0.0017007	2.85268	3.10313	0.0058135	0.0579246	-5.69715	0.00170069	2.85268	3.10257	0.00582003	0.0579896	-5.69811	TRUE	FALSE
SA_absol_ch_rate_6-12	CPN	sc_22	day 14	SLC39A7	0.0022329	2.40516	3.1041	0.00582671	0.0579562	-5.69779	0.00223272	2.40516	3.10367	0.00583003	0.0579989	-5.6983	TRUE	FALSE
SA_absol_ch_rate_6-12	CPN	sc_22	day 14	ENSG00000267748	0.0016065	1.68735	3.10256	0.00582102	0.0579555	-5.6984	0.00160655	1.68735	3.10207	0.00582656	0.0579989	-5.6992	TRUE	FALSE
SA_absol_ch_rate_6-12	CPN	sc_22	day 14	CCDC192	0.00179199	2.46431	3.10238	0.0058233	0.0579555	-5.69878	0.00179194	2.46431	3.10173	0.005831	0.0579989	-5.69994	TRUE	FALSE
SA_absol_ch_rate_6-12	CPN	sc_22	day 14	GAD2	0.00220118	1.88852	3.10165	0.00583277	0.0579765	-5.70036	0.00220125	1.88852	3.10129	0.00583666	0.0580218	-5.70088	TRUE	FALSE
SA_absol_ch_rate_6-12	CPN	sc_22	day 14	LYPLA1	-0.0014632	3.24613	-3.10076	0.00584448	0.0579765	-5.70231	-0.00146311	3.24613	-3.09994	0.00585437	0.0580648	-5.70382	TRUE	FALSE
SA_absol_ch_rate_6-12	CPN	sc_22	day 14	NEU3	-0.00185473	2.64033	-3.10071	0.00584509	0.0579765	-5.70241	-0.00185474	2.64033	-3.10015	0.00585162	0.0580648	-5.70337	TRUE	FALSE
SA_absol_ch_rate_6-12	CPN	sc_22	day 14	ENSG00000227407	0.00168711	1.65539	3.10068	0.00584547	0.0579765	-5.70248	0.00168706	1.65539	3.10001	0.00585346	0.0580648	-5.70367	TRUE	FALSE
SA_absol_ch_rate_6-12	CPN	sc_22	day 14	RPS26	-0.0017132	2.17866	-3.10013	0.00585263	0.0580143	-5.70367	-0.00171312	2.17866	-3.09939	0.00586154	0.0581026	-5.70501	TRUE	FALSE
SA_absol_ch_rate_6-12	CPN	sc_22	day 14	PACRGL	-0.00202568	2.75754	-3.09959	0.0058598	0.0580522	-5.70485	-0.00202566	2.75754	-3.09899	0.00586678	0.0581213	-5.70588	TRUE	FALSE
SA_absol_ch_rate_6-12	CPN	sc_22	day 14	EPHB6	0.00173378	2.20197	3.09879	0.00587024	0.0581225	-5.70659	0.00173371	2.20197	3.09812	0.00587826	0.0581744	-5.70778	TRUE	FALSE
SA_absol_ch_rate_6-12	CPN	sc_22	day 14	DUS3L	0.00186727	2.23142	3.0982	0.00587793	0.0581653	-5.70786	0.00186714	2.23142	3.09747	0.00588681	0.0581797	-5.70919	TRUE	FALSE
SA_absol_ch_rate_6-12	CPN	sc_22	day 14	ENSG00000285280	-0.00187405	2.49479	-3.0977	0.00588458	0.0581753	-5.70896	-0.00187397	2.49479	-3.09702	0.00589268	0.0581797	-5.71016	TRUE	FALSE
SA_absol_ch_rate_6-12	CPN	sc_22	day 14	HMGCR	0.00197256	3.79579	3.09762	0.00588564	0.0581753	-5.70913	0.0019725	3.79579	3.09702	0.00589273	0.0581797	-5.71017	TRUE	FALSE
SA_absol_ch_rate_6-12	CPN	sc_22	day 14	ARHGAP35	0.00154453	4.90405	3.09707	0.00589279	0.0582099	-5.71031	0.00154447	4.90405	3.09636	0.00590138	0.058228	-5.71159	TRUE	FALSE
SA_absol_ch_rate_6-12	CPN	sc_22	day 14	DDX51	0.00205056	2.43218	3.09684	0.00589586	0.0582099	-5.71082	0.00205043	2.43218	3.09613	0.00590442	0.058228	-5.71209	TRUE	FALSE
SA_absol_ch_rate_6-12	CPN	sc_22	day 14	DSCAM	0.00584858	3.56527	3.31136	0.00764106	0.0661206	-5.71232	0.00584903	3.56527	3.32662	0.00734259	0.0649362	-5.67678	TRUE	FALSE
SA_absol_ch_rate_6-12	CPN	sc_22	day 14	CRELD1	0.00151611	2.16229	3.09514	0.00591832	0.0583127	-5.71451	0.00151604	2.16229	3.09437	0.00592767	0.0583503	-5.71591	TRUE	FALSE
SA_absol_ch_rate_6-12	CPN	sc_22	day 14	KATNIP	0.00141238	3.84799	3.0951	0.00591879	0.0583127	-5.71459	0.00141235	3.84799	3.09436	0.00592786	0.0583503	-5.71594	TRUE	FALSE
SA_absol_ch_rate_6-12	CPN	sc_22	day 14	ANKRD10	0.00162284	4.79325	3.09503	0.00591973	0.0583127	-5.71474	0.00162276	4.79325	3.09429	0.00592869	0.0583503	-5.71608	TRUE	FALSE
SA_absol_ch_rate_6-12	CPN	sc_22	day 14	RPL26L1	0.00158961	1.85684	3.09408	0.00593236	0.0584039	-5.71681	0.00158958	1.85684	3.0934	0.0059406	0.0584187	-5.71803	TRUE	FALSE
SA_absol_ch_rate_6-12	CPN	sc_22	day 14	KLHL21	0.00161762	2.85013	3.09379	0.00593624	0.058409	-5.71745	0.00161758	2.85013	3.09309	0.0059447	0.0584259	-5.7187	TRUE	FALSE
SA_absol_ch_rate_6-12	CPN	sc_22	day 14	DBN1	0.00201064	3.84447	3.0929	0.00594798	0.0584581	-5.71937	0.00201059	3.84447	3.0923	0.00595511	0.058495	-5.7204	TRUE	FALSE
SA_absol_ch_rate_6-12	CPN	sc_22	day 14	SAXO2	-0.00158636	2.18815	-3.09239	0.00595483	0.0584923	-5.72049	-0.0015863	2.18815	-3.09168	0.00596341	0.0585102	-5.72175	TRUE	FALSE
SA_absol_ch_rate_6-12	CPN	sc_22	day 14	DNAH1	0.00227018	3.09538	3.09321	0.00597015	0.0585381	-5.72142	0.00227005	3.09538	3.09276	0.00597409	0.0585695	-5.722	TRUE	FALSE
SA_absol_ch_rate_6-12	CPN	sc_22	day 14	ENSG00000278963	0.00150748	2.12692	3.09118	0.00597086	0.0585381	-5.7231	0.00150745	2.12692	3.09047	0.00597958	0.0585695	-5.72438	TRUE	FALSE
SA_absol_ch_rate_6-12	CPN	sc_22	day 14	ENSG00000261596	-0.00167206	1.76084	-3.09114	0.00597146	0.0585381	-5.7232	-0.00167199	1.76084	-3.09047	0.00597957	0.0585695	-5.72438	TRUE	FALSE
SA_absol_ch_rate_6-12	CPN	sc_22	day 14	C4orf46	0.00185599	2.09828	3.09047	0.00598033	0.0585381	-5.72464	0.00185592	2.09828	3.08983	0.00598811	0.0585956	-5.72577	TRUE	FALSE
SA_absol_ch_rate_6-12	CPN	sc_22	day 14	RABL6	0.00155281	3.21934	3.09033	0.00598221	0.0585381	-5.72494	0.00155282	3.21934	3.08976	0.00598901	0.0585956	-5.72591	TRUE	FALSE
SA_absol_ch_rate_6-12	CPN	sc_22	day 14	COX7A2L	0.00146466	2.81912	3.09001	0.0059865	0.0585381	-5.72564	0.00146464	2.81912	3.08931	0.00599507	0.0586116	-5.7269	TRUE	FALSE
SA_absol_ch_rate_6-12	CPN	sc_22	day 14	CACFD1	0.00204452	2.21852	3.08922	0.00599713	0.0585687	-5.72736	0.00204435	2.21852	3.08847	0.00600628	0.0586116	-5.72871	TRUE	FALSE
SA_absol_ch_rate_6-12	CPN	sc_22	day 14	ENSG00000285758	0.0018908	2.28748	3.08914	0.00599822	0.0585687	-5.72754	0.00189068	2.28748	3.08844	0.0060068	0.0586116	-5.72879	TRUE	FALSE
SA_absol_ch_rate_6-12	CPN	sc_22	day 14	ABCD2	-0.00212272	2.52503	-3.08899	0.00600016	0.0585687	-5.72785	-0.00212287	2.52503	-3.08874	0.00600278	0.0586116	-5.72815	TRUE	FALSE
SA_absol_ch_rate_6-12	CPN	sc_22	day 14	RHOJ	-0.00175733	2.22828	-3.08868	0.00600432	0.0585687	-5.72852	-0.00175746	2.22828	-3.08838	0.00600755	0.0586116	-5.72892	TRUE	FALSE
SA_absol_ch_rate_6-12	CPN	sc_22	day 14	LMNA	0.00176901	4.56099	3.08852	0.00600652	0.0585687	-5.72888	0.00176897	4.56099	3.08784	0.00601473	0.0586487	-5.73008	TRUE	FALSE
SA_absol_ch_rate_6-12	CPN	sc_22	day 14	KCND2	-0.0053115	5.77703	-3.28218	0.00763504	0.0661206	-5.73222	-0.00531179	5.77703	-3.29818	0.00731701	0.0647881	-5.69441	TRUE	FALSE
SA_absol_ch_rate_6-12	CPN	sc_22	day 14	UBC	0.00156726	2.59973	3.08644	0.00603448	0.0588082	-5.73339	0.00156728	2.59973	3.08587	0.00604125	0.0588742	-5.73435	TRUE	FALSE
SA_absol_ch_rate_6-12	CPN	sc_22	day 14	FAM189A1	0.00194059	3.80984	3.08588	0.00604199	0.0588483	-5.7346	0.00194068	3.80984	3.0855	0.00604631	0.0588904	-5.73516	TRUE	FALSE
SA_absol_ch_rate_6-12	CPN	sc_22	day 14	ACSM6	-0.0020556	2.58392	-3.08532	0.00604955	0.0588888	-5.73581	-0.0020556	2.58392	-3.08476	0.00605627	0.0589542	-5.73676	TRUE	FALSE
SA_absol_ch_rate_6-12	CPN	sc_22	day 14	MAP3K7	0.00147137	4.30517	3.08417	0.00606513	0.0589805	-5.73831	0.00147138	4.30517	3.08355	0.00607271	0.0590613	-5.73939	TRUE	FALSE
SA_absol_ch_rate_6-12	CPN	sc_22	day 14	ARAF	0.00198389	2.71322	3.08412	0.00606577	0.0589805	-5.73841	0.00198372	2.71322	3.08345	0.00607408	0.0590613	-5.73961	TRUE	FALSE
SA_absol_ch_rate_6-12	CPN	sc_22	day 14	VLDLR	0.00149427	2.57777	3.08296	0.00608158	0.0591011	-5.74094	0.00149421	2.57777	3.0822	0.00609106	0.0591932	-5.74232	TRUE	FALSE
SA_absol_ch_rate_6-12	CPN	sc_22	day 14	ENSG00000279129	0.00143003	2.04286	3.08213	0.0060928	0.059177	-5.74273	0.00143002	2.04286	3.08141	0.00610182	0.0592646	-5.74404	TRUE	FALSE
SA_absol_ch_rate_6-12	CPN	sc_22	day 14	MFSD9	0.00185473	2.45159	3.08137	0.00610318	0.0592446	-5.74438	0.00185471	2.45159	3.08075	0.0061108	0.0593186	-5.74546	TRUE	FALSE
SA_absol_ch_rate_6-12	CPN	sc_22	day 14	C17orf80	0.002124	2.87305	3.08044	0.0061159	0.0593348	-5.74641	0.00212387	2.87305	3.07977	0.00612421	0.0594154	-5.74759	TRUE	FALSE
SA_absol_ch_rate_6-12	CPN	sc_22	day 14	KHDC4	0.00164722	3.45891	3.08003	0.00612148	0.0593558	-5.74729	0.00164712	3.45891	3.07929	0.00613068	0.0594449	-5.74862	TRUE	FALSE
SA_absol_ch_rate_6-12	CPN	sc_22	day 14	TBCCD1	0.00148601	2.40417	3.0793	0.00613135	0.0594038	-5.74886	0.00148593	2.40417	3.07853	0.00614114	0.0594831	-5.75027	TRUE	FALSE
SA_absol_ch_rate_6-12	CPN	sc_22	day 14	HLA-DMA	0.00198919	2.01184	3.07897	0.00613596	0.0594038	-5.74958	0.00198897	2.01184	3.0782	0.00614566	0.0594831	-5.75099	TRUE	FALSE
SA_absol_ch_rate_6-12	CPN	sc_22	day 14	SSBP3	0.00149367	5.49057	3.07863	0.00614061	0.0594038	-5.75032	0.00149365	5.49057	3.07798	0.0061487	0.0594831	-5.75147	TRUE	FALSE
SA_absol_ch_rate_6-12	CPN	sc_22	day 14	ENSG00000274421	-0.00143212	1.83156	-3.07841	0.00614357	0.0594038	-5.75079	-0.00143205	1.83156	-3.07764	0.00615334	0.0594831	-5.7522	TRUE	FALSE
SA_absol_ch_rate_6-12	CPN	sc_22	day 14	SSH2	0.00180091	4.38649	3.07841	0.00614357	0.0594038	-5.75079	0.00180101	4.38649	3.07803	0.00614793	0.0594831	-5.75135	TRUE	FALSE
SA_absol_ch_rate_6-12	CPN	sc_22	day 14	FKBP10	0.00162482	3.36883	3.07794	0.00615004	0.0594091	-5.75181	0.00162476	3.36883	3.07722	0.00615915	0.0594831	-5.75312	TRUE	FALSE
SA_absol_ch_rate_6-12	CPN	sc_22	day 14	GPRIN1	-0.00143566	1.96153	-3.07714	0.006161	0.0594091	-5.75354	-0.00143561	1.96153	-3.07636	0.00617097	0.0594831	-5.75498	TRUE	FALSE
SA_absol_ch_rate_6-12	CPN	sc_22	day 14	ARFGEF2	0.00141071	4.20208	3.07709	0.00616171	0.0594091	-5.75365	0.00141065	4.20208	3.07629	0.00617198	0.0594831	-5.75514	TRUE	FALSE
SA_absol_ch_rate_6-12	CPN	sc_22	day 14	ZNF471	0.00149657	2.66388	3.07705	0.00616231	0.0594091	-5.75375	0.00149658	2.66388	3.07643	0.00617	0.0594831	-5.75482	TRUE	FALSE
SA_absol_ch_rate_6-12	CPN	sc_22	day 14	ZNF142	0.00168319	2.9518	3.07698	0.0061633	0.0594091	-5.7539	0.00168308	2.9518	3.07623	0.00617271	0.0594831	-5.75525	TRUE	FALSE
SA_absol_ch_rate_6-12	CPN	sc_22	day 14	RBMXL1	0.00158235	2.24827	3.07659	0.00616863	0.0594091	-5.75474	0.00158231	2.24827	3.07591	0.00617722	0.0594831	-5.75596	TRUE	FALSE
SA_absol_ch_rate_6-12	CPN	sc_22	day 14	HSDL2	-0.00175686	2.50136	-3.07638	0.00617154	0.0594091	-5.7552	-0.00175692	2.50136	-3.07592	0.00617694	0.0594831	-5.75592	TRUE	FALSE
SA_absol_ch_rate_6-12	CPN	sc_22	day 14	CSNK1E	-0.00206251	2.84398	-3.07615	0.00617463	0.0594091	-5.75568	-0.00206256	2.84398	-3.07571	0.00617992	0.0594831	-5.75638	TRUE	FALSE
SA_absol_ch_rate_6-12	CPN	sc_22	day 14	PPP1R42	-0.00190772	2.03922	-3.076	0.0061768	0.0594091	-5.75603	-0.00190764	2.03922	-3.07538	0.00618451	0.0594831	-5.7571	TRUE	FALSE
SA_absol_ch_rate_6-12	CPN	sc_22	day 14	TRIP11	0.00190496	3.86631	3.07588	0.00617838	0.0594091	-5.75627	0.00190492	3.86631	3.07526	0.00618608	0.0594831	-5.75735	TRUE	FALSE
SA_absol_ch_rate_6-12	CPN	sc_22	day 14	ENSG00000261369	0.00196318	1.61963	3.07454	0.0061969	0.0595542	-5.75918	0.00196313	1.61963	3.07393	0.00620455	0.0596277	-5.76025	TRUE	FALSE
SA_absol_ch_rate_6-12	CPN	sc_22	day 14	ZMIZ1	0.00171653	6.06384	3.07359	0.00621002	0.0596472	-5.76123	0.00171639	6.06384	3.07283	0.00621969	0.0597401	-5.76261	TRUE	FALSE
SA_absol_ch_rate_6-12	CPN	sc_22	day 14	MYO10	0.00177095	5.35566	3.07234	0.00622744	0.0597813	-5.76395	0.00177113	5.35566	3.07214	0.00622937	0.0597999	-5.76412	TRUE	FALSE
SA_absol_ch_rate_6-12	CPN	sc_22	day 14	MTRR	0.00161987	3.05452	3.07195	0.00623285	0.0597952	-5.76479	0.0016199	3.05452	3.07142	0.00623941	0.0598556	-5.76568	TRUE	FALSE
SA_absol_ch_rate_6-12	CPN	sc_22	day 14	C6orf163	0.00191608	2.11138	3.07174	0.00623578	0.0597952	-5.76525	0.00191608	2.11138	3.07122	0.00624207	0.0598556	-5.7661	TRUE	FALSE
SA_absol_ch_rate_6-12	CPN	sc_22	day 14	DRG2	0.00148963	2.59038	3.07113	0.00624423	0.0598431	-5.76656	0.00148963	2.59038	3.07049	0.00625238	0.0599212	-5.7677	TRUE	FALSE
SA_absol_ch_rate_6-12	CPN	sc_22	day 14	CCNA2	0.00196997	2.32604	3.07029	0.00625593	0.0598894	-5.76838	0.00196993	2.32604	3.06978	0.00626223	0.0599478	-5.76923	TRUE	FALSE
SA_absol_ch_rate_6-12	CPN	sc_22	day 14	NUTM2B-AS1	-0.00169286	4.60041	-3.07026	0.00625631	0.0598894	-5.76844	-0.00169269	4.60041	-3.06946	0.00626665	0.0599478	-5.76991	TRUE	FALSE
SA_absol_ch_rate_6-12	CPN	sc_22	day 14	RP1	0.00194362	1.84619	3.07002	0.00625972	0.0598894	-5.76897	0.00194371	1.84619	3.06965	0.0062641	0.0599478	-5.76952	TRUE	FALSE
SA_absol_ch_rate_6-12	CPN	sc_22	day 14	APH1B	-0.00182504	2.40108	-3.06979	0.00626288	0.0598894	-5.76946	-0.00182501	2.40108	-3.0692	0.00627029	0.0599478	-5.77047	TRUE	FALSE
SA_absol_ch_rate_6-12	CPN	sc_22	day 14	MGAT1	-0.00176003	2.32474	-3.06942	0.00626811	0.0599064	-5.77027	-0.00175998	2.32474	-3.06879	0.00627613	0.05995	-5.77138	TRUE	FALSE
SA_absol_ch_rate_6-12	CPN	sc_22	day 14	ENSG00000276412	0.00169255	1.73005	3.06815	0.00628587	0.0600431	-5.77301	0.0016926	1.73005	3.06768	0.00629165	0.0600651	-5.77377	TRUE	FALSE
SA_absol_ch_rate_6-12	CPN	sc_22	day 14	C6orf58	-0.00167524	2.01788	-3.06747	0.00629536	0.0600774	-5.77448	-0.00167524	2.01788	-3.06687	0.00630298	0.0601402	-5.77552	TRUE	FALSE
SA_absol_ch_rate_6-12	CPN	sc_22	day 14	STARD9	0.00159963	4.24371	3.0674	0.0062964	0.0600774	-5.77464	0.0015995	4.24371	3.06659	0.0063069	0.0601445	-5.77612	TRUE	FALSE
SA_absol_ch_rate_6-12	CPN	sc_22	day 14	PCDH11Y	0.00228209	3.04678	3.06976	0.00633746	0.0603247	-5.77673	0.00228211	3.04678	3.0696	0.00633733	0.0603402	-5.77667	TRUE	FALSE
SA_absol_ch_rate_6-12	CPN	sc_22	day 14	ENSG00000213963	0.00173232	1.87346	3.06495	0.00633093	0.0603247	-5.77995	0.00173229	1.87346	3.06433	0.00633886	0.0603402	-5.78103	TRUE	FALSE
SA_absol_ch_rate_6-12	CPN	sc_22	day 14	CCSAP	-0.0018373	2.6147	-3.06483	0.00633259	0.0603247	-5.7802	-0.00183723	2.6147	-3.06417	0.00634105	0.0603402	-5.78136	TRUE	FALSE
SA_absol_ch_rate_6-12	CPN	sc_22	day 14	RCL1	-0.00193834	3.06687	-3.0646	0.00633577	0.0603247	-5.78069	-0.00193828	3.06687	-3.06396	0.00634403	0.0603402	-5.78182	TRUE	FALSE
SA_absol_ch_rate_6-12	CPN	sc_22	day 14	PNPLA2	0.00161482	2.28792	3.06431	0.00633993	0.0603247	-5.78132	0.00161486	2.28792	3.06378	0.00634663	0.0603402	-5.78222	TRUE	FALSE
SA_absol_ch_rate_6-12	CPN	sc_22	day 14	RAP1GAP	0.00170265	2.19864	3.06408	0.0063432	0.0603247	-5.78182	0.00170273	2.19864	3.06366	0.00634831	0.0603402	-5.78247	TRUE	FALSE
SA_absol_ch_rate_6-12	CPN	sc_22	day 14	RPP40	-0.00168394	1.85531	-3.06298	0.0063587	0.0604155	-5.78419	-0.00168386	1.85531	-3.06233	0.00636714	0.06046	-5.78535	TRUE	FALSE
SA_absol_ch_rate_6-12	CPN	sc_22	day 14	AFAP1	0.00206723	3.53118	3.06284	0.00636071	0.0604155	-5.7845	0.0020672	3.53118	3.06228	0.00636788	0.06046	-5.78546	TRUE	FALSE
SA_absol_ch_rate_6-12	CPN	sc_22	day 14	STOML2	-0.00158688	2.24862	-3.06243	0.00636663	0.0604155	-5.7854	-0.00158685	2.24862	-3.06176	0.00637523	0.0604636	-5.78658	TRUE	FALSE
SA_absol_ch_rate_6-12	CPN	sc_22	day 14	NOMO1	0.00141622	2.85954	3.06242	0.00636668	0.0604155	-5.78541	0.00141624	2.85954	3.06181	0.0063745	0.0604636	-5.78647	TRUE	FALSE
SA_absol_ch_rate_6-12	CPN	sc_22	day 14	ENSG00000272154	-0.00160824	3.38888	-3.0618	0.00637553	0.0604245	-5.78676	-0.00160829	3.38888	-3.0613	0.00638171	0.0604919	-5.78756	TRUE	FALSE
SA_absol_ch_rate_6-12	CPN	sc_22	day 14	SLC29A3	0.0015286	2.22685	3.06144	0.00638066	0.0604245	-5.78754	0.00152853	2.22685	3.06068	0.00639062	0.0604993	-5.78892	TRUE	FALSE
SA_absol_ch_rate_6-12	CPN	sc_22	day 14	IDH3A	0.00167885	2.57465	3.06124	0.00638354	0.0604245	-5.78797	0.00167892	2.57465	3.06077	0.00638932	0.0604993	-5.78872	TRUE	FALSE
SA_absol_ch_rate_6-12	CPN	sc_22	day 14	MCUB	-0.00168306	3.42991	-3.06101	0.00638674	0.0604245	-5.78846	-0.00168312	3.42991	-3.06052	0.00639295	0.0604993	-5.78927	TRUE	FALSE
SA_absol_ch_rate_6-12	CPN	sc_22	day 14	ENSG00000283031	-0.00141184	1.86709	-3.06088	0.00638854	0.0604245	-5.78873	-0.00141179	1.86709	-3.06013	0.00639847	0.0605155	-5.79011	TRUE	FALSE
SA_absol_ch_rate_6-12	CPN	sc_22	day 14	GSTO2	-0.00178487	2.06416	-3.06062	0.00639225	0.0604266	-5.7893	-0.00178473	2.06416	-3.05991	0.00640165	0.0605155	-5.79059	TRUE	FALSE
SA_absol_ch_rate_6-12	CPN	sc_22	day 14	LRMDA	0.00391395	4.29232	3.18974	0.00755734	0.0657139	-5.79249	0.00391401	4.29232	3.1953	0.00743805	0.065278	-5.77845	TRUE	FALSE
SA_absol_ch_rate_6-12	CPN	sc_22	day 14	HORMAD2-AS1	-0.00164751	2.50717	-3.05905	0.00641468	0.0604977	-5.79269	-0.00164752	2.50717	-3.05846	0.00642227	0.0605705	-5.79371	TRUE	FALSE
SA_absol_ch_rate_6-12	CPN	sc_22	day 14	COL11A1	0.00238546	4.34966	3.06976	0.0065089	0.0607211	-5.79304	0.00238568	4.34966	3.06998	0.00650278	0.0607182	-5.79212	TRUE	FALSE
SA_absol_ch_rate_6-12	CPN	sc_22	day 14	SGTA	0.00173659	2.9356	3.05868	0.00641999	0.0604977	-5.7935	0.0017365	2.9356	3.05799	0.0064291	0.0605705	-5.79474	TRUE	FALSE
SA_absol_ch_rate_6-12	CPN	sc_22	day 14	DZANK1	0.00161885	3.41127	3.05867	0.00642017	0.0604977	-5.79352	0.00161893	3.41127	3.05826	0.00642525	0.0605705	-5.79416	TRUE	FALSE
SA_absol_ch_rate_6-12	CPN	sc_22	day 14	ENSG00000236212	0.00218786	2.17854	3.05873	0.00642398	0.0604977	-5.79383	0.00218789	2.17854	3.05842	0.0064267	0.0605705	-5.79416	TRUE	FALSE
SA_absol_ch_rate_6-12	CPN	sc_22	day 14	RMDN1	-0.00188327	2.65936	-3.0585	0.00642254	0.0604977	-5.79388	-0.00188328	2.65936	-3.05798	0.00642918	0.0605705	-5.79475	TRUE	FALSE
SA_absol_ch_rate_6-12	CPN	sc_22	day 14	SPTLC3	-0.00208539	2.38416	-3.05815	0.00642756	0.0604977	-5.79464	-0.00208523	2.38416	-3.05745	0.00643685	0.0605705	-5.79591	TRUE	FALSE
SA_absol_ch_rate_6-12	CPN	sc_22	day 14	ZC3H13	0.00135944	4.82126	3.05807	0.00642868	0.0604977	-5.79481	0.0013594	4.82126	3.0573	0.00643892	0.0605705	-5.79622	TRUE	FALSE
SA_absol_ch_rate_6-12	CPN	sc_22	day 14	PCAT7	0.00197317	2.22283	3.05807	0.00642881	0.0604977	-5.79483	0.00197313	2.22283	3.05751	0.00643587	0.0605705	-5.79576	TRUE	FALSE
SA_absol_ch_rate_6-12	CPN	sc_22	day 14	AMOTL1	0.00188389	4.4148	3.0579	0.00643117	0.0604977	-5.79519	0.00188394	4.4148	3.05741	0.00643732	0.0605705	-5.79598	TRUE	FALSE
SA_absol_ch_rate_6-12	CPN	sc_22	day 14	NDUFS8	0.00174423	2.19324	3.05726	0.00644036	0.0605347	-5.79657	0.00174421	2.19324	3.05666	0.00644819	0.0606249	-5.79762	TRUE	FALSE
SA_absol_ch_rate_6-12	CPN	sc_22	day 14	ENSG00000272750	-0.0014082	1.87005	-3.05714	0.00644209	0.0605347	-5.79683	-0.00140815	1.87005	-3.05638	0.00645215	0.0606292	-5.79821	TRUE	FALSE
SA_absol_ch_rate_6-12	CPN	sc_22	day 14	ZBTB38	-0.00183737	2.61749	-3.05664	0.00644925	0.0605691	-5.79791	-0.00183733	2.61749	-3.05602	0.00645739	0.0606456	-5.799	TRUE	FALSE
SA_absol_ch_rate_6-12	CPN	sc_22	day 14	GFOD1	-0.00193469	2.6569	-3.05594	0.0064594	0.0606237	-5.79943	-0.0019348	2.6569	-3.05563	0.006463	0.0606654	-5.79984	TRUE	FALSE
SA_absol_ch_rate_6-12	CPN	sc_22	day 14	FUNDC2	-0.00159295	2.34013	-3.05572	0.00646251	0.0606237	-5.7999	-0.0015929	2.34013	-3.05502	0.00647169	0.0606894	-5.80115	TRUE	FALSE
SA_absol_ch_rate_6-12	CPN	sc_22	day 14	FAM227B	-0.0021586	2.95307	-3.05533	0.00646818	0.0606237	-5.80075	-0.00215868	2.95307	-3.05496	0.00647256	0.0606894	-5.80127	TRUE	FALSE
SA_absol_ch_rate_6-12	CPN	sc_22	day 14	ATP6V0D1-DT	-0.00163445	2.17431	-3.05506	0.00647208	0.0606237	-5.80134	-0.00163437	2.17431	-3.05432	0.00648191	0.060694	-5.80267	TRUE	FALSE
SA_absol_ch_rate_6-12	CPN	sc_22	day 14	ENSG00000258210	0.00154346	1.85073	3.05482	0.00647549	0.0606237	-5.80185	0.00154342	1.85073	3.05411	0.00648488	0.060694	-5.80312	TRUE	FALSE
SA_absol_ch_rate_6-12	CPN	sc_22	day 14	ENSG00000260289	-0.00141118	1.67802	-3.05478	0.00647603	0.0606237	-5.80193	-0.00141114	1.67802	-3.05408	0.00648535	0.060694	-5.80319	TRUE	FALSE
SA_absol_ch_rate_6-12	CPN	sc_22	day 14	GRM1	-0.00211621	2.31647	-3.05449	0.00648027	0.0606306	-5.80256	-0.00211616	2.31647	-3.05396	0.00648705	0.060694	-5.80344	TRUE	FALSE
SA_absol_ch_rate_6-12	CPN	sc_22	day 14	NSDHL	0.0016925	2.76543	3.05363	0.00649274	0.0606563	-5.80443	0.00169246	2.76543	3.05298	0.00650117	0.0607182	-5.80555	TRUE	FALSE
SA_absol_ch_rate_6-12	CPN	sc_22	day 14	MT-ND5	0.0019369	7.22683	3.05359	0.00649324	0.0606563	-5.8045	0.00193684	7.22683	3.05299	0.00650116	0.0607182	-5.80555	TRUE	FALSE
SA_absol_ch_rate_6-12	CPN	sc_22	day 14	UBR5-DT	0.00174062	2.07096	3.05357	0.00649352	0.0606563	-5.80454	0.0017405	2.07096	3.05281	0.00650364	0.0607182	-5.80592	TRUE	FALSE
SA_absol_ch_rate_6-12	CPN	sc_22	day 14	C21orf91-OT1	0.00190385	2.21069	3.05302	0.00650158	0.060699	-5.80575	0.00190387	2.21069	3.0525	0.00650816	0.0607277	-5.80659	TRUE	FALSE
SA_absol_ch_rate_6-12	CPN	sc_22	day 14	BUD31	0.00160211	2.26539	3.05228	0.00651228	0.0607211	-5.80734	0.00160205	2.26539	3.05158	0.0065215	0.0608109	-5.80858	TRUE	FALSE
SA_absol_ch_rate_6-12	CPN	sc_22	day 14	ENSG00000289308	-0.00179755	2.08275	-3.05213	0.00651446	0.0607211	-5.80766	-0.00179745	2.08275	-3.0514	0.0065241	0.0608109	-5.80897	TRUE	FALSE
SA_absol_ch_rate_6-12	CPN	sc_22	day 14	ERBB2	0.00178225	2.87562	3.05118	0.00652824	0.0608168	-5.80971	0.00178216	2.87562	3.05054	0.0065367	0.0608956	-5.81084	TRUE	FALSE
SA_absol_ch_rate_6-12	CPN	sc_22	day 14	ELOA	0.00154384	2.75643	3.05083	0.00653325	0.0608308	-5.81046	0.0015438	2.75643	3.05015	0.00654233	0.0609153	-5.81167	TRUE	FALSE
SA_absol_ch_rate_6-12	CPN	sc_22	day 14	LRIG2	0.00163244	3.70219	3.05027	0.00654146	0.0608684	-5.81168	0.00163245	3.70219	3.04969	0.00654907	0.0609454	-5.81267	TRUE	FALSE
SA_absol_ch_rate_6-12	CPN	sc_22	day 14	ENSG00000259628	-0.00201129	2.78695	-3.05008	0.00654431	0.0608684	-5.8121	-0.00201123	2.78695	-3.04943	0.0065529	0.0609483	-5.81324	TRUE	FALSE
SA_absol_ch_rate_6-12	CPN	sc_22	day 14	ATG16L1	0.00156643	2.93695	3.04798	0.00657488	0.0610168	-5.81662	0.00156639	2.93695	3.04729	0.00658415	0.0610948	-5.81785	TRUE	FALSE
SA_absol_ch_rate_6-12	CPN	sc_22	day 14	MRPS18A	0.00174199	2.42783	3.04789	0.00657622	0.0610168	-5.81681	0.00174193	2.42783	3.0472	0.00658555	0.0610948	-5.81806	TRUE	FALSE
SA_absol_ch_rate_6-12	CPN	sc_22	day 14	DENND11	-0.00178952	3.54685	-3.04782	0.00657734	0.0610168	-5.81698	-0.00178962	3.54685	-3.04746	0.00658175	0.0610948	-5.8175	TRUE	FALSE
SA_absol_ch_rate_6-12	CPN	sc_22	day 14	SDAD1	-0.00162004	3.32108	-3.04778	0.00657792	0.0610168	-5.81706	-0.00161995	3.32108	-3.04703	0.00658801	0.0610948	-5.81842	TRUE	FALSE
SA_absol_ch_rate_6-12	CPN	sc_22	day 14	ENSG00000287679	0.00164302	1.82295	3.04741	0.0065833	0.0610168	-5.81786	0.00164304	1.82295	3.04685	0.00659059	0.0610948	-5.8188	TRUE	FALSE
SA_absol_ch_rate_6-12	CPN	sc_22	day 14	ABCB8	0.00151612	2.47899	3.04728	0.00658522	0.0610168	-5.81814	0.00151609	2.47899	3.04663	0.00659382	0.0610948	-5.81927	TRUE	FALSE
SA_absol_ch_rate_6-12	CPN	sc_22	day 14	RABGEF1	-0.00138764	3.37229	-3.04712	0.00658759	0.0610168	-5.81849	-0.00138764	3.37229	-3.04643	0.00659684	0.0610948	-5.81972	TRUE	FALSE
SA_absol_ch_rate_6-12	CPN	sc_22	day 14	ACLY	0.00191671	3.81379	3.04706	0.00658842	0.0610168	-5.81861	0.00191665	3.81379	3.04645	0.00659655	0.0610948	-5.81967	TRUE	FALSE
SA_absol_ch_rate_6-12	CPN	sc_22	day 14	SPDL1	0.00190197	2.98251	3.04633	0.00659914	0.0610835	-5.82019	0.00190191	2.98251	3.04577	0.00660652	0.0611518	-5.82114	TRUE	FALSE
SA_absol_ch_rate_6-12	CPN	sc_22	day 14	S1PR3	0.00166882	1.9942	3.04548	0.00661171	0.0611672	-5.82203	0.00166877	1.9942	3.04483	0.00662039	0.0612474	-5.82317	TRUE	FALSE
SA_absol_ch_rate_6-12	CPN	sc_22	day 14	EFCAB14	-0.00147626	3.18233	-3.04483	0.0066212	0.0612222	-5.82342	-0.0014762	3.18233	-3.04408	0.00663141	0.0613167	-5.82478	TRUE	FALSE
SA_absol_ch_rate_6-12	CPN	sc_22	day 14	DGCR6L	-0.00158278	1.84947	-3.04134	0.00667281	0.0616666	-5.83095	-0.00158275	1.84947	-3.04074	0.00668092	0.0617358	-5.83199	TRUE	FALSE
SA_absol_ch_rate_6-12	CPN	sc_22	day 14	KIF18A	0.00182012	3.37163	3.04105	0.00667723	0.0616746	-5.83159	0.00182013	3.37163	3.04054	0.00668386	0.0617358	-5.83242	TRUE	FALSE
SA_absol_ch_rate_6-12	CPN	sc_22	day 14	ENSG00000286132	0.00162502	1.83265	3.04028	0.00668864	0.0617471	-5.83324	0.00162497	1.83265	3.03959	0.00669804	0.0618213	-5.83447	TRUE	FALSE
SA_absol_ch_rate_6-12	CPN	sc_22	day 14	ENSG00000281593	-0.00183035	2.69353	-3.03999	0.00669303	0.0617547	-5.83388	-0.00183036	2.69353	-3.03944	0.00670025	0.0618213	-5.83479	TRUE	FALSE
SA_absol_ch_rate_6-12	CPN	sc_22	day 14	SLC8A1-AS1	-0.0015939	2.35233	-3.03886	0.0067098	0.0617849	-5.8363	-0.001594	2.35233	-3.03849	0.00671449	0.0618571	-5.83685	TRUE	FALSE
SA_absol_ch_rate_6-12	CPN	sc_22	day 14	ZNF461	0.00143916	2.60508	3.03867	0.00671266	0.0617849	-5.83672	0.00143913	2.60508	3.03796	0.0067224	0.0618571	-5.83799	TRUE	FALSE
SA_absol_ch_rate_6-12	CPN	sc_22	day 14	IGSF9	0.00181738	2.62912	3.03864	0.00671305	0.0617849	-5.83677	0.00181727	2.62912	3.03798	0.0067221	0.0618571	-5.83795	TRUE	FALSE
SA_absol_ch_rate_6-12	CPN	sc_22	day 14	EPG5	0.00143025	3.76376	3.03856	0.00671425	0.0617849	-5.83695	0.00143021	3.76376	3.03782	0.00672453	0.0618571	-5.8383	TRUE	FALSE
SA_absol_ch_rate_6-12	CPN	sc_22	day 14	KANK1	-0.00140237	4.48887	-3.03853	0.00671482	0.0617849	-5.83703	-0.00140241	4.48887	-3.038	0.00672183	0.0618571	-5.83791	TRUE	FALSE
SA_absol_ch_rate_6-12	CPN	sc_22	day 14	PTPN12	0.00169091	4.77638	3.03833	0.00671769	0.0617849	-5.83744	0.0016909	4.77638	3.03775	0.00672553	0.0618571	-5.83844	TRUE	FALSE
SA_absol_ch_rate_6-12	CPN	sc_22	day 14	SEMA6C	0.00224836	2.51454	3.04086	0.00674912	0.061928	-5.83824	0.00224831	2.51454	3.04038	0.00675454	0.0620218	-5.83893	TRUE	FALSE
SA_absol_ch_rate_6-12	CPN	sc_22	day 14	RDH10	-0.00164615	1.8664	-3.03775	0.00672647	0.0618329	-5.83871	-0.00164611	1.8664	-3.03712	0.00673494	0.0619108	-5.8398	TRUE	FALSE
SA_absol_ch_rate_6-12	CPN	sc_22	day 14	ENSG00000251680	-0.0016586	1.99688	-3.03703	0.0067372	0.0618987	-5.84025	-0.00165852	1.99688	-3.03635	0.00674648	0.061984	-5.84146	TRUE	FALSE
SA_absol_ch_rate_6-12	CPN	sc_22	day 14	MRPS9-AS2	0.00213441	2.2989	3.03626	0.00674869	0.061928	-5.84191	0.00213428	2.2989	3.0356	0.00675776	0.0620218	-5.84307	TRUE	FALSE
SA_absol_ch_rate_6-12	CPN	sc_22	day 14	PELI3	0.00152806	2.13023	3.0361	0.00675111	0.061928	-5.84225	0.00152796	2.13023	3.03532	0.00676206	0.0620285	-5.84369	TRUE	FALSE
SA_absol_ch_rate_6-12	CPN	sc_22	day 14	ABLIM1	-0.00213518	4.28451	-3.03527	0.00676367	0.0620104	-5.84405	-0.00213523	4.28451	-3.03484	0.00676924	0.0620615	-5.84472	TRUE	FALSE
SA_absol_ch_rate_6-12	CPN	sc_22	day 14	NUDCD2	-0.00180737	2.57255	-3.03496	0.00676836	0.0620108	-5.84473	-0.00180732	2.57255	-3.03436	0.00677651	0.0620861	-5.84576	TRUE	FALSE
SA_absol_ch_rate_6-12	CPN	sc_22	day 14	LINC02603	-0.00147051	1.76783	-3.03479	0.00677086	0.0620108	-5.84508	-0.00147052	1.76783	-3.03419	0.00677908	0.0620861	-5.84613	TRUE	FALSE
SA_absol_ch_rate_6-12	CPN	sc_22	day 14	COMMD9	0.0015043	2.5331	3.03366	0.00678786	0.0620899	-5.84751	0.00150424	2.5331	3.03294	0.0067979	0.0621717	-5.84881	TRUE	FALSE
SA_absol_ch_rate_6-12	CPN	sc_22	day 14	TCEA2	0.00148302	2.25718	3.03362	0.00678858	0.0620899	-5.84762	0.00148304	2.25718	3.03305	0.00679624	0.0621717	-5.84858	TRUE	FALSE
SA_absol_ch_rate_6-12	CPN	sc_22	day 14	SPIN2B	0.00169115	2.0008	3.03318	0.0067952	0.0620899	-5.84856	0.00169105	2.0008	3.03245	0.00680528	0.0621717	-5.84986	TRUE	FALSE
SA_absol_ch_rate_6-12	CPN	sc_22	day 14	SLC11A2	0.00157721	3.13366	3.03314	0.00679578	0.0620899	-5.84864	0.00157711	3.13366	3.03238	0.00680636	0.0621717	-5.85002	TRUE	FALSE
SA_absol_ch_rate_6-12	CPN	sc_22	day 14	ZFP28	-0.00149272	2.15652	-3.03303	0.00679741	0.0620899	-5.84888	-0.00149273	2.15652	-3.03243	0.0068057	0.0621717	-5.84992	TRUE	FALSE
SA_absol_ch_rate_6-12	CPN	sc_22	day 14	MTERF2	-0.00177005	2.5788	-3.03137	0.00682264	0.0622352	-5.85246	-0.00177002	2.5788	-3.03078	0.00683069	0.0623047	-5.85347	TRUE	FALSE
SA_absol_ch_rate_6-12	CPN	sc_22	day 14	ZNF500	0.00160866	2.27089	3.03124	0.00682458	0.0622352	-5.85274	0.00160862	2.27089	3.03059	0.00683353	0.0623047	-5.85388	TRUE	FALSE
SA_absol_ch_rate_6-12	CPN	sc_22	day 14	PTPRO	0.00172826	3.76813	3.03123	0.00682467	0.0622352	-5.85275	0.00172831	3.76813	3.03076	0.00683097	0.0623047	-5.85351	TRUE	FALSE
[truncated: 5,316 more rows]
